# Supplementary material for: Iron Oxide Nanoparticles with and without Cobalt Functionalization Provoke Changes in the Transcription Profile via Epigenetic Modulation of Enhancer Activity
Source: Nano Lett. 2023 Jul 26;23(19):9151–9. doi: 10.1021/acs.nanolett.3c01967 (PMC10571150; doi:10.1021/acs.nanolett.3c01967)
Supplement: Supplementary file 1 — nl3c01967_si_001.xlsx [file nl3c01967_si_001.xlsx]

## Sheet: H3K27ac - FeSO4 vs ctrl
chr	start	end	width	strand	logFC	AveExpr	t	P.Value	adj.P.Val	B
chr1	4783705	4787218	3514	*	0.328858	3.46643	3.22774	0.0120452	0.0985891	-2.84385
chr1	4806897	4809376	2480	*	0.427962	3.11496	3.2416	0.011797	0.0976755	-2.82312
chr1	10932831	10934489	1659	*	-0.408095	1.14933	-3.6701	0.00627294	0.0748607	-2.19262
chr1	14482488	14493726	11239	*	0.424091	4.14377	3.85594	0.00480659	0.066125	-1.9262
chr1	23200527	23204660	4134	*	-0.342156	2.64162	-4.35043	0.00238269	0.0504133	-1.2291
chr1	38127319	38131500	4182	*	0.442333	3.50339	4.32742	0.00250142	0.051152	-1.27282
chr1	38234930	38238600	3671	*	-0.333886	2.13692	-4.00051	0.0039207	0.0610721	-1.72231
chr1	38253660	38256799	3140	*	-0.566074	1.61385	-3.56623	0.00729465	0.0796071	-2.3435
chr1	38302783	38312865	10083	*	-0.398941	4.52772	-4.57515	0.00179822	0.0451886	-0.943378
chr1	38769747	38772623	2877	*	-0.49052	1.85619	-3.67541	0.00622495	0.0746465	-2.18493
chr1	39104903	39106677	1775	*	-0.317638	1.31367	-3.29476	0.0108942	0.0940408	-2.74384
chr1	40286975	40289506	2532	*	0.327855	1.08462	5.31727	0.000661245	0.0346632	0.0350055
chr1	45759646	45762925	3280	*	-0.439578	2.10181	-6.36127	0.000197574	0.0249651	1.21111
chr1	45871843	45874868	3026	*	0.337914	2.21257	3.58426	0.0071053	0.078734	-2.31721
chr1	46879179	46881679	2501	*	-0.317777	1.22502	-4.3892	0.00220583	0.0487064	-1.15882
chr1	51264625	51266265	1641	*	-0.441743	1.55705	-4.81846	0.00131181	0.0406404	-0.629425
chr1	52498034	52501439	3406	*	0.460039	2.98797	4.66018	0.00160896	0.0435827	-0.832566
chr1	53822309	53825133	2825	*	-0.31337	2.06825	-4.15042	0.00309861	0.0554174	-1.49487
chr1	54466311	54468357	2047	*	-0.329248	1.21435	-3.51226	0.00789414	0.0822362	-2.42243
chr1	54765043	54767388	2346	*	-0.492164	1.31751	-3.64083	0.00654445	0.0763948	-2.235
chr1	57968629	57971128	2500	*	-0.366758	2.99128	-5.26339	0.000706562	0.0349919	-0.0302965
chr1	58945593	58948361	2769	*	0.538501	1.17351	4.34379	0.00244678	0.0507396	-1.25076
chr1	62677739	62679952	2214	*	-0.304675	1.60207	-4.98105	0.00100671	0.037529	-0.380128
chr1	64940903	64942975	2073	*	-0.544662	1.35756	-6.3723	0.000212418	0.0252149	1.15355
chr1	69374090	69376755	2666	*	-0.528939	1.9011	-9.12346	1.4419e-05	0.0198617	3.62115
chr1	71798848	71804024	5177	*	0.355418	2.8998	3.83606	0.00494435	0.0670229	-1.95448
chr1	71952451	71960202	7752	*	0.357933	3.46446	4.47712	0.00202299	0.0471328	-1.06397
chr1	72007475	72011757	4283	*	0.398016	2.36371	3.49552	0.00809054	0.0829985	-2.44698
chr1	72032126	72036345	4220	*	0.565674	2.10793	4.76291	0.00140866	0.0415497	-0.700248
chr1	72080940	72086123	5184	*	0.507426	2.34583	8.75324	1.96717e-05	0.0198617	3.34811
chr1	72211041	72212811	1771	*	0.433588	1.775	3.29154	0.0109468	0.0942784	-2.74863
chr1	72605475	72610636	5162	*	0.397565	2.78092	5.16337	0.000825974	0.0359928	-0.177515
chr1	73961427	73965108	3682	*	-0.334995	3.13094	-3.63494	0.00660063	0.0765298	-2.24354
chr1	74389200	74395771	6572	*	-0.365782	4.45661	-6.2763	0.000216859	0.0252149	1.12153
chr1	75123633	75126249	2617	*	-0.356106	3.24755	-5.81397	0.00036567	0.0292705	0.615362
chr1	75337422	75339305	1884	*	0.421673	1.09748	3.24471	0.011742	0.0975332	-2.81847
chr1	75390201	75395511	5311	*	-0.380176	4.09581	-5.48588	0.000538769	0.0334937	0.236368
chr1	75397239	75402053	4815	*	-0.380213	3.90722	-6.54143	0.000162631	0.024813	1.39763
chr1	77363905	77366196	2292	*	-0.457453	0.860009	-3.78773	0.00529708	0.0692474	-2.02344
chr1	78057094	78059359	2266	*	0.439588	1.26949	4.51047	0.00195835	0.046789	-1.02845
chr1	78394253	78397923	3671	*	-0.314117	2.26453	-3.4331	0.00886985	0.0862632	-2.53881
chr1	81858208	81861514	3307	*	0.396366	1.61148	3.6678	0.00629387	0.0749783	-2.19595
chr1	82188713	82191397	2685	*	0.363417	1.86301	4.61849	0.00166626	0.0439798	-0.87236
chr1	82427603	82430544	2942	*	-0.417681	1.95038	-5.66255	0.000442665	0.0314924	0.431404
chr1	82803755	82814503	10749	*	0.340266	4.51383	4.71625	0.00142379	0.0418016	-0.723094
chr1	87174538	87184438	9901	*	0.406527	4.52642	5.48734	0.000545945	0.0334937	0.226282
chr1	87720437	87723057	2621	*	0.387354	1.81637	3.97864	0.00404263	0.0617499	-1.75296
chr1	87852052	87856648	4597	*	0.430755	3.26476	6.18056	0.000241109	0.0257569	1.01932
chr1	88006807	88009291	2485	*	-0.331607	3.2104	-4.24217	0.002756	0.0533004	-1.37505
chr1	88103905	88105645	1741	*	-0.461407	1.95763	-7.802	4.60502e-05	0.0198617	2.58087
chr1	88133886	88135033	1148	*	-0.508924	2.03527	-3.65934	0.00637133	0.0755193	-2.20818
chr1	88274835	88278678	3844	*	0.389483	1.28704	3.38372	0.00954264	0.0890034	-2.61177
chr1	88470772	88479622	8851	*	0.359175	4.23948	3.65548	0.00640706	0.0756802	-2.21378
chr1	88559241	88561892	2652	*	0.521295	1.7772	5.37304	0.000659903	0.0346632	0.0503424
chr1	89077790	89079872	2083	*	0.330695	1.1614	3.82623	0.005014	0.0675126	-1.96848
chr1	89453847	89456615	2769	*	0.50898	2.89995	3.83415	0.00495776	0.0671021	-1.95719
chr1	89563982	89573564	9583	*	-0.336858	4.83502	-5.95326	0.000311521	0.0279226	0.771242
chr1	90287498	90290596	3099	*	0.308609	2.09228	3.30278	0.0107645	0.0934627	-2.7319
chr1	90667461	90671144	3684	*	0.352642	2.4917	5.62618	0.000455685	0.0316387	0.400489
chr1	90800101	90803276	3176	*	-0.45127	1.31402	-4.99393	0.00105052	0.0380325	-0.408963
chr1	90864897	90868683	3787	*	0.507953	2.08844	6.5116	0.000176455	0.024813	1.32626
chr1	90894620	90905099	10480	*	0.417566	4.68784	7.12166	8.91102e-05	0.0213586	1.96779
chr1	90972506	90976761	4256	*	0.401698	3.12307	4.72517	0.00147891	0.0425021	-0.74866
chr1	91270654	91275204	4551	*	-0.434201	3.44289	-6.66223	0.000143039	0.0235722	1.52012
chr1	91444341	91449080	4740	*	-0.343258	2.76803	-3.79983	0.00520629	0.0686817	-2.00614
chr1	91666778	91678005	11228	*	0.314638	4.22355	3.76726	0.00545451	0.0702058	-2.05275
chr1	91940306	91946796	6491	*	0.333058	2.74354	3.80376	0.00517713	0.0684838	-2.00052
chr1	92793430	92795686	2257	*	0.585718	1.27759	3.97425	0.0040676	0.0619079	-1.75912
chr1	92813986	92816540	2555	*	-0.337244	1.44631	-3.73794	0.00568875	0.071376	-2.09482
chr1	93282728	93287455	4728	*	-0.545796	1.97149	-5.61005	0.000498443	0.0328391	0.325857
chr1	93297049	93303825	6777	*	-0.326095	2.50901	-4.79527	0.00127872	0.0405164	-0.617344
chr1	93325400	93328104	2705	*	-0.31339	1.9607	-3.54429	0.00753228	0.0805155	-2.37554
chr1	93534557	93539073	4517	*	-0.473023	2.8841	-3.63201	0.00662873	0.0765849	-2.24779
chr1	93834098	93837213	3116	*	-0.331088	2.64109	-4.62892	0.00159306	0.0435705	-0.83552
chr1	98001710	98004936	3227	*	0.372924	1.87646	3.3508	0.0100208	0.0909043	-2.66054
chr1	98588137	98590868	2732	*	-0.312093	2.90873	-4.88185	0.00114313	0.0391716	-0.506093
chr1	105813009	105817596	4588	*	0.300602	2.90375	3.59712	0.00697344	0.0779315	-2.29848
chr1	106184535	106189720	5186	*	0.358189	2.35004	5.15387	0.000809488	0.0359928	-0.164472
chr1	119033051	119035073	2023	*	-0.338519	1.93889	-3.55173	0.00745079	0.0801504	-2.36467
chr1	120752240	120764126	11887	*	0.31023	4.5293	5.27958	0.0006926	0.0349919	-0.0106275
chr1	121012034	121017043	5010	*	0.440177	3.31815	5.58843	0.000498222	0.0328391	0.321445
chr1	126510380	126512623	2244	*	-0.396611	1.50466	-3.31223	0.0106136	0.0931623	-2.71783
chr1	126543480	126545769	2290	*	-0.50688	1.73113	-3.77374	0.00540408	0.0698222	-2.04346
chr1	127218257	127220955	2699	*	-0.504614	1.78907	-8.96264	1.64803e-05	0.0198617	3.5042
chr1	127625127	127628332	3206	*	0.353168	2.08872	4.27453	0.00268174	0.052646	-1.34297
chr1	128269563	128272070	2508	*	-0.3483	1.29308	-3.54987	0.00747108	0.0802158	-2.36739
chr1	131080811	131086776	5966	*	0.313857	3.15524	4.99751	0.00098584	0.0375141	-0.359382
chr1	131134009	131136193	2185	*	0.544629	1.43398	6.38045	0.000210571	0.0252149	1.16194
chr1	131136657	131142809	6153	*	0.335149	3.89573	5.94376	0.000314919	0.0279906	0.760707
chr1	132325145	132329157	4013	*	-0.32471	2.00031	-3.38438	0.00953325	0.088984	-2.61079
chr1	133776295	133780531	4237	*	0.513313	2.40854	6.16227	0.000266754	0.0264683	0.934125
chr1	134036559	134041099	4541	*	-0.314041	2.62765	-3.65975	0.00636758	0.0755193	-2.20759
chr1	134180650	134184043	3394	*	-0.43289	2.10451	-4.39024	0.0022986	0.0495645	-1.18835
chr1	134550515	134553700	3186	*	-0.34018	2.17837	-3.34573	0.0100968	0.0912026	-2.66807
chr1	135531883	135541273	9391	*	-0.305094	4.84412	-4.40946	0.00213538	0.0482991	-1.12778
chr1	135754203	135757635	3433	*	-0.342541	3.35034	-4.43708	0.00211029	0.0481174	-1.10915
chr1	136306170	136316706	10537	*	0.382072	3.87975	3.67541	0.00622494	0.0746465	-2.18493
chr1	136354775	136357559	2785	*	0.459323	1.59607	4.59947	0.00174173	0.0445819	-0.91156
chr1	136564390	136569887	5498	*	0.379101	2.57956	3.88804	0.00459285	0.0649098	-1.88067
chr1	138927506	138932446	4941	*	-0.334572	3.60734	-5.88993	0.000334965	0.0288495	0.700733
chr1	138962666	138964750	2085	*	0.372352	2.23078	3.65939	0.00637085	0.0755193	-2.20811
chr1	144279284	144281260	1977	*	-0.416916	0.976427	-3.99354	0.00395912	0.0612622	-1.73207
chr1	145341450	145346221	4772	*	-0.336736	3.33443	-5.21664	0.000748636	0.0353004	-0.0873337
chr1	149849798	149868861	19064	*	0.304373	4.76621	3.93107	0.00424506	0.0629086	-1.8075
chr1	149878942	149883249	4308	*	0.329435	2.37378	4.57159	0.00172307	0.0445279	-0.91304
chr1	149900847	149907391	6545	*	0.317366	2.80937	4.26767	0.00262111	0.05209	-1.32922
chr1	150063183	150067176	3994	*	0.358813	2.27717	4.64722	0.00159649	0.0435705	-0.831043
chr1	150143621	150149785	6165	*	0.391123	3.00219	5.04557	0.000958163	0.0373407	-0.323962
chr1	152677194	152679046	1853	*	-0.514009	1.08179	-5.47776	0.000582408	0.0338144	0.173171
chr1	152953334	152956211	2878	*	-0.325993	3.41642	-3.39438	0.00939294	0.0885039	-2.59599
chr1	153570940	153574234	3295	*	0.479613	1.5897	5.03901	0.000992963	0.0375271	-0.353136
chr1	153583190	153588999	5810	*	0.429559	3.43809	4.17087	0.00309601	0.0554139	-1.48603
chr1	153740234	153743442	3209	*	0.406035	2.44317	4.99164	0.00104536	0.0380325	-0.405857
chr1	155492187	155495712	3526	*	0.494275	2.41567	4.43317	0.00217026	0.0485108	-1.13099
chr1	155503505	155505966	2462	*	-0.467535	1.35076	-4.87153	0.001226	0.0401774	-0.562216
chr1	156467730	156470131	2402	*	0.3542	1.09355	3.26078	0.0114625	0.0962352	-2.79448
chr1	156992241	156996396	4156	*	0.378707	2.46476	5.21476	0.000756231	0.0353418	-0.0956573
chr1	159781825	159784204	2380	*	0.311017	1.29113	3.36252	0.00984776	0.0904387	-2.64316
chr1	161967991	161971630	3640	*	-0.348723	3.19636	-4.82517	0.00123635	0.0402574	-0.582667
chr1	162120782	162129949	9168	*	0.36663	3.67073	3.9067	0.00447329	0.064097	-1.85427
chr1	163213477	163216233	2757	*	0.356489	1.29806	4.58605	0.00173255	0.0445279	-0.912177
chr1	163423130	163428758	5629	*	0.37814	2.76236	5.08451	0.000896205	0.0365298	-0.261806
chr1	164752553	164755292	2740	*	-0.32729	1.14617	-3.57374	0.00721516	0.079052	-2.33255
chr1	164768769	164772116	3348	*	-0.412607	1.51021	-5.12535	0.000881902	0.0363235	-0.238269
chr1	164795322	164800526	5205	*	-0.326299	3.31742	-4.48093	0.00195245	0.046789	-1.03662
chr1	164992151	164994602	2452	*	-0.541425	1.75101	-6.16074	0.000267203	0.0264683	0.932497
chr1	165651074	165653783	2710	*	0.333177	1.36371	4.65631	0.00153664	0.0431125	-0.799597
chr1	167203491	167206525	3035	*	-0.682185	1.88983	-4.24082	0.00281336	0.0536066	-1.39029
chr1	167941249	167945074	3826	*	0.486184	2.01572	4.71024	0.00150774	0.042798	-0.767872
chr1	169056910	169061863	4954	*	0.632661	2.5452	5.11604	0.000902421	0.0366422	-0.258502
chr1	170187588	170190700	3113	*	-0.320397	2.36956	-3.7938	0.00525132	0.0689596	-2.01476
chr1	170690014	170692716	2703	*	0.314876	1.79471	3.35308	0.00998695	0.0907282	-2.65716
chr1	171032697	171035287	2591	*	0.322979	1.85235	3.2705	0.0112969	0.0955987	-2.77999
chr1	171170900	171173334	2435	*	-0.517252	1.2955	-4.04976	0.00366038	0.059508	-1.65356
chr1	171260837	171264399	3563	*	-0.335023	2.71192	-4.36162	0.00233111	0.0499941	-1.2091
chr1	171300319	171302694	2376	*	-0.488864	1.09826	-4.14952	0.00318827	0.0560469	-1.5154
chr1	173912358	173914091	1734	*	-0.482567	1.76111	-4.00091	0.00391849	0.0610657	-1.72175
chr1	174596482	174602141	5660	*	0.381768	2.79349	5.50587	0.00052598	0.0334937	0.25994
chr1	177248029	177250358	2330	*	0.318954	1.68239	4.32979	0.00240147	0.0504487	-1.24251
chr1	177478514	177480971	2458	*	-0.434806	1.80859	-4.27818	0.00267393	0.0526393	-1.33948
chr1	178297329	178299259	1931	*	-0.390501	1.4733	-3.40446	0.00925373	0.0879014	-2.5811
chr1	178404830	178407524	2695	*	-0.413051	3.7848	-5.75233	0.000394421	0.0299477	0.542267
chr1	179476527	179479199	2673	*	-0.327906	1.78804	-3.34491	0.0101092	0.0912259	-2.66929
chr1	180342848	180345936	3089	*	-0.344284	2.01868	-4.6611	0.00154085	0.0431159	-0.800058
chr1	180777081	180778775	1695	*	-0.428346	2.48677	-6.28231	0.000215429	0.0252149	1.1279
chr1	182235878	182239728	3851	*	-0.518522	2.41089	-6.07038	0.000295207	0.0272666	0.836089
chr1	182252636	182257095	4460	*	-0.307986	3.33297	-3.31007	0.010648	0.0932701	-2.72105
chr1	182266152	182267911	1760	*	-0.365321	1.22434	-5.26609	0.000704212	0.0349919	-0.0270134
chr1	182791523	182794567	3045	*	0.426	2.25508	5.44723	0.000587331	0.0338144	0.159411
chr1	182983143	182984380	1238	*	-0.473237	1.24189	-3.82009	0.00505805	0.0676856	-1.97723
chr1	183561049	183564322	3274	*	0.378207	1.97951	6.14494	0.00025088	0.0261005	0.980955
chr1	184580751	184583202	2452	*	0.719324	0.95375	5.68495	0.000456867	0.0316387	0.411083
chr1	185208926	185210672	1747	*	-0.427553	1.0275	-5.17745	0.000834348	0.0359928	-0.181573
chr1	185217230	185220375	3146	*	0.63818	2.19382	3.71835	0.00585123	0.0721943	-2.123
chr1	188017296	188019111	1816	*	-0.355112	1.18319	-3.82347	0.00503372	0.0676454	-1.97241
chr1	188918889	188921888	3000	*	-0.442674	2.05775	-5.64029	0.000467857	0.0318783	0.382639
chr1	189006293	189008507	2215	*	-0.303892	3.09624	-3.77934	0.00532287	0.0693452	-2.03065
chr1	189612592	189618046	5455	*	0.365847	2.47996	4.55384	0.00183036	0.0454757	-0.963721
chr1	189686194	189690333	4140	*	0.311331	2.95036	3.94303	0.00419167	0.0626765	-1.79351
chr1	191437764	191439694	1931	*	0.372695	1.11629	3.33422	0.0102713	0.0917297	-2.68516
chr1	191621995	191624938	2944	*	0.334548	1.77184	5.47023	0.00054902	0.0334937	0.217869
chr1	191716178	191720029	3852	*	0.312607	3.73211	3.819	0.00504973	0.0676856	-1.97663
chr1	192791121	192794112	2992	*	0.437633	2.04737	3.99089	0.00397383	0.0613353	-1.73578
chr1	193682253	193690303	8051	*	0.325232	3.47472	5.02842	0.000947903	0.0373407	-0.320534
chr1	195164050	195166752	2703	*	0.502477	1.41939	7.47844	6.26713e-05	0.0202314	2.29643
chr10	5036277	5042807	6531	*	0.303171	3.0609	3.22837	0.0120337	0.0985891	-2.8429
chr10	5198763	5205208	6446	*	0.400197	2.66563	6.93825	0.000107341	0.0221881	1.79247
chr10	5921465	5922931	1467	*	0.33127	1.8711	3.87618	0.0046706	0.0652496	-1.89747
chr10	6915382	6918248	2867	*	-0.309973	1.83739	-4.0919	0.00336469	0.057326	-1.57695
chr10	8809176	8814241	5066	*	0.355193	2.49101	4.85254	0.00119791	0.0399271	-0.550417
chr10	8968184	8970747	2564	*	0.617009	1.26728	3.90819	0.00446385	0.0640942	-1.85216
chr10	9585124	9589374	4251	*	-0.367811	2.50179	-3.36599	0.00979705	0.0902277	-2.63802
chr10	9636089	9642341	6253	*	0.314002	2.96642	4.83598	0.00121292	0.0400282	-0.56489
chr10	11241047	11247909	6863	*	0.33142	3.75736	4.40412	0.00218556	0.0486048	-1.14664
chr10	11342751	11344347	1597	*	0.547077	1.96742	8.79524	1.89802e-05	0.0198617	3.37977
chr10	12017485	12020656	3172	*	0.593561	2.08476	5.69852	0.000449745	0.0316198	0.42644
chr10	12203428	12211094	7667	*	0.330325	4.01933	3.75203	0.00557482	0.0708124	-2.07458
chr10	12251817	12254393	2577	*	0.401075	1.55742	5.49621	0.00053778	0.0334937	0.240212
chr10	12886437	12894636	8200	*	0.428937	3.72486	6.88206	0.000113723	0.0231995	1.73787
chr10	13964410	13968639	4230	*	0.482791	3.47515	7.83027	4.48485e-05	0.0198617	2.60512
chr10	14016480	14020359	3880	*	0.424436	2.44386	5.63861	0.000459843	0.0317151	0.395988
chr10	14045718	14049535	3818	*	0.381441	1.99544	3.30439	0.0107387	0.0934117	-2.72951
chr10	14461154	14465990	4837	*	0.335046	2.73499	4.35953	0.00233853	0.049995	-1.21217
chr10	14616936	14621597	4662	*	0.322899	2.79375	3.49607	0.00808405	0.082961	-2.44617
chr10	16012865	16016041	3177	*	-0.34852	2.55071	-5.59522	0.000472737	0.0320175	0.364533
chr10	16632353	16635206	2854	*	0.59715	1.35081	4.65989	0.00160957	0.0435827	-0.832945
chr10	16868594	16880418	11825	*	0.347179	4.38056	4.02948	0.00376524	0.0602691	-1.68182
chr10	16974202	16978438	4237	*	0.55337	1.8006	3.46587	0.00845127	0.0844479	-2.49054
chr10	17028338	17043862	15525	*	0.323176	4.81016	3.28767	0.0110103	0.0945367	-2.75439
chr10	17058808	17061598	2791	*	0.539383	1.33562	5.9465	0.000338987	0.0288495	0.701952
chr10	17090114	17099754	9641	*	0.475221	3.33949	6.41108	0.000190721	0.024813	1.24765
chr10	17385055	17388107	3053	*	0.464309	1.81941	5.22744	0.000787042	0.0356488	-0.12333
chr10	17406201	17413796	7596	*	0.30018	2.66846	3.42061	0.00903512	0.0868923	-2.55724
chr10	17580748	17586781	6034	*	0.398405	2.82032	4.27181	0.00269715	0.0528566	-1.34812
chr10	19147985	19155113	7129	*	0.422099	3.3014	4.73072	0.00146836	0.0424269	-0.741534
chr10	20075402	20078431	3030	*	0.510037	1.89287	4.76639	0.00140237	0.0415485	-0.695796
chr10	21381490	21387183	5694	*	0.660943	3.46163	5.63135	0.000486212	0.0325397	0.350182
chr10	21387277	21419380	32104	*	0.307092	6.71703	4.99137	0.000993566	0.0375271	-0.367112
chr10	21455277	21458847	3571	*	0.407774	2.81747	5.84582	0.000352432	0.0290383	0.651271
chr10	21474713	21476920	2208	*	0.524871	1.17526	3.68168	0.00616887	0.0741578	-2.17588
chr10	21500744	21505846	5103	*	0.320065	2.95459	4.24195	0.00272993	0.0530246	-1.36834
chr10	21598541	21603081	4541	*	0.37659	2.18896	6.19439	0.00023743	0.0256751	1.03417
chr10	21673585	21677055	3471	*	0.924041	1.8927	8.71067	2.30742e-05	0.0198617	3.20971
chr10	21684400	21686645	2246	*	0.325172	1.52419	3.55755	0.00738774	0.0799292	-2.35617
chr10	21714520	21718602	4083	*	0.304793	2.21942	3.74547	0.00560188	0.0708475	-2.08094
chr10	21792501	21803568	11068	*	0.318894	4.98773	5.72305	0.000406544	0.0302177	0.512017
chr10	21808935	21814358	5424	*	0.325251	2.98178	3.92492	0.00435402	0.0634704	-1.82764
chr10	22296797	22298359	1563	*	0.39376	1.52568	4.35912	0.00239677	0.0504438	-1.23013
chr10	23349378	23350696	1319	*	-0.43727	1.56546	-4.46459	0.00208128	0.0478158	-1.0892
chr10	23976753	23979580	2828	*	0.652588	1.89271	3.28784	0.0110075	0.0945365	-2.75414
chr10	24406910	24411069	4160	*	0.397681	2.01974	4.97741	0.00105759	0.0380325	-0.41882
chr10	24461043	24471726	10684	*	0.328244	3.47502	3.97359	0.0040641	0.0619079	-1.75881
chr10	24786023	24788341	2319	*	0.519361	1.27802	5.18048	0.00083358	0.0359928	-0.180062
chr10	25369710	25374750	5041	*	0.307648	3.11764	3.53379	0.00764894	0.0810716	-2.3909
chr10	25391281	25398870	7590	*	0.302425	3.24779	3.60506	0.00689336	0.0775367	-2.28693
chr10	26667080	26669608	2529	*	-0.576693	1.64161	-5.59556	0.000506962	0.0331919	0.309258
chr10	26761442	26763515	2074	*	0.451088	1.26904	5.6692	0.000456008	0.0316387	0.409229
chr10	27265695	27267899	2205	*	-0.365178	1.48518	-4.03733	0.00372428	0.0600852	-1.67087
chr10	28034253	28038534	4282	*	-0.302434	2.79993	-4.26643	0.00259687	0.0519387	-1.32303
chr10	28399956	28403113	3158	*	0.350452	1.46467	3.93098	0.00432269	0.0633423	-1.82
chr10	29359658	29363373	3716	*	0.394288	3.58284	3.7256	0.00579052	0.0720948	-2.11256
chr10	30503275	30506164	2890	*	0.311961	1.47734	3.21759	0.0122302	0.0993438	-2.85901
chr10	37568870	37573920	5051	*	-0.334034	2.81888	-3.47171	0.00837897	0.0841716	-2.48196
chr10	38293906	38298116	4211	*	-0.614319	1.92974	-5.42222	0.000622188	0.0342598	0.10824
chr10	38435767	38440582	4816	*	-0.375204	2.2428	-5.73291	0.00040188	0.0301758	0.523281
chr10	38522943	38525670	2728	*	0.56773	1.07476	4.79962	0.00134383	0.0409239	-0.653394
chr10	38658727	38660583	1857	*	-0.431564	1.09692	-4.42778	0.00218595	0.0486048	-1.13818
chr10	39334012	39339508	5497	*	0.329511	3.21984	3.6464	0.0064918	0.0760949	-2.22692
chr10	39419889	39422795	2907	*	0.419082	1.75832	3.953	0.00419078	0.0626765	-1.78898
chr10	40088964	40100613	11650	*	0.468147	4.57403	4.25194	0.00277104	0.0534086	-1.37514
chr10	40187977	40190257	2281	*	0.398476	1.2406	3.49194	0.00813326	0.0831848	-2.45224
chr10	42032013	42036420	4408	*	-0.308973	3.52521	-5.1773	0.000786162	0.0356488	-0.135601
chr10	42230532	42233742	3211	*	0.328747	2.04593	3.47434	0.0083466	0.084007	-2.4781
chr10	43633631	43635995	2365	*	-0.345596	1.63087	-5.14051	0.000823127	0.0359928	-0.180976
chr10	43687839	43692305	4467	*	0.314692	3.17208	3.90628	0.00444388	0.0639556	-1.84995
chr10	43942660	43945983	3324	*	0.325128	1.88732	3.71981	0.00583891	0.0721943	-2.12089
chr10	44315802	44317968	2167	*	-0.429414	1.43547	-4.53036	0.00190752	0.0463389	-1.00222
chr10	51944110	51950062	5953	*	0.403904	2.96586	4.03028	0.00376105	0.0602691	-1.68071
chr10	56782676	56785237	2562	*	0.594302	1.72919	6.34583	0.000218541	0.0252149	1.12624
chr10	57483754	57488425	4672	*	0.345943	3.50406	3.49994	0.00803818	0.0827874	-2.44049
chr10	59563089	59568407	5319	*	0.41748	2.4991	5.23372	0.00076827	0.0354934	-0.102985
chr10	60023223	60024720	1498	*	-0.442334	1.36124	-4.07664	0.0035262	0.0585062	-1.61619
chr10	63337239	63339174	1936	*	0.477417	1.95916	3.84187	0.00490362	0.0667696	-1.9462
chr10	66863679	66866173	2495	*	0.565166	1.97818	3.66256	0.00634166	0.0753358	-2.20351
chr10	66883761	66887868	4108	*	0.304347	3.1075	3.42624	0.0089602	0.0865949	-2.54893
chr10	67605448	67612921	7474	*	0.350572	3.99011	4.36003	0.00237173	0.0503551	-1.22219
chr10	67724330	67730413	6084	*	0.35181	3.09453	3.27623	0.0112004	0.0953224	-2.77145
chr10	68202054	68204607	2554	*	0.319833	1.7262	5.21422	0.000750892	0.0353004	-0.0903027
chr10	69748694	69753518	4825	*	0.497406	2.30443	7.5822	5.6711e-05	0.0200004	2.38902
chr10	70119003	70122361	3359	*	0.326869	2.61249	4.21359	0.00286145	0.0540622	-1.41306
chr10	70255715	70258550	2836	*	0.303143	2.3764	3.80085	0.00514929	0.0682735	-1.99824
chr10	70261770	70266030	4261	*	-0.347646	3.04472	-5.73621	0.000400331	0.0301262	0.527051
chr10	70744767	70747769	3003	*	0.461579	1.70287	7.18271	8.38229e-05	0.0210265	2.02518
chr10	71197551	71199731	2181	*	-0.38901	1.15906	-3.21921	0.0122005	0.0993084	-2.85659
chr10	72777029	72779689	2661	*	0.404817	1.57739	5.26743	0.000725431	0.0350615	-0.0497687
chr10	74661675	74664476	2802	*	-0.456215	2.09775	-3.91506	0.00442081	0.0638131	-1.84246
chr10	74833317	74836479	3163	*	0.470056	1.69561	3.21579	0.0122634	0.0994197	-2.86171
chr10	76962192	76963787	1596	*	-0.301669	1.49425	-3.81322	0.00504445	0.0676856	-1.9786
chr10	77417194	77419590	2397	*	0.439139	2.82434	6.97009	0.000103901	0.0221881	1.82322
chr10	77543610	77546172	2563	*	0.395065	2.01098	4.47785	0.00204492	0.0473659	-1.07161
chr10	78328322	78330357	2036	*	-0.450658	1.03941	-4.57802	0.00179144	0.045138	-0.939613
chr10	80247788	80251184	3397	*	0.373619	1.54525	4.05547	0.0036314	0.0593784	-1.6456
chr10	80656647	80660023	3377	*	0.31503	2.35645	3.63905	0.00656141	0.0764342	-2.23758
chr10	80749475	80759704	10230	*	0.442232	4.87731	7.29213	7.51937e-05	0.0209153	2.12682
chr10	81378822	81380368	1547	*	-0.352484	2.36531	-3.85248	0.00483028	0.066276	-1.93112
chr10	82082783	82083957	1175	*	-0.332618	1.07144	-3.42429	0.00898613	0.0867217	-2.55181
chr10	83137714	83148032	10319	*	0.325237	4.41499	3.61751	0.0067697	0.0769949	-2.26883
chr10	83342960	83345154	2195	*	0.501241	1.39494	5.87052	0.000369349	0.0292705	0.618533
chr10	83969481	83971949	2469	*	0.379177	1.34279	3.45229	0.0086222	0.0851477	-2.51054
chr10	84047656	84051512	3857	*	-0.31624	2.85242	-4.18751	0.00294349	0.0545904	-1.44352
chr10	84900842	84903210	2369	*	0.31457	1.52637	5.24188	0.000725596	0.0350615	-0.0565032
chr10	85385866	85387701	1836	*	-0.47618	1.71259	-3.37428	0.00967729	0.0894898	-2.62575
chr10	86181503	86186949	5447	*	-0.39221	4.81879	-5.60736	0.000465965	0.0318134	0.378657
chr10	86187162	86189216	2055	*	-0.457117	2.96346	-5.68051	0.000453061	0.0316198	0.41679
chr10	86684436	86686353	1918	*	-0.442305	2.2724	-5.45374	0.000593496	0.0338144	0.152739
chr10	88404371	88407324	2954	*	0.52975	1.89438	6.14978	0.000270436	0.0264683	0.920877
chr10	90755859	90758944	3086	*	0.584971	1.73958	4.00984	0.00386991	0.0608593	-1.70926
chr10	93290183	93292049	1867	*	-0.55671	1.40426	-7.9653	3.95673e-05	0.0198617	2.71971
chr10	93402785	93404632	1848	*	-0.400845	2.19515	-3.60473	0.00689664	0.0775392	-2.28741
chr10	94046815	94048955	2141	*	0.354228	1.75468	4.4886	0.00198111	0.0469871	-1.04459
chr10	94513127	94518513	5387	*	0.311621	3.80824	3.78669	0.00529297	0.0692438	-2.02341
chr10	95257013	95259032	2020	*	0.313377	1.16941	4.85746	0.00117967	0.0397998	-0.537311
chr10	96179775	96183034	3260	*	0.366899	1.73547	5.21488	0.000750278	0.0353004	-0.0894951
chr10	96859102	96863930	4829	*	0.363758	3.03891	5.74945	0.000394183	0.0299477	0.542153
chr10	97292096	97296750	4655	*	0.416506	2.2077	3.45375	0.00860365	0.0851437	-2.50839
chr10	97563404	97568982	5579	*	-0.36974	3.02874	-3.46828	0.00842133	0.0843824	-2.487
chr10	98506712	98510397	3686	*	0.435006	2.35704	4.73799	0.00145463	0.0422954	-0.732188
chr10	99171164	99175489	4326	*	0.449452	3.14782	4.48398	0.00202834	0.0471755	-1.06348
chr10	99246508	99252242	5735	*	0.349895	3.17288	4.02077	0.00381131	0.0605966	-1.69399
chr10	99378418	99381465	3048	*	0.319711	1.84858	3.72157	0.0058242	0.0721664	-2.11837
chr10	100052977	100055627	2651	*	-0.533896	1.43618	-6.28942	0.000232248	0.0256184	1.06772
chr10	100136875	100138569	1695	*	0.596495	1.24963	4.8677	0.00123199	0.0402418	-0.567059
chr10	110472674	110476139	3466	*	0.728391	1.91872	4.56467	0.00182317	0.0453969	-0.957113
chr10	111126615	111129348	2734	*	0.424176	1.90293	3.9221	0.00437712	0.0635076	-1.83252
chr10	111519035	111522775	3741	*	0.493908	2.34428	4.75792	0.00141775	0.0417122	-0.706644
chr10	111608204	111610858	2655	*	0.369292	1.36605	3.47131	0.00838386	0.0841716	-2.48255
chr10	111653977	111656726	2750	*	0.342831	1.68343	3.41208	0.00914994	0.0874058	-2.56984
chr10	111657699	111660486	2788	*	0.338594	1.9998	3.48508	0.00821567	0.083448	-2.46231
chr10	111693127	111697351	4225	*	0.380745	2.64669	3.66247	0.0063425	0.0753358	-2.20365
chr10	111761083	111764620	3538	*	0.435318	2.10581	3.47151	0.00838141	0.0841716	-2.48225
chr10	111774394	111782140	7747	*	0.680383	3.25359	4.9204	0.00115238	0.0393517	-0.500742
chr10	111872770	111878977	6208	*	0.431111	3.65139	4.34313	0.00244895	0.0507535	-1.25165
chr10	111922174	111927162	4989	*	0.312826	3.36257	5.08497	0.000882554	0.0363235	-0.249871
chr10	111955567	111958887	3321	*	0.604342	2.0718	7.14205	9.62825e-05	0.0214507	1.90507
chr10	112611852	112616257	4406	*	0.369021	2.35426	3.28691	0.0110228	0.0945479	-2.75552
chr10	112648639	112651637	2999	*	0.376477	1.78751	5.63674	0.000450025	0.0316198	0.412716
chr10	112961044	112963936	2893	*	-0.348965	1.73687	-3.73428	0.00571875	0.0715933	-2.10009
chr10	116748715	116751528	2814	*	0.32015	1.9854	3.81859	0.00506883	0.0676856	-1.97936
chr10	116985997	116988939	2943	*	0.37105	1.73591	3.4978	0.00806355	0.0829478	-2.44364
chr10	117170006	117176190	6185	*	0.325585	3.59	3.76177	0.00549755	0.0704919	-2.06061
chr10	117202069	117205293	3225	*	0.358782	2.60221	3.64709	0.00648536	0.0760458	-2.22592
chr10	118120586	118123661	3076	*	-0.300085	2.13762	-4.05216	0.00353191	0.0585436	-1.62758
chr10	119721408	119729517	8110	*	0.354714	3.41743	3.31114	0.0106309	0.0932146	-2.71945
chr10	120415315	120419625	4311	*	0.34865	2.56209	3.77785	0.00537239	0.0696381	-2.03757
chr10	120602924	120607842	4919	*	0.38889	3.18106	5.89111	0.00033451	0.0288495	0.702054
chr10	120618841	120637800	18960	*	0.432785	6.05158	3.53145	0.00767527	0.0812744	-2.39433
chr10	120650355	120658570	8216	*	0.388439	3.77243	3.51761	0.00783243	0.0818776	-2.41458
chr10	120688525	120704191	15667	*	0.429317	5.10099	4.2888	0.00263565	0.0522868	-1.32506
chr10	121476427	121477282	856	*	-0.384076	1.35321	-3.46223	0.00849674	0.0847022	-2.4959
chr10	122793799	122796239	2441	*	-0.338977	2.29158	-4.97136	0.00101922	0.0375533	-0.39236
chr10	122909190	122914819	5630	*	-0.346552	5.27347	-3.97994	0.00403527	0.0617211	-1.75114
chr10	122941260	122943388	2129	*	-0.356735	1.09975	-3.82393	0.00503041	0.0676454	-1.97175
chr10	123074578	123077246	2669	*	0.333008	2.81088	3.48076	0.008268	0.0836783	-2.46865
chr10	127187402	127191558	4157	*	-0.382022	4.78251	-4.09845	0.00342118	0.0576106	-1.58594
chr10	127739527	127741211	1685	*	0.510023	2.66038	5.12654	0.000890791	0.0364761	-0.245674
chr10	128090413	128095688	5276	*	0.336038	4.08686	5.72323	0.000406458	0.0302177	0.512223
chr10	128907813	128912397	4585	*	-0.338704	4.74594	-3.88811	0.00459241	0.0649098	-1.88058
chr11	3201729	3202631	903	*	-0.55285	2.89663	-4.89308	0.00119291	0.0397998	-0.535054
chr11	3442128	3444665	2538	*	0.303837	1.18188	3.83825	0.00486758	0.06646	-1.94286
chr11	3745587	3750320	4734	*	0.420974	2.42124	6.2287	0.000228564	0.0253773	1.07088
chr11	3785333	3787763	2431	*	0.345334	1.58197	3.28729	0.0110165	0.0945422	-2.75496
chr11	3846415	3848935	2521	*	0.512465	1.47776	5.2769	0.000741071	0.0351583	-0.0639488
chr11	4315832	4320229	4398	*	0.571425	2.19386	4.41882	0.00221227	0.0487172	-1.15013
chr11	5353655	5356682	3028	*	0.378203	2.13257	4.30879	0.00256522	0.0517075	-1.29799
chr11	6006102	6008066	1965	*	-0.368956	3.0372	-4.98732	0.00101085	0.037529	-0.381456
chr11	8578066	8592280	14215	*	0.311806	4.65962	3.71537	0.00587637	0.0723364	-2.12729
chr11	8658237	8660689	2453	*	-0.380894	1.90629	-3.4383	0.00880198	0.0859487	-2.53114
chr11	16900699	16903452	2754	*	0.517167	1.06069	3.96999	0.00409196	0.0621112	-1.7651
chr11	18902025	18907338	5314	*	0.409963	2.67882	4.95624	0.00109913	0.0385584	-0.454292
chr11	19841613	19844920	3308	*	0.481106	1.94956	4.59584	0.00175003	0.0447482	-0.916297
chr11	21237262	21243384	6123	*	0.301759	3.87892	3.35001	0.0100327	0.0909631	-2.66172
chr11	22418814	22421732	2919	*	-0.401525	1.72212	-4.1364	0.00324643	0.056457	-1.53348
chr11	22493846	22496190	2345	*	-0.305886	1.03621	-4.2646	0.00260942	0.0520715	-1.32719
chr11	22511077	22513836	2760	*	-0.392563	3.61059	-6.76135	0.000128899	0.0235722	1.61912
chr11	22587142	22591513	4372	*	-0.32254	2.11231	-4.44713	0.0020401	0.0473191	-1.08083
chr11	22610500	22612569	2070	*	-0.59613	0.947165	-4.20745	0.00294456	0.0545904	-1.43587
chr11	22829635	22831592	1958	*	-0.301169	1.74167	-4.93123	0.00107287	0.0382057	-0.44319
chr11	23679622	23681861	2240	*	-0.380976	1.29586	-3.65637	0.00639873	0.0756802	-2.21247
chr11	23911379	23915645	4267	*	-0.415132	2.90162	-5.76506	0.00038901	0.0298042	0.555926
chr11	29704332	29708619	4288	*	0.444213	2.22414	5.74653	0.000411362	0.0302834	0.507505
chr11	30497305	30501819	4515	*	-0.302639	3.33212	-4.16967	0.00298464	0.0547326	-1.46053
chr11	35052304	35057042	4739	*	0.340282	2.61122	4.94592	0.00105288	0.0380325	-0.424551
chr11	35080507	35090297	9791	*	0.514303	4.01965	4.01325	0.00385154	0.0608058	-1.7045
chr11	35842901	35846508	3608	*	0.37424	2.66195	4.59703	0.00173577	0.0445312	-0.909844
chr11	35949661	35951631	1971	*	-0.416073	1.06804	-4.25305	0.00276688	0.0534086	-1.37364
chr11	40313113	40315591	2479	*	-0.538456	1.69775	-4.25752	0.0027501	0.0532472	-1.36755
chr11	40551335	40553746	2412	*	-0.486751	1.19076	-4.77537	0.00138628	0.0415029	-0.68432
chr11	43997025	44000598	3574	*	0.455715	2.13013	3.689	0.00610399	0.0738515	-2.16531
chr11	44766793	44773873	7081	*	0.427218	2.99888	3.26373	0.011412	0.0961096	-2.79009
chr11	44914868	44918234	3367	*	0.461668	2.15992	3.23342	0.0119429	0.0981397	-2.83535
chr11	45173385	45176070	2686	*	-0.366644	2.34387	-3.48563	0.00820903	0.083448	-2.4615
chr11	45228272	45231974	3703	*	-0.557423	2.01465	-9.79468	8.42736e-06	0.0198617	4.08325
chr11	50216568	50218642	2075	*	0.34628	1.20434	4.63809	0.00159416	0.0435705	-0.832978
chr11	50250402	50255850	5449	*	-0.303896	3.8615	-3.36229	0.00985116	0.0904387	-2.64351
chr11	50676664	50679563	2900	*	0.452556	1.45884	6.22989	0.000230607	0.0255205	1.06382
chr11	52536168	52538861	2694	*	0.398085	1.95313	3.37594	0.00965339	0.0894015	-2.62328
chr11	52628821	52631803	2983	*	0.344459	1.51921	5.52489	0.000514118	0.0333391	0.282311
chr11	54070607	54073186	2580	*	-0.453037	2.21242	-5.31488	0.000707764	0.0349919	-0.0186166
chr11	54881858	54883933	2076	*	-0.62866	1.58762	-3.53929	0.0075876	0.0806814	-2.38285
chr11	55749691	55751529	1839	*	-0.516257	1.76868	-6.69684	0.000144527	0.0235838	1.51611
chr11	55892093	55895745	3653	*	-0.40813	2.38723	-5.39567	0.000616357	0.0340571	0.109261
chr11	55917605	55923156	5552	*	-0.395996	3.26347	-4.78415	0.00136821	0.0411119	-0.671721
chr11	55990386	55993022	2637	*	-0.486314	1.75983	-3.32883	0.0103541	0.0921259	-2.69316
chr11	56338304	56346574	8271	*	0.405382	3.71396	6.30838	0.000209346	0.0252149	1.15547
chr11	57079290	57082063	2774	*	0.537422	1.20073	5.82542	0.000388781	0.0298042	0.568597
chr11	57192571	57200017	7447	*	0.464754	3.26948	3.92632	0.00435115	0.0634571	-1.82657
chr11	57307404	57312371	4968	*	0.389989	2.51258	5.82752	0.000359974	0.0292705	0.630655
chr11	57599428	57603672	4245	*	-0.441405	2.49372	-4.18789	0.00302451	0.0547642	-1.46266
chr11	58213941	58215554	1614	*	-0.381962	1.10069	-4.9511	0.00107848	0.0382138	-0.441348
chr11	59207697	59209799	2103	*	-0.320406	3.11877	-4.83748	0.00121056	0.0400282	-0.562959
chr11	59541060	59543307	2248	*	0.495744	1.27327	5.56987	0.000522454	0.0333818	0.279762
chr11	59612859	59615116	2258	*	0.509172	1.74549	3.22973	0.0120092	0.0985171	-2.84086
chr11	61059258	61061344	2087	*	0.480646	2.06711	3.29702	0.0108574	0.0938189	-2.74047
chr11	62142602	62149551	6950	*	0.335598	3.27215	4.54429	0.00179879	0.0451886	-0.954174
chr11	62292533	62296071	3539	*	-0.33535	2.57354	-4.46924	0.00200068	0.0469963	-1.05865
chr11	62830641	62833469	2829	*	-0.461206	1.943	-4.63491	0.00166285	0.0439798	-0.86538
chr11	62901302	62905842	4541	*	0.397381	2.45387	4.65733	0.00161494	0.0435827	-0.836261
chr11	63121112	63124115	3004	*	0.482265	1.95354	4.05215	0.00364821	0.0594753	-1.65022
chr11	65126994	65130229	3236	*	0.460218	2.09449	5.92749	0.00033465	0.0288495	0.708709
chr11	65479828	65483114	3287	*	0.49738	1.62611	4.6007	0.00173893	0.044544	-0.909958
chr11	65607652	65609846	2195	*	-0.533616	1.53661	-4.81779	0.00131292	0.0406404	-0.630266
chr11	66370339	66372618	2280	*	-0.351367	1.16134	-4.52964	0.00186597	0.0457894	-0.98626
chr11	67508738	67511459	2722	*	0.316741	1.35228	3.39635	0.00936552	0.0884176	-2.59308
chr11	67674081	67676827	2747	*	-0.414345	1.39231	-6.93509	0.000107689	0.0221881	1.78941
chr11	68171389	68174917	3529	*	-0.407671	1.70434	-4.50236	0.00197948	0.0469871	-1.03915
chr11	68444732	68449789	5058	*	0.393405	3.42312	5.82539	0.000360863	0.0292705	0.628251
chr11	69632766	69636010	3245	*	0.577845	3.25599	3.69398	0.00606035	0.0734792	-2.15813
chr11	70181964	70184165	2202	*	0.56758	1.28746	4.62478	0.00168498	0.0443014	-0.878553
chr11	70187266	70213485	26220	*	0.327422	6.57078	3.97181	0.00407327	0.0619108	-1.76114
chr11	70843636	70846762	3127	*	0.321339	3.46607	4.1138	0.00328937	0.0566588	-1.55198
chr11	72109844	72111570	1727	*	-0.39766	1.83319	-3.28932	0.0109831	0.094519	-2.75193
chr11	72536598	72538820	2223	*	-0.374256	1.00728	-4.46579	0.00207796	0.0477718	-1.0876
chr11	74520865	74522870	2006	*	0.382585	1.91594	3.75827	0.00552521	0.0704995	-2.06564
chr11	74829063	74833375	4313	*	-0.317571	4.53843	-3.62319	0.00671412	0.0769949	-2.26059
chr11	75046309	75048571	2263	*	-0.548456	1.42708	-5.62144	0.000491865	0.032724	0.338867
chr11	75172894	75174452	1559	*	-0.47295	2.07976	-5.86317	0.000367469	0.0292705	0.621188
chr11	75419767	75423999	4233	*	-0.319665	4.37359	-3.56134	0.00734689	0.0798444	-2.35063
chr11	75686680	75688395	1716	*	-0.531072	1.17805	-5.02504	0.00101042	0.037529	-0.370403
chr11	75721561	75723791	2231	*	0.398844	1.62869	4.18922	0.00301902	0.0547326	-1.46084
chr11	76151060	76158636	7577	*	0.35816	3.94506	4.90657	0.00111721	0.0388194	-0.481293
chr11	76476364	76481145	4782	*	0.301798	3.32455	4.31328	0.00243485	0.0506785	-1.25872
chr11	76561210	76562854	1645	*	0.40218	1.4269	5.13422	0.00086054	0.0360518	-0.216975
chr11	76645198	76646863	1666	*	0.463675	1.09022	6.02034	0.00030049	0.027428	0.812758
chr11	76854446	76857949	3504	*	0.367578	1.96889	3.36221	0.00985233	0.0904387	-2.64363
chr11	77009716	77013535	3820	*	0.587871	2.39868	3.77324	0.00540798	0.0698459	-2.04418
chr11	77061009	77064361	3353	*	0.644189	2.20895	4.01168	0.00385998	0.0608539	-1.70669
chr11	77215021	77217656	2636	*	0.337282	3.00967	4.8357	0.00121335	0.0400282	-0.565244
chr11	77482664	77484454	1791	*	0.607724	1.17628	8.23064	3.1815e-05	0.0198617	2.91891
chr11	78411632	78413559	1928	*	0.354355	1.45746	5.46611	0.00055176	0.0334937	0.212982
chr11	78830851	78833768	2918	*	0.375614	2.27054	4.80922	0.00129636	0.0405164	-0.623341
chr11	79528186	79531841	3656	*	0.376378	2.41935	3.31096	0.0106338	0.0932146	-2.71972
chr11	79877083	79879999	2917	*	-0.430565	2.84837	-3.48975	0.00815946	0.0832728	-2.45545
chr11	80627162	80631496	4335	*	0.390923	2.78843	3.61508	0.00679371	0.0770349	-2.27238
chr11	80750448	80755737	5290	*	0.379362	2.53868	3.30266	0.0107664	0.0934627	-2.73207
chr11	82135184	82141869	6686	*	0.437905	3.55227	4.43398	0.00216793	0.0484907	-1.12991
chr11	82161948	82165127	3180	*	0.615673	1.52904	6.2776	0.000235237	0.0256727	1.05541
chr11	84078323	84081749	3427	*	0.321341	1.84545	4.17223	0.00302574	0.0547642	-1.46921
chr11	85151175	85155598	4424	*	-0.304446	3.14781	-3.99626	0.00385439	0.0608224	-1.71231
chr11	86387371	86390645	3275	*	0.530342	2.33511	5.2574	0.000758833	0.0353418	-0.0873115
chr11	86812248	86814870	2623	*	-0.500487	1.47718	-3.95835	0.00415939	0.0624351	-1.78146
chr11	87024792	87027159	2368	*	0.872657	1.17341	3.64035	0.00654904	0.076422	-2.2357
chr11	87303440	87305988	2549	*	0.54307	1.28488	4.21412	0.00291783	0.0545006	-1.42675
chr11	87402850	87405433	2584	*	-0.502709	3.63071	-4.43869	0.00215436	0.0484752	-1.12364
chr11	88966012	88967712	1701	*	-0.34744	1.27837	-3.83006	0.00498671	0.0673057	-1.96302
chr11	90223672	90226952	3281	*	0.357214	2.54895	3.60498	0.00689414	0.0775367	-2.28705
chr11	90994766	90997478	2713	*	0.426107	1.74098	3.88088	0.00463964	0.0650758	-1.89082
chr11	91063163	91068595	5433	*	0.362154	3.18566	3.87383	0.00468617	0.0653524	-1.90081
chr11	91426168	91428117	1950	*	-0.387637	1.20509	-3.51984	0.00780686	0.0817264	-2.41132
chr11	94209233	94211167	1935	*	-0.446234	2.74527	-5.9148	0.000334635	0.0288495	0.706323
chr11	94211359	94213298	1940	*	-0.335546	3.19363	-5.40826	0.00059176	0.0338144	0.144231
chr11	94541418	94545003	3586	*	-0.336697	3.65434	-5.04985	0.000922536	0.0369048	-0.293692
chr11	94675970	94678011	2042	*	0.443676	2.46496	4.85241	0.00125618	0.0404276	-0.586372
chr11	94879917	94884023	4107	*	-0.304398	4.07534	-5.52134	0.000516309	0.0333391	0.278142
chr11	95502789	95509229	6441	*	0.537087	3.51169	6.15084	0.000270122	0.0264683	0.922
chr11	96990915	96992796	1882	*	-0.308732	1.16091	-4.45151	0.00201718	0.0470975	-1.071
chr11	97819670	97821893	2224	*	-0.552992	1.06526	-6.77834	0.000137319	0.0235722	1.5688
chr11	98034602	98038724	4123	*	0.310775	2.69271	3.31982	0.0104942	0.0927244	-2.70656
chr11	101069139	101071350	2212	*	0.355577	2.72532	3.44408	0.00872721	0.0855573	-2.52262
chr11	101561177	101563299	2123	*	0.340355	1.4729	3.33108	0.0103195	0.091977	-2.68982
chr11	101642319	101645361	3043	*	0.320233	1.72505	3.50847	0.00793813	0.0822362	-2.42798
chr11	101765830	101770617	4788	*	0.501239	3.01109	4.44059	0.0021489	0.0484168	-1.12111
chr11	102380440	102386495	6056	*	0.507457	2.90076	4.1888	0.00302077	0.0547326	-1.46142
chr11	102410684	102412494	1811	*	0.326891	1.74385	3.26986	0.0113078	0.0956167	-2.78095
chr11	102423993	102426684	2692	*	0.43377	1.94204	4.85768	0.00124778	0.040358	-0.579708
chr11	102957122	102959578	2457	*	0.491537	1.84969	4.4948	0.00199942	0.0469963	-1.04915
chr11	103055071	103059949	4879	*	0.335688	2.33355	3.8374	0.00493491	0.0669534	-1.95257
chr11	103385651	103388435	2785	*	0.432809	1.49881	6.50195	0.000169662	0.024813	1.35715
chr11	103788867	103792219	3353	*	0.417455	2.16659	5.78825	0.000378946	0.02955	0.581618
chr11	103999919	104002623	2705	*	0.356363	2.60804	3.32131	0.0104709	0.0927244	-2.70434
chr11	104094610	104096807	2198	*	0.394832	1.50747	4.22096	0.00289066	0.0543125	-1.41739
chr11	104662298	104664717	2420	*	0.397899	1.66903	4.55815	0.00183888	0.0454984	-0.965671
chr11	105742270	105744171	1902	*	-0.563217	1.1413	-3.35952	0.00989176	0.0905469	-2.64761
chr11	107027480	107029039	1560	*	0.349153	2.14644	5.3628	0.000625425	0.0343264	0.0898204
chr11	107123697	107125314	1618	*	0.465149	0.927927	6.31883	0.000210264	0.0252149	1.15355
chr11	107985590	107987242	1653	*	-0.556188	1.39294	-4.03511	0.00373583	0.0602142	-1.67397
chr11	108100296	108105335	5040	*	0.336976	2.71324	4.31717	0.00248684	0.051039	-1.27248
chr11	109641128	109643552	2425	*	-0.462364	1.55385	-5.98629	0.000312606	0.0279316	0.774614
chr11	109993987	109996507	2521	*	0.30873	1.86772	3.68475	0.00614156	0.0740138	-2.17144
chr11	110437054	110440654	3601	*	0.430324	2.52558	3.31841	0.0105162	0.0927972	-2.70864
chr11	113179017	113181412	2396	*	0.379372	1.36372	3.47845	0.00829616	0.0838344	-2.47204
chr11	114920954	114925684	4731	*	0.4355	2.08929	4.29533	0.00261241	0.05209	-1.31621
chr11	115290536	115292501	1966	*	0.556071	1.15739	3.82162	0.00504699	0.0676856	-1.97504
chr11	116010884	116013048	2165	*	-0.373692	2.61569	-4.73443	0.00143373	0.042	-0.722484
chr11	116070936	116072819	1884	*	-0.430685	1.51248	-4.79496	0.00135186	0.0409477	-0.659322
chr11	116411788	116413921	2134	*	0.474735	2.44267	4.08366	0.00349202	0.0582245	-1.60644
chr11	117809062	117811771	2710	*	-0.343899	3.39863	-4.61471	0.00164329	0.0437428	-0.863329
chr11	118145247	118146770	1524	*	0.516746	1.1493	7.28716	7.55637e-05	0.0209153	2.12224
chr11	118233229	118235179	1951	*	-0.307653	1.41432	-3.59069	0.00703905	0.0782825	-2.30784
chr11	118248788	118250014	1227	*	-0.43284	1.50866	-3.91392	0.00442794	0.0638131	-1.84408
chr11	119052100	119054464	2365	*	-0.44459	2.8896	-5.36808	0.000662368	0.0346684	0.0462222
chr11	119055807	119057286	1480	*	-0.417237	2.5416	-5.37439	0.000639566	0.0345979	0.0751545
chr11	119090359	119091733	1375	*	-0.343233	2.10522	-3.54445	0.00753057	0.0805155	-2.37531
chr11	119616880	119619987	3108	*	0.530979	1.51263	5.6286	0.000487775	0.0325799	0.347041
chr11	119779738	119809558	29821	*	0.34873	5.77355	3.68001	0.00618379	0.0742581	-2.1783
chr11	120149563	120152135	2573	*	0.324653	3.23934	4.70477	0.00143934	0.0420549	-0.734924
chr11	120595634	120600356	4723	*	0.324456	4.07002	4.16472	0.00306386	0.0550481	-1.4811
chr11	120616837	120618086	1250	*	-0.519198	1.2705	-5.15623	0.000858782	0.0360518	-0.209495
chr12	3185616	3191591	5976	*	-0.32807	3.75228	-3.63714	0.00657957	0.0764884	-2.24035
chr12	4592012	4594749	2738	*	0.336469	2.78122	5.05342	0.000918384	0.0369048	-0.28923
chr12	4840797	4842294	1498	*	0.384257	1.60278	5.69234	0.000421464	0.030562	0.476817
chr12	8509654	8512566	2913	*	0.508881	2.03901	3.52375	0.00776225	0.0815831	-2.40559
chr12	9028540	9031818	3279	*	-0.453175	2.08145	-5.07136	0.000953777	0.0373407	-0.31327
chr12	9041810	9045209	3400	*	-0.37108	2.54761	-3.62514	0.00669516	0.076951	-2.25776
chr12	9360553	9364919	4367	*	0.363287	2.14454	4.27088	0.00270055	0.0528622	-1.34938
chr12	10230127	10232712	2586	*	0.421837	1.61279	3.21782	0.0122261	0.0993339	-2.85868
chr12	10245809	10249048	3240	*	0.419748	1.21179	6.4396	0.000181458	0.024813	1.29277
chr12	11263999	11270114	6116	*	0.352586	4.06232	4.26146	0.00273121	0.0530246	-1.3611
chr12	15606236	15608359	2124	*	0.580161	1.22793	4.05799	0.00361872	0.0592861	-1.6421
chr12	15697969	15701593	3625	*	0.592471	1.94355	7.62683	5.76161e-05	0.0200004	2.37891
chr12	15802004	15805527	3524	*	0.307375	1.60573	4.89673	0.00112144	0.0388348	-0.487096
chr12	15826053	15829314	3262	*	0.645098	1.33292	3.79654	0.00523082	0.0688474	-2.01085
chr12	15911184	15913745	2562	*	0.407251	1.52432	4.89804	0.00118545	0.0397998	-0.528823
chr12	15980472	15983701	3230	*	0.466825	1.79729	4.50757	0.00196587	0.0468159	-1.03227
chr12	15983915	15987949	4035	*	0.430924	2.43141	6.10179	0.000263304	0.0264683	0.934222
chr12	15999333	16012889	13557	*	0.360988	5.12202	6.28082	0.000215784	0.0252149	1.12631
chr12	16040693	16045151	4459	*	0.473651	2.5412	3.41578	0.00909999	0.0872102	-2.56438
chr12	16045387	16048261	2875	*	0.460687	1.86658	5.19158	0.00082231	0.0359928	-0.166614
chr12	16058399	16062136	3738	*	0.832867	1.68312	7.91238	4.64108e-05	0.0198617	2.58089
chr12	16109316	16111723	2408	*	0.314282	1.34118	3.72651	0.00578296	0.0720883	-2.11126
chr12	16230122	16233235	3114	*	0.684759	1.46407	5.02636	0.00100875	0.037529	-0.368764
chr12	16354091	16366965	12875	*	0.348655	4.84282	4.19267	0.00300475	0.0547326	-1.4561
chr12	16863805	16866128	2324	*	0.684731	0.958889	4.17816	0.00306515	0.0550481	-1.47601
chr12	17254617	17256939	2323	*	0.306115	1.76903	3.63414	0.00660826	0.0765298	-2.2447
chr12	17416440	17418422	1983	*	-0.450836	1.15144	-3.87715	0.00466418	0.0652366	-1.8961
chr12	25187780	25191579	3800	*	0.376441	2.47193	4.91659	0.00112263	0.0388348	-0.481998
chr12	25238052	25243055	5004	*	0.315368	2.40533	5.13852	0.000825181	0.0359928	-0.183437
chr12	28803839	28806643	2805	*	-0.343075	1.54848	-4.09504	0.00343735	0.0577107	-1.59065
chr12	29933023	29934920	1898	*	-0.425506	1.25019	-4.24317	0.00280435	0.0535816	-1.38708
chr12	29960871	29962117	1247	*	-0.374808	1.12678	-6.17636	0.00024224	0.0257771	1.0148
chr12	30002831	30005336	2506	*	-0.457759	2.67985	-4.20179	0.00296747	0.0547326	-1.44362
chr12	31054664	31062945	8282	*	0.497304	3.89864	8.58189	2.27977e-05	0.0198617	3.21708
chr12	31074741	31076733	1993	*	0.76563	1.32537	9.70346	9.89315e-06	0.0198617	3.94502
chr12	32015696	32019264	3569	*	0.551665	1.66949	7.64333	5.39592e-05	0.0198617	2.43563
chr12	32053520	32063128	9609	*	0.301218	4.60499	4.00459	0.00379523	0.0605093	-1.69798
chr12	32142908	32145550	2643	*	0.493073	1.38966	3.45387	0.00860208	0.0851437	-2.5082
chr12	32291627	32293329	1703	*	-0.337086	1.32837	-3.50304	0.00800167	0.0825621	-2.43594
chr12	33191943	33196202	4260	*	-0.312454	2.48497	-3.88631	0.00456957	0.0648549	-1.87798
chr12	35682839	35685387	2549	*	0.62223	1.15552	4.12872	0.00328099	0.0566588	-1.54408
chr12	35768968	35771577	2610	*	0.330446	1.27113	5.11046	0.000854718	0.0360518	-0.218189
chr12	36507349	36511135	3787	*	-0.339307	2.49155	-3.94537	0.00423597	0.0628412	-1.79972
chr12	38777631	38782922	5292	*	0.411787	3.94095	4.96983	0.00108064	0.0382138	-0.437443
chr12	38787104	38790675	3572	*	0.573989	1.91697	3.5987	0.00695744	0.0778608	-2.29619
chr12	44208115	44211567	3453	*	0.521489	1.38844	4.15957	0.00314446	0.0556752	-1.50156
chr12	49885566	49889274	3709	*	0.364095	1.84984	3.4024	0.00928197	0.0880461	-2.58414
chr12	50646725	50650156	3432	*	0.464851	2.89512	3.84892	0.0048548	0.0664237	-1.93619
chr12	52030360	52033972	3613	*	0.411676	2.21561	3.30208	0.0107757	0.0934946	-2.73294
chr12	52701431	52705507	4077	*	0.421553	2.1727	3.35988	0.00988646	0.0905469	-2.64708
chr12	53528303	53530959	2657	*	-0.306636	1.90926	-3.78817	0.00526345	0.0690516	-2.01895
chr12	69155891	69160220	4330	*	0.338633	2.43263	3.65563	0.00640567	0.0756802	-2.21356
chr12	72759208	72764267	5060	*	0.300724	3.76451	3.40251	0.00928044	0.0880461	-2.58397
chr12	75056362	75059554	3193	*	0.371771	1.57527	3.28379	0.0110744	0.0947744	-2.76017
chr12	77251717	77254076	2360	*	0.347862	1.28086	3.99298	0.00396225	0.0612684	-1.73286
chr12	79710265	79712195	1931	*	-0.415938	1.18897	-5.15195	0.000853986	0.0360518	-0.206317
chr12	80521101	80523196	2096	*	-0.615529	1.27414	-6.52611	0.000180385	0.024813	1.31022
chr12	81234169	81238038	3870	*	-0.311966	2.40601	-4.39498	0.00217782	0.0485515	-1.14741
chr12	81968970	81973768	4799	*	0.333019	3.44358	3.63674	0.0065834	0.0765066	-2.24093
chr12	83757836	83761128	3293	*	0.479143	1.93523	3.9065	0.00447453	0.064097	-1.85455
chr12	84884200	84887926	3727	*	-0.365148	3.43124	-4.34925	0.00242884	0.0506774	-1.24341
chr12	85191633	85195086	3454	*	0.389427	2.50241	3.6943	0.00605748	0.0734792	-2.15765
chr12	85329309	85331651	2343	*	-0.334843	1.35873	-6.15412	0.000248321	0.026034	0.990859
chr12	85985725	85988942	3218	*	0.338475	1.8077	3.76971	0.00543538	0.0700395	-2.04924
chr12	86785089	86788976	3888	*	0.327626	2.8691	3.20965	0.0123773	0.0997301	-2.87091
chr12	87264383	87268823	4441	*	0.310201	3.09566	3.43864	0.00879765	0.0859487	-2.53065
chr12	100519721	100520742	1022	*	0.653528	1.12499	5.01731	0.00102023	0.0375533	-0.379971
chr12	100778055	100780473	2419	*	-0.382931	3.09938	-5.98863	0.000299219	0.027428	0.810348
chr12	102589451	102591941	2491	*	-0.306496	1.64308	-4.31586	0.00242627	0.0506774	-1.2552
chr12	104062853	104068151	5299	*	-0.314492	3.84624	-3.57297	0.00722328	0.0790848	-2.33367
chr12	104415861	104417834	1974	*	-0.581761	1.25427	-7.94156	4.11678e-05	0.0198617	2.6846
chr12	104963022	104965721	2700	*	-0.504374	1.13751	-7.32075	7.31018e-05	0.0209153	2.15316
chr12	108510183	108512291	2109	*	-0.371505	1.34082	-4.92942	0.00109723	0.0385443	-0.460817
chr12	108757312	108758615	1304	*	-0.370619	1.33525	-4.18954	0.00301769	0.0547326	-1.4604
chr12	108992063	108996101	4039	*	-0.455657	2.4667	-3.23766	0.011867	0.0979833	-2.82901
chr12	109066678	109068037	1360	*	-0.332962	2.02863	-4.18573	0.002996	0.0547326	-1.4568
chr12	109858723	109867946	9224	*	0.323248	3.29133	3.30422	0.0107413	0.0934117	-2.72975
chr12	110181175	110184586	3412	*	-0.376902	2.0366	-6.31505	0.000207818	0.0252149	1.16251
chr12	110283607	110285576	1970	*	-0.325097	1.06299	-5.33671	0.000645686	0.0346159	0.0584484
chr12	110288428	110290672	2245	*	-0.341641	1.30598	-4.06686	0.00357437	0.0588727	-1.62976
chr12	111340059	111342651	2593	*	-0.402187	1.37511	-4.65477	0.00162032	0.0435827	-0.839575
chr12	111667973	111670298	2326	*	-0.447966	2.27557	-4.00633	0.00388893	0.0608964	-1.71417
chr12	111680757	111684728	3972	*	-0.568505	2.40344	-6.80203	0.00013546	0.0235722	1.58301
chr12	111766653	111768961	2309	*	0.311518	1.18068	4.62526	0.00159861	0.0435827	-0.839327
chr12	111906586	111907795	1210	*	0.361642	1.19089	3.31408	0.0105844	0.0930374	-2.71508
chr12	112604799	112606313	1515	*	-0.479324	0.886432	-5.3797	0.00065465	0.0346632	0.0582088
chr12	113185600	113186976	1377	*	-0.392796	1.19536	-4.76367	0.00140372	0.0415497	-0.697368
chr12	113206615	113209205	2591	*	0.470899	1.54792	4.22254	0.00288444	0.054296	-1.41524
chr12	113209695	113211593	1899	*	-0.432191	1.23288	-6.7272	0.000133589	0.0235722	1.58516
chr12	116268174	116271488	3315	*	0.308564	1.73175	4.99487	0.000989157	0.0375141	-0.362708
chr12	116465624	116468282	2659	*	-0.377369	1.29944	-4.05558	0.00363087	0.0593784	-1.64546
chr12	119385748	119388306	2559	*	0.807352	1.12766	3.65442	0.00641681	0.0757139	-2.2153
chr13	3536502	3540306	3805	*	-0.305056	3.68632	-5.13538	0.000828427	0.0359928	-0.187316
chr13	4046031	4047974	1944	*	-0.320705	1.15098	-5.51697	0.000519023	0.0333818	0.272999
chr13	4057797	4061341	3545	*	-0.376701	2.80611	-4.61351	0.00170075	0.0443539	-0.88922
chr13	5422583	5425826	3244	*	0.335209	1.8686	3.70184	0.00599204	0.0730696	-2.14679
chr13	9238564	9241350	2787	*	0.321219	1.70184	4.7474	0.00136112	0.0410079	-0.679382
chr13	10652462	10655596	3135	*	-0.454689	1.86585	-4.43644	0.00216082	0.0484907	-1.12663
chr13	12310678	12313078	2401	*	-0.439228	1.69805	-3.90713	0.00447055	0.0640942	-1.85366
chr13	12801179	12805601	4423	*	-0.354722	3.7376	-3.4682	0.0084223	0.0843824	-2.48711
chr13	12808249	12810577	2329	*	-0.516971	2.68798	-5.81661	0.000392704	0.0299477	0.558814
chr13	13002669	13005694	3026	*	-0.504733	2.62087	-4.75188	0.00142881	0.041892	-0.714374
chr13	13006528	13010542	4015	*	-0.635108	2.73918	-8.60245	2.29491e-05	0.0198617	3.21191
chr13	13011672	13014388	2717	*	-0.56376	1.97876	-7.60758	5.6658e-05	0.0200004	2.3917
chr13	13024983	13029653	4671	*	-0.53213	3.24644	-5.28582	0.000733095	0.0351583	-0.053278
chr13	13166590	13172859	6270	*	-0.418856	3.52702	-4.24451	0.00279923	0.0535513	-1.38526
chr13	13173597	13181563	7967	*	-0.33812	3.53392	-4.76537	0.00132952	0.0408032	-0.656046
chr13	15806381	15808160	1780	*	-0.404796	1.27821	-3.56013	0.00735997	0.0799282	-2.35241
chr13	23401710	23402752	1043	*	0.411964	1.66432	4.31692	0.00253716	0.0514174	-1.287
chr13	23436553	23439565	3013	*	0.380461	2.02165	3.68662	0.00612504	0.0739987	-2.16875
chr13	25018733	25021489	2757	*	0.516525	2.65771	5.09523	0.000925951	0.0369081	-0.283967
chr13	28872597	28874984	2388	*	-0.478736	2.23551	-3.62106	0.00673491	0.0769949	-2.26368
chr13	29326476	29329111	2636	*	-0.462102	0.869416	-3.40385	0.0092621	0.0879561	-2.582
chr13	29428311	29431246	2936	*	-0.473303	1.4135	-7.30857	7.3984e-05	0.0209153	2.14197
chr13	29501024	29506860	5837	*	-0.554306	3.35595	-4.93578	0.00113021	0.0389662	-0.481471
chr13	29829745	29832702	2958	*	-0.407545	2.1136	-5.1503	0.000847094	0.0360518	-0.200504
chr13	32417229	32419866	2638	*	0.493878	0.942034	3.67395	0.00623808	0.0747246	-2.18704
chr13	34065202	34068337	3136	*	-0.315552	2.42011	-4.03581	0.00366946	0.0595425	-1.66118
chr13	34153461	34155656	2196	*	-0.436763	1.92259	-4.24139	0.00281119	0.0536066	-1.38952
chr13	37359801	37366222	6422	*	0.317107	3.03262	4.60584	0.00164034	0.0437428	-0.864974
chr13	37450744	37455089	4346	*	-0.441786	3.12151	-3.7182	0.00585251	0.0721943	-2.12322
chr13	37455365	37458515	3151	*	-0.413258	2.62661	-4.07936	0.00351289	0.0584285	-1.6124
chr13	38319084	38321474	2391	*	-0.453387	1.73157	-6.32662	0.000205988	0.0252149	1.17157
chr13	38786349	38787566	1218	*	-0.513593	1.38004	-4.46355	0.00208414	0.0478491	-1.09057
chr13	39183043	39185472	2430	*	-0.412048	1.42491	-5.19424	0.000803915	0.0359627	-0.148412
chr13	39328479	39331087	2609	*	-0.57255	1.4894	-3.32005	0.0104905	0.0927244	-2.7062
chr13	41443970	41448602	4633	*	0.401015	2.4333	3.63203	0.00662849	0.0765849	-2.24776
chr13	41509670	41513531	3862	*	0.355331	2.11808	4.2022	0.00296578	0.0547326	-1.44305
chr13	41516329	41518660	2332	*	-0.49675	1.34131	-4.60402	0.00173137	0.0445279	-0.905616
chr13	41529380	41534107	4728	*	0.339523	2.79844	3.51109	0.00790768	0.0822362	-2.42414
chr13	44911960	44913991	2032	*	-0.550368	1.02658	-3.28672	0.0110259	0.094551	-2.75581
chr13	45650860	45654254	3395	*	-0.42716	1.7243	-3.50734	0.00795138	0.0822436	-2.42964
chr13	45834886	45838938	4053	*	-0.373188	2.83898	-5.71931	0.000408331	0.0302576	0.507736
chr13	45922083	45926404	4322	*	-0.438875	2.89466	-3.58398	0.00710825	0.078734	-2.31762
chr13	45930783	45933175	2393	*	-0.473632	1.55738	-3.93009	0.00432811	0.0633423	-1.82125
chr13	46160371	46162855	2485	*	-0.322179	2.23215	-4.97413	0.00101563	0.037529	-0.388868
chr13	46216428	46220449	4022	*	0.329902	2.17412	3.51749	0.00783379	0.0818776	-2.41476
chr13	47360824	47363523	2700	*	-0.459738	1.79101	-3.78389	0.00532622	0.0693452	-2.02893
chr13	48014743	48017281	2539	*	-0.401498	1.60642	-6.25646	0.000221656	0.0252733	1.10045
chr13	49459007	49462891	3885	*	-0.671072	2.08569	-11.6175	2.26886e-06	0.0192082	5.15303
chr13	49464524	49468990	4467	*	-0.334107	2.38248	-4.67462	0.0014996	0.0427572	-0.775383
chr13	49476669	49482657	5989	*	-0.354564	3.08225	-4.28279	0.00265316	0.0524805	-1.33211
chr13	51294992	51297784	2793	*	-0.301649	1.55427	-4.49759	0.00189568	0.0462177	-1.00907
chr13	51319646	51321977	2332	*	0.609175	1.16243	5.47395	0.00058505	0.0338144	0.168724
chr13	52344367	52346886	2520	*	-0.556478	2.27926	-6.65406	0.00015778	0.0246291	1.43802
chr13	52454376	52456503	2128	*	-0.53163	1.39667	-7.36962	7.0237e-05	0.0209153	2.19115
chr13	52651513	52653323	1811	*	-0.392015	1.23955	-4.1074	0.00337905	0.0573575	-1.57354
chr13	52993658	52995733	2076	*	-0.326961	1.20575	-3.35943	0.00989303	0.0905469	-2.64774
chr13	54230635	54233239	2605	*	-0.302221	1.63287	-4.54428	0.00178064	0.0449808	-0.946696
chr13	54503756	54505552	1797	*	-0.351535	2.17669	-4.03001	0.00376248	0.0602691	-1.68109
chr13	55443578	55445178	1601	*	-0.515127	2.17616	-4.87144	0.00122613	0.0401774	-0.562328
chr13	56792137	56795910	3774	*	0.375417	2.19862	3.49902	0.00804914	0.082875	-2.44185
chr13	59940126	59944144	4019	*	-0.351029	2.86447	-3.85815	0.00479158	0.0660676	-1.92307
chr13	60097520	60099626	2107	*	-0.323897	1.631	-3.5752	0.00719976	0.0789294	-2.33041
chr13	60281027	60289226	8200	*	-0.358688	3.81931	-4.50144	0.00195555	0.046789	-1.03055
chr13	60289409	60292711	3303	*	-0.583914	2.34282	-7.9419	4.12787e-05	0.0198617	2.68232
chr13	60484184	60490432	6249	*	-0.412264	2.73065	-4.43608	0.00216186	0.0484907	-1.12711
chr13	63748627	63753085	4459	*	-0.527501	3.15431	-5.95005	0.000337636	0.0288495	0.70583
chr13	63918211	63919735	1525	*	-0.463545	0.984539	-3.23431	0.0119269	0.0980591	-2.83402
chr13	64438731	64440558	1828	*	-0.358241	1.22491	-4.118	0.00332994	0.0570688	-1.55889
chr13	67450938	67452590	1653	*	-0.76224	0.858636	-5.43909	0.000609801	0.0340571	0.12801
chr13	67753835	67756057	2223	*	-0.312662	1.48968	-3.53891	0.0075919	0.0806814	-2.38342
chr13	67813138	67814766	1629	*	-0.40379	1.48873	-5.25114	0.0007405	0.0351583	-0.0699168
chr13	68580579	68584143	3565	*	0.307679	2.26627	4.18182	0.0029439	0.0545904	-1.4459
chr13	70685200	70693671	8472	*	-0.322037	3.38641	-3.73682	0.00569786	0.0714371	-2.09642
chr13	70727529	70739252	11724	*	-0.36301	4.55282	-4.69179	0.00150656	0.042798	-0.773242
chr13	70804736	70807077	2342	*	-0.435173	0.653367	-6.05976	0.000277241	0.0267478	0.884978
chr13	74055194	74057784	2591	*	-0.612776	1.03401	-4.49411	0.00200126	0.0469963	-1.05007
chr13	74521761	74523729	1969	*	-0.473684	1.72605	-4.53321	0.00190034	0.0462639	-0.998454
chr13	74769494	74771574	2081	*	-0.368653	1.54056	-4.67415	0.00155078	0.0432584	-0.800569
chr13	75796674	75799357	2684	*	-0.404547	2.31412	-5.47613	0.000552672	0.0334937	0.214028
chr13	76936325	76940215	3891	*	-0.326349	2.41263	-4.25569	0.00269235	0.0527932	-1.35307
chr13	80967988	80974347	6360	*	0.349472	3.25848	3.23188	0.0119704	0.0982945	-2.83765
chr13	83601671	83609136	7466	*	0.412611	3.42093	4.67681	0.00157454	0.0435133	-0.81103
chr13	84610061	84613982	3922	*	0.339431	2.21072	3.53033	0.00768777	0.0813304	-2.39596
chr13	86045402	86047164	1763	*	-0.407593	2.67704	-4.73975	0.00145134	0.0422954	-0.729935
chr13	86099929	86102238	2310	*	-0.426513	1.3611	-3.58411	0.0071069	0.078734	-2.31743
chr13	90471374	90476201	4828	*	-0.305979	2.69416	-3.31445	0.0105786	0.0930374	-2.71454
chr13	90496923	90500695	3773	*	-0.354035	1.74145	-3.61279	0.00681628	0.077152	-2.27569
chr13	91368682	91373383	4702	*	-0.361114	3.54178	-5.18995	0.000773884	0.0355512	-0.120063
chr13	91430666	91432357	1692	*	-0.469735	1.10776	-4.60928	0.00171949	0.0445279	-0.898752
chr13	92962121	92964862	2742	*	-0.387818	1.19563	-3.27244	0.0112641	0.0954814	-2.7771
chr13	92999403	93001930	2528	*	-0.542019	1.71836	-4.43725	0.00215847	0.0484907	-1.12555
chr13	93968983	93973747	4765	*	0.405133	2.2555	3.28583	0.0110407	0.0946058	-2.75714
chr13	94115215	94117566	2352	*	-0.536829	0.927373	-5.18543	0.000828534	0.0359928	-0.174063
chr13	94180281	94192036	11756	*	0.376359	3.79547	4.86359	0.00120641	0.0399746	-0.552423
chr13	94397638	94400631	2994	*	-0.365162	1.34851	-4.71339	0.0014649	0.0423995	-0.745315
chr13	95639565	95642210	2646	*	-0.411474	2.22527	-4.65775	0.00161407	0.0435827	-0.835722
chr13	96906033	96907849	1817	*	-0.309919	1.13133	-3.46456	0.0084676	0.0845113	-2.49247
chr13	97270354	97272974	2621	*	-0.332748	2.0851	-3.20739	0.0124194	0.0998439	-2.87429
chr13	97478307	97480328	2022	*	-0.594441	1.11241	-6.8341	0.000131099	0.0235722	1.61403
chr13	97523206	97525646	2441	*	-0.346272	1.45337	-3.59444	0.00700069	0.0780868	-2.30238
chr13	97525882	97528287	2406	*	-0.312764	1.62621	-3.41329	0.00913355	0.0872985	-2.56805
chr13	97773941	97776765	2825	*	-0.318634	1.60325	-3.78557	0.00531347	0.0693161	-2.02653
chr13	97853479	97855695	2217	*	-0.388855	1.47576	-3.74932	0.00559659	0.0708475	-2.07848
chr13	98475424	98480156	4733	*	-0.313164	3.18563	-4.62853	0.0015917	0.0435705	-0.835016
chr13	99364964	99369495	4532	*	-0.38917	2.65249	-3.6024	0.00692014	0.0775972	-2.29081
chr13	101538345	101542194	3850	*	0.359487	2.30389	5.1666	0.00079672	0.0358302	-0.148772
chr13	102194357	102196927	2571	*	-0.489199	0.909591	-4.24416	0.0028006	0.0535513	-1.38575
chr13	103837613	103839564	1952	*	-0.420823	1.0917	-4.31292	0.00255092	0.0515158	-1.29241
chr13	107922548	107926933	4386	*	-0.334547	2.71201	-4.62697	0.00160262	0.0435827	-0.840618
chr13	108750282	108753081	2800	*	0.390595	1.66288	4.66619	0.00159643	0.0435705	-0.824782
chr13	109649564	109653883	4320	*	0.321107	2.04816	4.38436	0.00222625	0.0488276	-1.1673
chr13	110216950	110221360	4411	*	0.466054	2.13415	7.44843	6.45224e-05	0.0202314	2.2694
chr13	110225566	110239524	13959	*	0.324572	4.82712	4.18611	0.0029719	0.0547326	-1.45091
chr13	112410853	112420754	9902	*	-0.304408	4.15884	-5.19696	0.000767165	0.0354908	-0.111458
chr13	112799973	112803508	3536	*	-0.508553	3.4272	-6.01559	0.00031375	0.02796	0.777049
chr13	113349964	113352233	2270	*	-0.464508	1.71663	-4.75455	0.00142391	0.0418016	-0.710955
chr13	113928650	113931054	2405	*	-0.501911	1.69768	-7.64848	5.32336e-05	0.0198617	2.44747
chr13	113971302	113974099	2798	*	-0.475085	1.62833	-4.41719	0.00221711	0.048785	-1.15231
chr13	114111237	114116350	5114	*	-0.300281	2.76417	-3.84584	0.00479894	0.0660869	-1.92973
chr13	114733702	114737464	3763	*	-0.454225	2.50084	-4.65202	0.00162615	0.0436009	-0.843149
chr13	115810252	115816143	5892	*	0.348822	2.4057	3.65263	0.00643355	0.0757444	-2.2179
chr13	116950049	116952295	2247	*	-0.40124	1.21024	-6.79454	0.000124515	0.0235722	1.65197
chr13	117381757	117385742	3986	*	-0.402496	2.70918	-6.01584	0.000290114	0.0271845	0.840317
chr14	9295415	9296961	1547	*	-0.547291	1.03338	-5.49568	0.000570179	0.0338144	0.194008
chr14	9474272	9477601	3330	*	-0.566367	2.79286	-4.31462	0.00254509	0.0514855	-1.29012
chr14	14119427	14121444	2018	*	-0.4868	2.63999	-4.48058	0.00203752	0.0472916	-1.06799
chr14	16327602	16329911	2310	*	-0.365165	1.85114	-4.00098	0.00391816	0.0610657	-1.72166
chr14	18552130	18556440	4311	*	-0.311182	2.59718	-5.2479	0.000720215	0.0349919	-0.0491641
chr14	19768082	19771924	3843	*	-0.501473	1.25569	-3.91738	0.00440634	0.0637422	-1.83918
chr14	20732694	20735969	3276	*	-0.345774	3.45592	-5.3121	0.000665453	0.0347574	0.0287602
chr14	20784857	20787580	2724	*	-0.340596	1.083	-4.21055	0.00291083	0.0544599	-1.42644
chr14	20912791	20915768	2978	*	-0.396479	2.20439	-6.56953	0.000157823	0.0246291	1.4263
chr14	20972882	20975243	2362	*	-0.391452	1.104	-4.02663	0.00378027	0.0604076	-1.68581
chr14	23131064	23135692	4629	*	-0.38992	2.80361	-3.94858	0.00421692	0.0627149	-1.7952
chr14	23622687	23627370	4684	*	0.300485	2.2543	5.09053	0.000876402	0.0363235	-0.242954
chr14	24085921	24088623	2703	*	-0.359047	0.771704	-4.11264	0.00335466	0.057288	-1.56629
chr14	24788444	24796796	8353	*	-0.359305	4.69298	-5.03952	0.000935663	0.0371022	-0.307436
chr14	25357126	25363602	6477	*	-0.363468	3.8418	-6.47634	0.000174402	0.024813	1.33077
chr14	25707230	25710364	3135	*	-0.380897	1.94039	-6.24559	0.000224333	0.0253227	1.08889
chr14	25851635	25854767	3133	*	0.311184	1.49063	4.73022	0.00139207	0.0415165	-0.701727
chr14	26440548	26442812	2265	*	-0.392684	1.02227	-3.37251	0.00970276	0.0896764	-2.62837
chr14	26522380	26524283	1904	*	-0.645412	1.13574	-7.56723	6.39005e-05	0.0202314	2.28697
chr14	27050095	27052630	2536	*	-0.481938	1.99396	-7.30254	7.4425e-05	0.0209153	2.13642
chr14	27113363	27115689	2327	*	-0.310876	1.30308	-4.52847	0.00181872	0.0453863	-0.96778
chr14	27121928	27124764	2837	*	-0.315706	2.11165	-4.17689	0.00298845	0.0547326	-1.45854
chr14	27823135	27826016	2882	*	-0.411243	2.79594	-4.20383	0.0029592	0.0547298	-1.44083
chr14	28638278	28640234	1957	*	-0.480853	1.42137	-4.44823	0.0021271	0.0482865	-1.11093
chr14	30560561	30562520	1960	*	-0.328908	1.1769	-3.2351	0.0119127	0.0980591	-2.83284
chr14	30971349	30977861	6513	*	-0.352245	3.36502	-3.93329	0.00430861	0.0633423	-1.81673
chr14	31016379	31020973	4595	*	0.325936	3.59186	4.74989	0.00135669	0.0409711	-0.676142
chr14	31186942	31191181	4240	*	-0.316267	1.94998	-4.51104	0.00186175	0.0457535	-0.991078
chr14	31427069	31429362	2294	*	-0.34142	0.977895	-4.30508	0.00254145	0.0514669	-1.2927
chr14	31639556	31642870	3315	*	-0.379258	2.97234	-5.48929	0.000536566	0.0334937	0.240389
chr14	33319545	33321758	2214	*	-0.373643	2.19067	-3.87837	0.00465618	0.065214	-1.89438
chr14	34373132	34380351	7220	*	-0.352731	3.67451	-5.64856	0.00044378	0.0315056	0.426386
chr14	45491159	45493588	2430	*	-0.540777	1.43928	-3.96373	0.00412809	0.0622897	-1.7739
chr14	45586525	45590420	3896	*	-0.573995	2.59389	-5.53834	0.000542177	0.0334937	0.243427
chr14	46587655	46591148	3494	*	-0.367584	1.60569	-5.01338	0.000975535	0.0375141	-0.34681
chr14	46606144	46608492	2349	*	-0.462984	1.16699	-4.62299	0.00168894	0.0443023	-0.88089
chr14	46632296	46637335	5040	*	-0.365009	3.27561	-3.63119	0.00663655	0.0765958	-2.24897
chr14	47340377	47344256	3880	*	0.348653	2.16244	5.35107	0.000634449	0.0344931	0.075726
chr14	47531967	47535471	3505	*	-0.427732	2.07241	-3.94108	0.00426162	0.0629924	-1.80576
chr14	47791391	47794335	2945	*	-0.473128	1.60532	-4.60467	0.00172991	0.0445279	-0.904777
chr14	47799117	47801760	2644	*	-0.334418	1.8606	-3.75002	0.00559096	0.0708314	-2.07747
chr14	47860480	47865066	4587	*	-0.392024	3.26087	-6.06898	0.000273204	0.0265094	0.8985
chr14	47978363	47982395	4033	*	-0.332951	2.55611	-4.03076	0.00375166	0.0602691	-1.67876
chr14	50894692	50898196	3505	*	-0.302958	2.41376	-3.70732	0.00592378	0.0726222	-2.13652
chr14	52018457	52021706	3250	*	-0.30683	3.70725	-4.92486	0.00108167	0.0382138	-0.45129
chr14	52315265	52316974	1710	*	-0.331393	2.13061	-3.71551	0.00587521	0.0723364	-2.12709
chr14	55478276	55479371	1096	*	-0.335647	1.62614	-3.44475	0.00871866	0.0855573	-2.52164
chr14	55659437	55661245	1809	*	-0.348406	1.99536	-3.55356	0.00743094	0.0800387	-2.362
chr14	55680259	55682882	2624	*	-0.371877	2.28796	-4.30835	0.00256675	0.0517075	-1.29859
chr14	55776289	55781330	5042	*	0.487576	2.58251	5.84199	0.000381514	0.0295642	0.586981
chr14	55883541	55887099	3559	*	-0.385143	3.1594	-5.6297	0.000453792	0.0316198	0.404562
chr14	56811867	56813876	2010	*	-0.544791	2.65647	-7.66844	5.22331e-05	0.0198617	2.46497
chr14	57789595	57793257	3663	*	-0.309888	2.72838	-3.78931	0.00526696	0.0690516	-2.01886
chr14	62761415	62763504	2090	*	-0.304272	2.81781	-4.76312	0.00133343	0.0408032	-0.658962
chr14	62837645	62839687	2043	*	-0.439518	2.45248	-6.33145	0.000204118	0.0252149	1.17979
chr14	63605694	63607585	1892	*	-0.604461	1.44363	-6.76506	0.00014069	0.0235722	1.54706
chr14	64571657	64576120	4464	*	0.507342	2.71651	4.47123	0.00206298	0.0476151	-1.08038
chr14	65073399	65077110	3712	*	-0.368611	2.93214	-3.5758	0.0071935	0.0789118	-2.32954
chr14	65379759	65382171	2413	*	-0.373503	1.22201	-6.8484	0.000117747	0.0234551	1.70495
chr14	65723349	65728433	5085	*	0.386268	2.25401	4.69005	0.00154304	0.0431159	-0.791661
chr14	65871345	65873536	2192	*	-0.335641	1.14865	-3.81993	0.00505919	0.0676856	-1.97746
chr14	67155000	67157235	2236	*	-0.614546	1.52653	-5.9352	0.000343325	0.0288495	0.689595
chr14	69186110	69189572	3463	*	-0.315785	1.8845	-3.62213	0.00672443	0.0769949	-2.26213
chr14	69690613	69694456	3844	*	-0.328441	2.32289	-4.03517	0.00371588	0.0600642	-1.67022
chr14	69731009	69734607	3599	*	0.323174	3.13961	5.41291	0.000588434	0.0338144	0.14977
chr14	69822112	69824574	2463	*	-0.421491	2.07379	-3.96452	0.00412352	0.0622698	-1.77279
chr14	70085408	70088360	2953	*	0.358615	1.45712	5.23732	0.000729699	0.0351002	-0.062064
chr14	70120268	70122862	2595	*	-0.680967	1.18506	-4.68661	0.00155463	0.0433123	-0.798359
chr14	70186679	70188828	2150	*	-0.651347	1.20784	-9.65621	9.39009e-06	0.0198617	3.99124
chr14	71126724	71131199	4476	*	-0.333761	3.05484	-3.69215	0.00607634	0.0736205	-2.16077
chr14	73407646	73412258	4613	*	-0.303147	2.74745	-3.52456	0.00775306	0.0815385	-2.40441
chr14	73524113	73525954	1842	*	-0.379158	2.06898	-5.30017	0.0006765	0.0348767	0.0129141
chr14	73915441	73919290	3850	*	-0.364401	1.97534	-3.29914	0.0108232	0.0936907	-2.73732
chr14	75043977	75046663	2687	*	-0.335894	2.30275	-4.67223	0.00150715	0.042798	-0.779916
chr14	75875503	75877597	2095	*	-0.303759	1.14055	-3.70801	0.00592106	0.0726222	-2.13588
chr14	76686650	76690434	3785	*	0.414997	2.0544	3.86833	0.00472289	0.0655231	-1.90862
chr14	76779398	76782106	2709	*	0.522482	1.38681	3.33883	0.010201	0.0914598	-2.67831
chr14	76873988	76878621	4634	*	0.302989	2.30378	3.27152	0.0112797	0.0955542	-2.77847
chr14	78899543	78902400	2858	*	0.422747	1.70464	3.45422	0.00859765	0.0851437	-2.50769
chr14	79261762	79269573	7812	*	-0.383406	3.0642	-4.52474	0.00192172	0.0464377	-1.00961
chr14	87419674	87421652	1979	*	-0.468037	0.95765	-7.71329	5.00599e-05	0.0198617	2.50413
chr14	101653083	101654888	1806	*	-0.582172	2.64585	-6.51875	0.000181791	0.024813	1.3028
chr14	103348598	103350605	2008	*	-0.330408	1.35407	-4.07972	0.00348828	0.0581908	-1.60733
chr14	103526164	103527660	1497	*	-0.610049	1.01322	-3.93498	0.0042984	0.0633423	-1.81436
chr14	105258189	105260084	1896	*	-0.492597	2.21596	-5.61249	0.000497028	0.0328391	0.328642
chr14	105657466	105660093	2628	*	0.370466	1.24336	3.95747	0.00416456	0.0624656	-1.7827
chr14	117382822	117386026	3205	*	-0.636185	1.40502	-4.04891	0.00366468	0.0595207	-1.65473
chr14	117389712	117392703	2992	*	-0.42365	1.42371	-6.15432	0.000248265	0.026034	0.991078
chr14	117929931	117932034	2104	*	-0.3419	1.67962	-3.94884	0.00421537	0.0627149	-1.79484
chr14	118928205	118933112	4908	*	-0.317544	2.95414	-5.19418	0.000769817	0.0354978	-0.114863
chr14	120702260	120708245	5986	*	-0.311384	3.31261	-3.46477	0.00846498	0.0845113	-2.49216
chr14	120761820	120765136	3317	*	-0.534336	2.22329	-5.88015	0.000365342	0.0292705	0.629149
chr14	120831180	120834483	3304	*	-0.367092	2.43888	-3.30755	0.0106881	0.0933157	-2.7248
chr14	122060628	122062749	2122	*	-0.519385	1.6356	-4.61442	0.00170798	0.0444109	-0.892059
chr14	122367702	122369870	2169	*	-0.383737	1.10328	-3.24652	0.0117104	0.0973606	-2.81578
chr15	3386850	3390379	3530	*	-0.3272	1.91815	-3.30265	0.0107665	0.0934627	-2.73209
chr15	3586506	3590370	3865	*	0.546193	1.95957	8.85777	1.80003e-05	0.0198617	3.42657
chr15	3610645	3613738	3094	*	0.580227	1.39741	5.43768	0.00061082	0.0340571	0.126369
chr15	3977679	3981195	3517	*	-0.338003	3.73717	-4.02469	0.00379048	0.0604904	-1.68851
chr15	4811465	4816079	4615	*	-0.32921	3.02112	-4.22308	0.00282723	0.0537024	-1.40074
chr15	5154845	5157681	2837	*	0.345604	1.79269	3.97285	0.00407561	0.0619186	-1.76109
chr15	5526492	5540525	14034	*	0.359722	4.99317	3.38314	0.00955083	0.0890254	-2.61263
chr15	6562976	6577050	14075	*	0.342642	4.86914	3.23674	0.0118835	0.0979887	-2.83039
chr15	6881049	6883393	2345	*	0.342171	1.7203	5.76757	0.000385936	0.029703	0.56278
chr15	7198784	7202784	4001	*	0.557534	3.36503	4.43533	0.00216402	0.0484907	-1.12811
chr15	7206930	7208778	1849	*	0.449841	1.48126	3.2068	0.0124304	0.0998439	-2.87516
chr15	7584703	7586981	2279	*	0.479753	1.65196	3.91409	0.00442683	0.0638131	-1.84383
chr15	7676516	7680980	4465	*	0.332966	3.36616	4.5593	0.001759	0.0447482	-0.932499
chr15	7876278	7879371	3094	*	0.397195	2.32661	6.26882	0.000218655	0.0252149	1.11359
chr15	8767339	8770397	3059	*	0.381378	1.77428	3.35723	0.00992557	0.0905469	-2.65101
chr15	8783187	8787971	4785	*	0.334409	2.86393	4.13958	0.00320854	0.0561635	-1.5239
chr15	8947295	8962342	15048	*	0.371269	4.79747	4.09111	0.00345614	0.0578587	-1.59611
chr15	9081424	9083765	2342	*	0.439128	1.34957	4.05451	0.00363627	0.0593784	-1.64695
chr15	10422432	10424017	1586	*	0.404191	1.21017	3.98884	0.00398525	0.0614319	-1.73865
chr15	10758444	10762749	4306	*	0.308398	2.87599	4.91962	0.00108896	0.038373	-0.457949
chr15	10837171	10839864	2694	*	0.432803	1.50953	5.67117	0.000446033	0.0315334	0.427225
chr15	10871042	10874059	3018	*	0.39416	1.84355	5.2003	0.000783168	0.0356488	-0.126576
chr15	10974075	10976539	2465	*	0.506119	1.7863	5.16542	0.000849134	0.0360518	-0.198328
chr15	11271002	11273199	2198	*	-0.402412	1.07719	-3.71939	0.00584249	0.0721943	-2.1215
chr15	11522176	11532274	10099	*	0.382459	4.01765	4.5275	0.00191473	0.0464377	-1.00598
chr15	11782358	11784292	1935	*	0.560352	1.11561	5.23894	0.000776079	0.0355512	-0.109485
chr15	11904966	11907435	2470	*	0.383568	2.3924	3.93085	0.00432345	0.0633423	-1.82018
chr15	13366080	13369186	3107	*	0.30097	2.29669	3.86554	0.00466361	0.0652366	-1.90128
chr15	22337854	22340534	2681	*	-0.48178	1.37868	-4.26316	0.00272906	0.0530246	-1.35988
chr15	25554032	25558019	3988	*	0.431259	2.30398	6.81973	0.000121297	0.0235722	1.6768
chr15	25558351	25563132	4782	*	0.392583	2.42382	3.66727	0.00629865	0.0749783	-2.19671
chr15	27316708	27329826	13119	*	0.3881	4.96952	4.07044	0.00355664	0.0587523	-1.62479
chr15	27395502	27398096	2595	*	0.443616	1.67029	4.11411	0.00334788	0.0572638	-1.56427
chr15	27424661	27430475	5815	*	0.319075	3.4592	3.51882	0.00781853	0.0818192	-2.41281
chr15	27514051	27542926	28876	*	0.371356	5.96875	5.43588	0.00057228	0.0338144	0.177122
chr15	28018180	28021079	2900	*	0.315508	2.4802	4.7503	0.00135596	0.0409711	-0.67561
chr15	31149341	31153145	3805	*	0.309477	2.61741	3.39409	0.00939698	0.0885152	-2.59642
chr15	31242879	31256364	13486	*	0.374709	4.36263	4.29179	0.002625	0.0521123	-1.32102
chr15	31662506	31664536	2031	*	0.399738	1.3222	4.22388	0.00287915	0.0542266	-1.4134
chr15	32332402	32334736	2335	*	0.781193	1.32708	4.49966	0.00198658	0.0469963	-1.04272
chr15	33905413	33908922	3510	*	0.361458	2.93703	3.5246	0.00775267	0.0815385	-2.40436
chr15	34330423	34339254	8832	*	0.384138	4.22949	5.62992	0.000453674	0.0316198	0.404816
chr15	34924992	34929500	4509	*	0.417773	2.00167	3.36575	0.00980056	0.0902355	-2.63837
chr15	35015491	35025296	9806	*	0.387445	4.41154	4.72981	0.00146321	0.0423985	-0.739196
chr15	38405481	38409043	3563	*	0.563536	2.53138	5.19159	0.000822306	0.0359928	-0.16661
chr15	38570478	38573906	3429	*	0.47923	2.45191	4.77624	0.00138474	0.041498	-0.68321
chr15	38693802	38696511	2710	*	0.400297	2.13824	6.25889	0.000221063	0.0252733	1.10304
chr15	38730862	38734089	3228	*	0.390135	1.92704	5.33812	0.000651146	0.0346206	0.0522164
chr15	39756832	39772761	15930	*	0.360824	5.09901	3.32249	0.0104524	0.0926939	-2.70258
chr15	39820330	39822790	2461	*	0.443021	1.36733	6.64908	0.00014504	0.0235838	1.50688
chr15	40953404	40961055	7652	*	0.351584	3.75909	3.58641	0.0070831	0.0786433	-2.31408
chr15	41608930	41615121	6192	*	0.476436	3.37712	4.25194	0.00277105	0.0534086	-1.37514
chr15	42673722	42677734	4013	*	0.534734	2.2215	5.51797	0.000555356	0.0335233	0.219864
chr15	50608331	50611530	3200	*	0.429143	1.41381	3.43063	0.0089023	0.0864299	-2.54245
chr15	50915468	50917640	2173	*	0.567933	0.970245	5.93748	0.000342444	0.0288495	0.692092
chr15	51021161	51025147	3987	*	0.368849	1.86562	3.36978	0.00974214	0.0898927	-2.63241
chr15	51077659	51080967	3309	*	0.405987	2.26647	3.84922	0.00485273	0.0664237	-1.93576
chr15	51214829	51219875	5047	*	0.334106	2.28421	3.80775	0.00514779	0.0682735	-1.99483
chr15	51247882	51250723	2842	*	0.447574	1.35339	4.02344	0.00379711	0.0605107	-1.69026
chr15	51261256	51265489	4234	*	0.306467	2.3917	4.19055	0.00290408	0.0543937	-1.43273
chr15	51278229	51281162	2934	*	0.376678	1.12962	5.91635	0.000324956	0.0286571	0.730224
chr15	51355132	51358649	3518	*	0.466068	1.68032	5.25311	0.000762805	0.0353418	-0.0924616
chr15	51361081	51367119	6039	*	0.322367	2.62589	4.59969	0.00165381	0.0439253	-0.87312
chr15	51390474	51400086	9613	*	0.345808	3.73775	6.01194	0.0002914	0.0271845	0.83603
chr15	51400325	51405543	5219	*	0.554043	3.01061	5.77292	0.000412826	0.0303253	0.510083
chr15	51405654	51422838	17185	*	0.465698	4.90967	4.94463	0.00111767	0.0388194	-0.470406
chr15	51446279	51450335	4057	*	0.492788	1.93033	5.2153	0.000798795	0.0358313	-0.137963
chr15	51458608	51483958	25351	*	0.512246	5.34737	6.7646	0.000133088	0.0235722	1.59302
chr15	51538024	51540754	2731	*	0.443892	1.42195	5.18152	0.00083252	0.0359928	-0.178804
chr15	51546121	51555322	9202	*	0.494272	3.49352	5.86942	0.000369813	0.0292705	0.61731
chr15	51635616	51638893	3278	*	0.435496	1.78799	3.57778	0.00717274	0.0788629	-2.32665
chr15	51641763	51644110	2348	*	0.608479	1.3482	8.31335	2.94118e-05	0.0198617	2.98953
chr15	51666673	51670483	3811	*	0.401732	1.91657	4.09914	0.00341791	0.0575841	-1.58498
chr15	51671471	51678100	6630	*	0.459333	3.51961	5.84268	0.000370625	0.0292705	0.610306
chr15	51680560	51687938	7379	*	0.373228	3.25344	4.27114	0.00269961	0.0528622	-1.34903
chr15	51708856	51714018	5163	*	0.393485	2.72082	4.84908	0.00125142	0.0404026	-0.584516
chr15	51724315	51734159	9845	*	0.338798	4.19476	4.2379	0.00279461	0.0535513	-1.38666
chr15	51767950	51771416	3467	*	0.317944	2.11996	4.14387	0.00314212	0.0556752	-1.50738
chr15	51821255	51824833	3579	*	0.476244	2.04163	3.22486	0.0120973	0.0988573	-2.84814
chr15	52946401	52950411	4011	*	0.561599	2.24307	4.26335	0.00272836	0.0530246	-1.35962
chr15	53897120	53899154	2035	*	0.521527	1.42881	3.34302	0.0101376	0.0912948	-2.67209
chr15	54067511	54079349	11839	*	0.44718	4.31071	6.96758	0.000104168	0.0221881	1.8208
chr15	54088161	54098256	10096	*	0.423755	4.10102	5.63069	0.000464152	0.0318134	0.386864
chr15	54119541	54122184	2644	*	0.385503	1.85168	4.43574	0.00216283	0.0484907	-1.12756
chr15	54188345	54194629	6285	*	0.499413	3.08646	4.73322	0.00146361	0.0423985	-0.738316
chr15	54222866	54230226	7361	*	0.432373	3.16084	3.76564	0.00546717	0.0702904	-2.05507
chr15	54238259	54249375	11117	*	0.55846	4.02698	4.68629	0.00155527	0.0433123	-0.798773
chr15	54251854	54254330	2477	*	0.386282	1.61422	5.28462	0.00069523	0.0349919	-0.0123012
chr15	54271748	54280202	8455	*	0.334562	4.39856	4.67858	0.00149186	0.0426692	-0.770225
chr15	54284955	54287098	2144	*	0.496706	1.30255	3.35117	0.0100153	0.0908873	-2.65999
chr15	54304537	54311801	7265	*	0.33586	3.17099	3.4851	0.00821539	0.083448	-2.46227
chr15	54329231	54338422	9192	*	0.46416	4.40464	5.98965	0.000311681	0.0279226	0.777624
chr15	54338639	54341243	2605	*	0.564598	1.6123	3.30701	0.0106967	0.0933157	-2.7256
chr15	54361212	54364621	3410	*	0.681522	2.09273	5.66267	0.000468822	0.0318799	0.385822
chr15	54377638	54394967	17330	*	0.4294	5.35955	7.11607	8.96118e-05	0.0213586	1.96252
chr15	54401825	54409377	7553	*	0.455527	3.28324	5.01325	0.00102541	0.0376424	-0.384993
chr15	54409770	54416603	6834	*	0.409747	3.67411	6.84994	0.000117559	0.0234551	1.70646
chr15	55776935	55780818	3884	*	0.305456	1.79156	3.60687	0.00687524	0.0774013	-2.2843
chr15	56040789	56045039	4251	*	0.378502	2.51232	5.13518	0.000838549	0.0360518	-0.196744
chr15	56065055	56067755	2701	*	0.470578	1.79965	3.35234	0.00999798	0.0907942	-2.65826
chr15	56348198	56352220	4023	*	0.55041	1.69262	3.49338	0.00811611	0.0831097	-2.45013
chr15	56418498	56422721	4224	*	0.438018	2.58345	3.68257	0.00616093	0.0740887	-2.17459
chr15	56658687	56662986	4300	*	0.326243	2.13483	3.62644	0.00668249	0.076919	-2.25587
chr15	56731637	56735071	3435	*	0.489214	1.80954	4.90383	0.00117678	0.0397893	-0.52154
chr15	57228969	57234430	5462	*	0.494534	2.56796	5.94208	0.000340677	0.0288495	0.697119
chr15	57337643	57339649	2007	*	-0.330872	1.22485	-3.82913	0.00499332	0.067368	-1.96434
chr15	57659138	57661424	2287	*	0.327061	1.23981	5.43649	0.000571859	0.0338144	0.177845
chr15	58016940	58019483	2544	*	-0.378755	2.23497	-4.65199	0.00161526	0.0435827	-0.838164
chr15	58516268	58519583	3316	*	0.456602	2.32181	3.5388	0.00759307	0.0806814	-2.38357
chr15	59427977	59430698	2722	*	0.655236	1.30608	3.38237	0.00956167	0.0890513	-2.61376
chr15	59454578	59459871	5294	*	0.469337	2.38665	3.62474	0.00669901	0.076951	-2.25834
chr15	59487450	59489724	2275	*	0.745129	1.13084	3.70204	0.00599027	0.0730696	-2.14649
chr15	59792113	59797998	5886	*	0.544648	3.55019	8.02452	3.74715e-05	0.0198617	2.76931
chr15	59813145	59817448	4304	*	0.34739	2.38218	4.08291	0.00349564	0.0582274	-1.60748
chr15	59950105	59951584	1480	*	0.417955	1.33148	3.37925	0.0096061	0.0892213	-2.61838
chr15	61167823	61176427	8605	*	0.559751	3.73931	4.197	0.00298701	0.0547326	-1.45018
chr15	61182389	61184839	2451	*	0.728028	1.07557	3.52796	0.00771451	0.0814606	-2.39943
chr15	61185123	61191625	6503	*	0.359375	3.60439	5.63173	0.0004527	0.0316198	0.406919
chr15	61646745	61650642	3898	*	0.392258	1.86648	4.64317	0.00164501	0.0437428	-0.854632
chr15	61654151	61656019	1869	*	0.327517	1.02709	3.44291	0.0087423	0.0855881	-2.52435
chr15	62063070	62065594	2525	*	0.401947	1.51703	6.66664	0.000142374	0.0235722	1.52455
chr15	62194351	62197191	2841	*	0.450229	1.51856	4.76367	0.00140729	0.0415497	-0.699275
chr15	62234013	62240506	6494	*	0.30309	2.76497	4.48247	0.00193466	0.0466302	-1.02936
chr15	62268959	62273850	4892	*	0.50837	2.6089	3.30763	0.0106868	0.0933157	-2.72468
chr15	62277511	62293991	16481	*	0.397167	5.41848	4.84501	0.00126218	0.0404548	-0.592218
chr15	62318396	62339109	20714	*	0.376789	6.00354	4.48343	0.00202981	0.0471775	-1.06421
chr15	62389118	62400071	10954	*	0.40831	4.13459	5.2953	0.000702699	0.0349919	-0.0179258
chr15	62416996	62419241	2246	*	0.504446	1.40268	4.00416	0.00390076	0.0609296	-1.71721
chr15	62460112	62470343	10232	*	0.368081	4.06838	4.983	0.00101618	0.037529	-0.386719
chr15	62481401	62485527	4127	*	0.485023	2.47683	5.7694	0.000414497	0.0303821	0.506142
chr15	62564822	62573869	9048	*	0.333708	4.28421	5.04622	0.000926781	0.0369081	-0.298235
chr15	62628099	62630699	2601	*	0.439762	1.46328	3.20703	0.0124261	0.0998439	-2.87482
chr15	62733232	62740452	7221	*	0.319307	3.17696	3.64765	0.00648004	0.0760097	-2.2251
chr15	62796775	62805326	8552	*	0.457689	3.52158	3.98879	0.00398555	0.0614319	-1.73873
chr15	62884609	62898165	13557	*	0.470628	4.50713	5.13387	0.000882763	0.0363235	-0.236722
chr15	62918148	62921944	3797	*	0.362596	2.14111	5.30763	0.000669114	0.0348063	0.0233561
chr15	62956996	62965906	8911	*	0.367077	4.03898	3.30462	0.0107349	0.0934032	-2.72915
chr15	63051744	63074321	22578	*	0.391284	6.00859	6.42318	0.000184712	0.024813	1.27573
chr15	63161199	63168452	7254	*	0.408695	3.49424	4.23303	0.0028434	0.0539118	-1.40091
chr15	63275584	63278196	2613	*	0.650516	1.15645	6.79893	0.000135891	0.0235722	1.58
chr15	63317961	63321072	3112	*	0.444316	1.55479	5.92751	0.000328598	0.0288495	0.723392
chr15	63599758	63603476	3719	*	0.347906	2.16629	4.49287	0.00195921	0.046789	-1.03494
chr15	63995901	63999034	3134	*	0.420797	3.62302	4.61232	0.00171266	0.0444425	-0.894787
chr15	64058745	64061113	2369	*	0.424597	2.49235	3.63794	0.00657194	0.0764784	-2.23919
chr15	64239740	64245833	6094	*	0.387391	2.54982	5.43862	0.000570875	0.0338144	0.179706
chr15	64250080	64255323	5244	*	0.363832	2.28137	5.51216	0.000522028	0.0333818	0.267338
chr15	64349848	64359637	9790	*	0.465379	3.73581	5.84169	0.00037401	0.0293862	0.602827
chr15	64387520	64390117	2598	*	0.539439	1.7366	3.35984	0.00988701	0.0905469	-2.64713
chr15	64397132	64399880	2749	*	0.513743	1.87119	4.91048	0.00116692	0.0396748	-0.513185
chr15	64500161	64506571	6411	*	0.320975	3.36386	5.25598	0.000713054	0.0349919	-0.0393127
chr15	64510053	64523821	13769	*	0.456719	4.06409	6.67273	0.000141463	0.0235722	1.53067
chr15	64541462	64543631	2170	*	0.393676	1.21178	3.94809	0.00421984	0.0627298	-1.7959
chr15	64561577	64563700	2124	*	0.458954	1.83833	5.57772	0.000515373	0.0333391	0.292297
chr15	64589624	64591783	2160	*	0.424858	1.70973	3.86997	0.00471189	0.0655002	-1.90628
chr15	64611046	64624992	13947	*	0.309885	5.56276	3.74615	0.00561487	0.0708956	-2.08217
chr15	64629050	64634250	5201	*	0.661232	2.74776	4.16169	0.00313532	0.0556178	-1.49865
chr15	64637130	64640070	2941	*	0.367282	1.63118	3.62257	0.00672019	0.0769949	-2.26149
chr15	64683595	64687671	4077	*	0.759619	2.11551	9.90525	8.27024e-06	0.0198617	4.09736
chr15	64984230	64986866	2637	*	0.485375	1.27118	4.81618	0.00131564	0.0406465	-0.632321
chr15	66788965	66791290	2326	*	0.473098	1.52203	6.07648	0.000283199	0.0270911	0.870756
chr15	66791340	66798699	7360	*	0.461629	3.48157	6.29597	0.000215111	0.0252149	1.1313
chr15	66822079	66824210	2132	*	0.390263	1.14289	3.49681	0.00807523	0.0829491	-2.44508
chr15	66997773	66999772	2000	*	0.372329	1.29546	3.77548	0.00539064	0.0697549	-2.04096
chr15	67282163	67284433	2271	*	0.563271	1.33497	3.7264	0.00578384	0.0720883	-2.11141
chr15	67350672	67355775	5104	*	0.359256	2.75336	3.3719	0.0097115	0.0896984	-2.62927
chr15	67571040	67574230	3191	*	0.507986	1.61864	3.36071	0.0098743	0.0905469	-2.64585
chr15	68141575	68146826	5252	*	0.341426	2.63685	6.28284	0.000215305	0.0252149	1.12845
chr15	71573740	71585484	11745	*	0.32887	3.73365	5.25997	0.000709554	0.0349919	-0.0344623
chr15	71644755	71649328	4574	*	0.314224	2.32428	5.53343	0.000508886	0.0332041	0.29234
chr15	71751234	71754782	3549	*	0.459625	1.88443	3.95004	0.00420828	0.0626965	-1.79315
chr15	71761073	71766618	5546	*	0.390859	2.7379	3.80141	0.00519457	0.0685961	-2.00389
chr15	71806502	71810348	3847	*	0.525863	1.81183	6.51123	0.000180518	0.024813	1.3075
chr15	71896569	71900508	3940	*	0.453997	2.1809	5.55482	0.000528012	0.0334937	0.268036
chr15	71948569	71949978	1410	*	0.313259	1.39441	3.98666	0.00393683	0.0611854	-1.73113
chr15	72050457	72052340	1884	*	-0.370979	1.68055	-3.25062	0.0116385	0.0970998	-2.80966
chr15	72239438	72243652	4215	*	0.445408	2.73466	4.36085	0.00239119	0.05043	-1.2278
chr15	73511119	73513527	2409	*	-0.390858	2.59329	-4.06302	0.0035935	0.0590202	-1.63511
chr15	73724860	73726153	1294	*	0.323985	1.16439	4.53018	0.00181696	0.045381	-0.966467
chr15	74469729	74473672	3944	*	0.34451	3.04528	3.42027	0.00903973	0.0868923	-2.55775
chr15	74621065	74624179	3115	*	0.303062	2.34809	3.74844	0.00557067	0.0708086	-2.07579
chr15	75054679	75056913	2235	*	0.423361	1.22413	5.6042	0.000480158	0.032262	0.354175
chr15	76380430	76381936	1507	*	0.349517	2.31028	3.48788	0.00818197	0.0833055	-2.4582
chr15	76769055	76773086	4032	*	0.512334	2.90156	4.82175	0.0013063	0.0406284	-0.625242
chr15	76924593	76926789	2197	*	-0.30974	2.99442	-3.65722	0.00639091	0.0756802	-2.21125
chr15	77139613	77142730	3118	*	0.340524	1.78508	3.34497	0.0101082	0.0912259	-2.66919
chr15	77223884	77228691	4808	*	0.525968	2.62558	8.03794	3.70141e-05	0.0198617	2.78049
chr15	77234888	77239548	4661	*	0.374352	2.33149	4.64583	0.00162343	0.0436009	-0.843944
chr15	77276910	77279066	2157	*	0.348702	1.02594	5.49362	0.00053378	0.0334937	0.245498
chr15	77342512	77344902	2391	*	0.581639	1.66675	7.78855	4.80413e-05	0.0198617	2.54404
chr15	77826930	77829240	2311	*	-0.335347	2.36825	-3.89242	0.00456448	0.0648549	-1.87447
chr15	77842478	77844693	2216	*	-0.384954	3.05593	-3.83583	0.00494597	0.0670229	-1.95481
chr15	78068404	78072837	4434	*	0.413574	2.18836	4.99079	0.00105258	0.0380325	-0.411359
chr15	78547834	78550119	2286	*	0.500372	1.62903	4.94973	0.00111051	0.0386895	-0.464023
chr15	78830754	78837275	6522	*	-0.307401	5.04775	-3.80677	0.00512245	0.0680795	-1.99196
chr15	78915925	78918522	2598	*	0.510356	2.04101	6.5027	0.000178672	0.024813	1.31472
chr15	79439973	79443095	3123	*	0.407703	3.58952	4.02935	0.00376593	0.0602691	-1.68201
chr15	79812968	79815246	2279	*	0.317682	1.97326	4.66594	0.00151485	0.0428021	-0.785778
chr15	80020514	80028175	7662	*	0.333512	4.15738	4.0907	0.00344084	0.057712	-1.59316
chr15	80097396	80099714	2319	*	0.442142	1.96563	3.38515	0.0095224	0.0889373	-2.60965
chr15	80445097	80447424	2328	*	0.378097	1.54916	3.38214	0.00956493	0.0890513	-2.6141
chr15	80448269	80450192	1924	*	0.391503	1.29605	6.23475	0.000227037	0.0253742	1.07734
chr15	80470222	80472831	2610	*	0.406663	1.88508	4.11489	0.00334428	0.0572552	-1.56319
chr15	80514857	80520201	5345	*	0.404299	3.19698	7.0673	9.41288e-05	0.0213586	1.91629
chr15	80542426	80545881	3456	*	0.392482	2.15315	4.5523	0.0018531	0.0457052	-0.973348
chr15	80703008	80704308	1301	*	-0.30852	1.24136	-3.89532	0.00448893	0.0641149	-1.86176
chr15	81172276	81184379	12104	*	0.376345	4.16764	3.55388	0.00742749	0.0800269	-2.36154
chr15	81281348	81283274	1927	*	0.419953	1.28159	3.73625	0.00570256	0.0714433	-2.09725
chr15	81350075	81355799	5725	*	0.302959	2.97486	4.32769	0.00238724	0.0504133	-1.23901
chr15	81964183	81966274	2092	*	0.562637	2.10995	6.5934	0.000168081	0.024813	1.37772
chr15	83462343	83467094	4752	*	0.314627	4.08982	3.66362	0.00633195	0.0752633	-2.20198
chr15	84230826	84236978	6153	*	0.328972	4.44687	5.72732	0.000404516	0.0302177	0.516899
chr15	84711347	84716900	5554	*	0.385324	3.79659	5.44715	0.000564534	0.0337763	0.190508
chr15	84974754	84977514	2761	*	0.414856	1.86336	4.19124	0.00301067	0.0547326	-1.45807
chr15	88732061	88733970	1910	*	0.341369	3.49877	5.20206	0.000762315	0.0353418	-0.105199
chr15	88751716	88753284	1569	*	0.461571	2.25997	3.46402	0.00847439	0.0845196	-2.49327
chr15	90253757	90256698	2942	*	0.592561	1.94166	3.88718	0.00459841	0.0649098	-1.88189
chr15	90376186	90378611	2426	*	-0.436821	1.93757	-4.62347	0.00168786	0.0443023	-0.880256
chr15	90435305	90437494	2190	*	-0.380535	1.65882	-3.50095	0.00802633	0.0826904	-2.43902
chr15	90846241	90849122	2882	*	0.796897	1.43372	6.64154	0.000159848	0.0247173	1.42562
chr15	91571490	91573858	2369	*	0.468653	3.09972	4.09748	0.00342576	0.0576304	-1.58727
chr15	91613446	91617727	4282	*	0.537988	3.41588	4.70629	0.00151546	0.0428021	-0.772961
chr15	91627476	91631033	3558	*	0.453593	2.46735	3.29673	0.0108623	0.0938368	-2.74091
chr15	93653289	93660235	6947	*	0.389261	4.14975	5.1949	0.000784275	0.0356488	-0.129089
chr15	94024835	94027063	2229	*	-0.553845	1.16816	-6.14574	0.000271641	0.0265094	0.916579
chr15	97717580	97719188	1609	*	0.692727	1.27713	4.33626	0.00247174	0.0509909	-1.2609
chr15	97741781	97744350	2570	*	0.331648	1.94523	4.04858	0.00365332	0.0594973	-1.65271
chr15	97777257	97780220	2964	*	0.345029	1.99871	5.08477	0.000882773	0.0363235	-0.250116
chr15	98879831	98882476	2646	*	0.371008	2.91277	5.08144	0.000894856	0.0365298	-0.261496
chr15	99125210	99128451	3242	*	0.325524	3.79678	4.80786	0.00125796	0.0404276	-0.601094
chr15	99293774	99296439	2666	*	0.311025	2.93739	4.82984	0.0012226	0.0401689	-0.572782
chr15	99398920	99400688	1769	*	-0.446786	1.24712	-5.42713	0.000616112	0.0340571	0.117101
chr15	99670010	99671529	1520	*	0.45651	2.03864	6.56026	0.000159392	0.0247173	1.41685
chr15	99874797	99876642	1846	*	0.542273	2.35621	8.79195	1.90334e-05	0.0198617	3.3773
chr15	101069768	101071878	2111	*	-0.366393	1.59225	-3.22272	0.0121364	0.0990489	-2.85135
chr15	101253042	101255272	2231	*	0.629978	2.33692	4.56055	0.00183308	0.0454984	-0.962518
chr15	102079215	102082259	3045	*	0.605873	1.5915	5.45012	0.000601843	0.0340247	0.140921
chr15	102166301	102169394	3094	*	0.592215	2.50577	4.13954	0.00323239	0.0563945	-1.52915
chr15	102399297	102412275	12979	*	0.335873	4.44069	4.40092	0.0022064	0.0487064	-1.15471
chr15	102853266	102856045	2780	*	0.389013	1.77059	5.84091	0.000354441	0.0290624	0.645738
chr15	103145544	103147152	1609	*	0.464515	1.14546	5.26736	0.000749704	0.0353004	-0.0753721
chr15	103475441	103479462	4022	*	0.490895	2.83652	3.35653	0.00993584	0.0905469	-2.65205
chr16	3932490	3935697	3208	*	-0.363209	1.62775	-4.05333	0.00364222	0.0594372	-1.64858
chr16	4159210	4161829	2620	*	0.551138	1.18961	5.65914	0.000470745	0.0319465	0.381818
chr16	4776865	4778557	1693	*	-0.415085	1.20436	-4.78722	0.00136535	0.0410623	-0.669191
chr16	5012004	5013595	1592	*	-0.346019	2.18394	-3.26238	0.011435	0.0961271	-2.79209
chr16	5083714	5086329	2616	*	-0.500511	1.79337	-4.60565	0.00172768	0.0445279	-0.903491
chr16	8835224	8838743	3520	*	0.337153	1.53759	3.99469	0.00395274	0.0612612	-1.73046
chr16	10637400	10641270	3871	*	0.37125	2.23069	3.95577	0.00417448	0.0625507	-1.78508
chr16	10749194	10761669	12476	*	0.311207	4.93231	5.46285	0.000553932	0.033497	0.209125
chr16	10768280	10779899	11620	*	0.305809	4.36166	3.33504	0.0102587	0.0916866	-2.68393
chr16	11510785	11512998	2214	*	-0.334485	1.0269	-3.7407	0.00566624	0.0711991	-2.09086
chr16	11655907	11658761	2855	*	0.332595	1.73052	4.08637	0.00346023	0.0578938	-1.5989
chr16	13108559	13111591	3033	*	0.352683	3.28431	4.76224	0.00135061	0.0409462	-0.668856
chr16	13519748	13522850	3103	*	0.421281	2.32653	4.65506	0.00161973	0.0435827	-0.83921
chr16	15477640	15480930	3291	*	-0.34172	1.77563	-5.13273	0.000831181	0.0359928	-0.190595
chr16	17775287	17782961	7675	*	0.324719	3.2461	4.79994	0.00127099	0.0404938	-0.61132
chr16	18225140	18227447	2308	*	-0.517013	1.90551	-3.57972	0.00715248	0.07882	-2.32383
chr16	21975173	21977919	2747	*	0.310617	2.18072	3.94097	0.00420344	0.0626765	-1.79635
chr16	22008326	22011343	3018	*	0.364287	2.96035	5.42418	0.000580442	0.0338144	0.163208
chr16	22089652	22093977	4326	*	0.474458	2.14746	3.49694	0.00807373	0.0829491	-2.4449
chr16	22143410	22149324	5915	*	0.460707	2.51952	7.81545	4.54742e-05	0.0198617	2.59242
chr16	23233383	23235792	2410	*	0.713533	1.45569	6.79531	0.000136395	0.0235722	1.57649
chr16	23897417	23898996	1580	*	0.3644	1.49746	4.00521	0.00389501	0.0608964	-1.71573
chr16	24971919	24975802	3884	*	0.325659	1.8307	3.30777	0.0106846	0.0933157	-2.72448
chr16	25007797	25018652	10856	*	0.326965	4.32877	4.63951	0.0015687	0.0435133	-0.820534
chr16	25471297	25473693	2397	*	0.517988	0.957241	6.25804	0.000239616	0.0256784	1.03722
chr16	26077007	26087024	10018	*	0.320138	3.7579	4.7766	0.00131019	0.0406404	-0.641493
chr16	26267329	26269399	2071	*	-0.392312	1.04786	-4.47042	0.00206519	0.0476151	-1.08145
chr16	29754213	29756233	2021	*	0.610468	1.64516	4.60624	0.00172634	0.0445279	-0.902718
chr16	30284682	30287020	2339	*	0.362417	1.32185	4.30651	0.00257317	0.0517494	-1.30109
chr16	31075703	31078651	2949	*	0.31544	2.15697	5.35517	0.000631274	0.0344243	0.080662
chr16	31171126	31181095	9970	*	0.308827	3.59954	4.2522	0.00266303	0.0525409	-1.34659
chr16	31443746	31445534	1789	*	-0.689942	0.87352	-5.31132	0.00071082	0.0349919	-0.0228626
chr16	32057545	32060182	2638	*	0.404123	1.53707	5.84198	0.000354002	0.0290624	0.646946
chr16	32728000	32729613	1614	*	0.323908	1.17618	3.45317	0.00861101	0.0851477	-2.50924
chr16	34999968	35002627	2660	*	-0.540349	1.66012	-3.51796	0.00782839	0.0818776	-2.41407
chr16	35506736	35510832	4097	*	0.403645	3.05683	4.36367	0.00238214	0.0504133	-1.22401
chr16	38016641	38019010	2370	*	-0.3433	1.75018	-3.38248	0.00956021	0.0890513	-2.61361
chr16	42872929	42875500	2572	*	-0.477514	2.59378	-5.07025	0.000955101	0.0373407	-0.314643
chr16	44001136	44003565	2430	*	-0.381667	1.93108	-3.34466	0.0101129	0.0912259	-2.66966
chr16	44051599	44053939	2341	*	-0.460522	1.82248	-4.4935	0.00200287	0.0469963	-1.05088
chr16	44508954	44511413	2460	*	-0.419631	1.40985	-4.92658	0.00114341	0.0391716	-0.492994
chr16	44556910	44559540	2631	*	-0.478129	2.77051	-4.90871	0.00116954	0.0396846	-0.515411
chr16	44614914	44617828	2915	*	-0.482751	1.52504	-8.06513	3.61057e-05	0.0198617	2.80309
chr16	44683787	44685871	2085	*	-0.354495	1.17749	-3.34754	0.0100696	0.0911058	-2.66538
chr16	45741394	45743888	2495	*	-0.337494	2.82927	-3.39114	0.00943812	0.088609	-2.60078
chr16	45885451	45888145	2695	*	-0.338561	2.21984	-4.2557	0.00272186	0.0530246	-1.36087
chr16	49969529	49972622	3094	*	-0.434369	1.89051	-3.23429	0.0119273	0.0980591	-2.83405
chr16	56074515	56076987	2473	*	-0.319158	2.58845	-3.81271	0.0051115	0.0679874	-1.98775
chr16	57047976	57051289	3314	*	-0.397102	2.0912	-3.61211	0.00682311	0.077152	-2.27669
chr16	57165445	57168882	3438	*	-0.310395	2.79893	-4.45997	0.00199425	0.0469963	-1.0596
chr16	57224967	57227959	2993	*	-0.382694	1.93998	-3.29793	0.0108428	0.093764	-2.73912
chr16	57485895	57488593	2699	*	0.349918	1.45734	5.57355	0.000485085	0.0325285	0.339281
chr16	58727267	58729800	2534	*	-0.324098	2.86035	-4.31385	0.00246992	0.0509909	-1.26881
chr16	62785397	62787923	2527	*	-0.419702	2.74338	-5.97637	0.000303419	0.027621	0.796821
chr16	62845697	62847147	1451	*	-0.503747	1.76848	-4.03058	0.00375949	0.0602691	-1.68029
chr16	70313177	70315922	2746	*	-0.355577	2.96126	-4.71991	0.00143726	0.0420549	-0.728968
chr16	76957564	76959517	1954	*	-0.510025	1.13467	-3.84638	0.00487231	0.06646	-1.93979
chr16	77499319	77503866	4548	*	-0.388581	3.04534	-4.95749	0.00107406	0.0382057	-0.436355
chr16	78531128	78533011	1884	*	-0.478913	1.72732	-4.64442	0.00164234	0.0437428	-0.853019
chr16	86387198	86392529	5332	*	-0.3249	2.42352	-5.07212	0.000896962	0.0365298	-0.265884
chr16	86583793	86587135	3343	*	-0.40655	1.98933	-5.14494	0.000852291	0.0360518	-0.206659
chr16	89949038	89951421	2384	*	-0.421183	1.58227	-4.4508	0.00211983	0.0482663	-1.10752
chr16	89958591	89962397	3807	*	-0.314343	2.8373	-3.41395	0.00912464	0.087238	-2.56708
chr16	92020180	92023699	3520	*	-0.370604	2.30082	-5.22949	0.000736811	0.0351583	-0.0716294
chr16	92113758	92115871	2114	*	-0.331265	0.887583	-4.30353	0.00252656	0.0513605	-1.28906
chr16	92136967	92143065	6099	*	-0.537599	3.58042	-4.05724	0.00362248	0.0592904	-1.64314
chr16	93909198	93915552	6355	*	-0.374063	3.67514	-4.80906	0.00129547	0.0405164	-0.622877
chr16	94944782	94948128	3347	*	-0.300558	2.30661	-3.2887	0.0109933	0.0945365	-2.75286
chr16	95147623	95151176	3554	*	0.542183	2.18731	4.89441	0.00119091	0.0397998	-0.533388
chr16	95396769	95402985	6217	*	0.472032	3.08327	6.47579	0.00017683	0.024813	1.31933
chr16	96148526	96152701	4176	*	-0.312671	2.33851	-3.97748	0.00398899	0.0614319	-1.74423
chr16	96901786	96903439	1654	*	-0.745007	1.03711	-6.68556	0.000152708	0.0245338	1.46914
chr16	97306123	97310799	4677	*	-0.355107	2.1717	-4.34918	0.00241718	0.0506177	-1.23995
chr17	3393615	3397541	3927	*	0.32404	2.13239	3.28845	0.0109975	0.0945365	-2.75323
chr17	5194263	5196768	2506	*	0.340209	1.5489	3.62705	0.00667662	0.0769037	-2.25499
chr17	5982490	5988188	5699	*	0.433238	3.09155	4.42226	0.00220213	0.0487064	-1.14554
chr17	6601001	6602604	1604	*	-0.491366	1.71931	-4.28092	0.00266397	0.0525409	-1.33575
chr17	7170019	7172328	2310	*	0.303038	2.61031	3.69219	0.00605987	0.0734792	-2.15895
chr17	7606601	7608904	2304	*	-0.386071	1.69696	-3.44393	0.00872921	0.0855573	-2.52285
chr17	7619239	7622073	2835	*	-0.434843	2.10572	-7.68075	5.16263e-05	0.0198617	2.47575
chr17	8502375	8510393	8019	*	0.328258	4.09191	4.83532	0.00121394	0.0400282	-0.56573
chr17	8522226	8527927	5702	*	0.341667	3.52395	4.18822	0.00300775	0.0547326	-1.45858
chr17	12750400	12757132	6733	*	0.340773	3.51682	4.70168	0.00145332	0.0422954	-0.743154
chr17	13655200	13658765	3566	*	0.35405	2.51524	3.22638	0.0120697	0.0987032	-2.84587
chr17	13762869	13765188	2320	*	0.464014	1.45663	5.95485	0.000324753	0.0286571	0.738037
chr17	14182185	14185763	3579	*	0.419368	2.0993	4.80688	0.00133138	0.0408032	-0.644141
chr17	14622961	14631378	8418	*	0.356138	3.41537	3.90421	0.00448903	0.0641149	-1.85779
chr17	15509288	15513151	3864	*	-0.424792	3.03506	-7.17485	8.44843e-05	0.0210366	2.01781
chr17	15816439	15822209	5771	*	0.459583	2.60198	5.96241	0.000320861	0.028444	0.749164
chr17	16298192	16305033	6842	*	0.341475	3.24122	4.55714	0.00177804	0.0449724	-0.941192
chr17	16486020	16500333	14314	*	0.313092	4.54209	4.63941	0.00156891	0.0435133	-0.820667
chr17	17763248	17768789	5542	*	0.571743	2.65049	5.92322	0.000347988	0.028883	0.676482
chr17	21382713	21384702	1990	*	0.390785	1.68546	4.49115	0.00200912	0.0470517	-1.05398
chr17	21647265	21650937	3673	*	-0.372232	2.99284	-6.14278	0.000251486	0.0261005	0.978624
chr17	23697997	23700075	2079	*	0.747143	1.89703	5.64256	0.000479909	0.032262	0.362954
chr17	24033764	24037484	3721	*	-0.389749	3.10524	-3.4103	0.00917405	0.0874881	-2.57247
chr17	24617423	24619608	2186	*	-0.335005	1.99645	-3.93932	0.00427222	0.063094	-1.80825
chr17	24638873	24640840	1968	*	-0.422705	1.92842	-3.25335	0.011591	0.0968013	-2.80558
chr17	24885045	24886403	1359	*	0.510477	2.10147	8.56645	2.31053e-05	0.0198617	3.20513
chr17	25077516	25079192	1677	*	-0.447674	0.894208	-4.99332	0.00105133	0.0380325	-0.40973
chr17	25210756	25212945	2190	*	-0.492069	2.09834	-7.22462	8.03952e-05	0.0209423	2.06429
chr17	25920060	25921692	1633	*	-0.390997	2.9045	-4.33403	0.0024792	0.0509909	-1.26391
chr17	26367073	26372117	5045	*	0.331756	2.98016	3.22076	0.0121721	0.0992348	-2.85427
chr17	26490031	26492338	2308	*	0.312266	1.50216	4.26517	0.00262019	0.05209	-1.32993
chr17	26600509	26612582	12074	*	0.427804	4.52371	4.96157	0.00109408	0.0384736	-0.449247
chr17	27202354	27208392	6039	*	0.319472	4.24839	3.33095	0.0103214	0.091977	-2.69
chr17	27763329	27769457	6129	*	0.42777	3.94873	5.50312	0.000548146	0.0334937	0.22676
chr17	28140105	28141681	1577	*	-0.651465	1.59319	-9.25711	1.29229e-05	0.0198617	3.71646
chr17	28484093	28486007	1915	*	0.32107	2.59723	3.7355	0.00570869	0.0714937	-2.09832
chr17	28790975	28794897	3923	*	0.377581	2.50009	4.53943	0.00188482	0.0461182	-0.990276
chr17	29069247	29071554	2308	*	0.647184	1.34572	5.18074	0.000833314	0.0359928	-0.179746
chr17	29314830	29317247	2418	*	0.440376	1.97509	4.67439	0.00157951	0.0435133	-0.814168
chr17	30059185	30062317	3133	*	0.351422	1.76702	3.25435	0.0115736	0.0967254	-2.80409
chr17	32063626	32066007	2382	*	-0.302235	1.77616	-3.2227	0.0121367	0.0990489	-2.85137
chr17	32890495	32892133	1639	*	-0.308274	1.76985	-4.06983	0.00347015	0.0580025	-1.6078
chr17	33718969	33721032	2064	*	0.303735	1.53023	3.90899	0.0043824	0.063557	-1.83919
chr17	35648903	35651244	2342	*	0.539682	1.51279	8.36736	2.75149e-05	0.0198617	3.04872
chr17	35763475	35765905	2431	*	0.469936	1.29833	4.24062	0.00281412	0.0536066	-1.39056
chr17	36022712	36026731	4020	*	-0.335522	3.52601	-3.62325	0.00671356	0.0769949	-2.26051
chr17	43881206	43887021	5816	*	0.369001	3.29007	3.76609	0.00546361	0.0702904	-2.05442
chr17	43887456	43895040	7585	*	0.505489	3.3684	7.93517	4.06831e-05	0.0198617	2.69433
chr17	43910379	43912531	2153	*	0.342329	1.50211	3.42542	0.00897106	0.0866399	-2.55013
chr17	43976346	43984203	7858	*	0.365853	3.44457	4.79879	0.00130327	0.0406284	-0.63058
chr17	44461255	44463335	2081	*	0.339934	1.33797	3.85228	0.00483167	0.066276	-1.93141
chr17	45555617	45556894	1278	*	0.3253	2.08806	3.68524	0.0061372	0.0740138	-2.17073
chr17	45582836	45586700	3865	*	-0.37299	3.25561	-4.81922	0.00127714	0.0405164	-0.608994
chr17	45782690	45788438	5749	*	0.316434	3.19512	4.31528	0.00244673	0.0507396	-1.26147
chr17	45789583	45794011	4429	*	0.315172	3.25824	4.45395	0.00201054	0.0470525	-1.06771
chr17	46297510	46299267	1758	*	0.317916	2.32703	3.55834	0.00737915	0.0799282	-2.35501
chr17	47177902	47180042	2141	*	0.37613	1.57896	6.0242	0.00028738	0.0271718	0.849496
chr17	47212027	47213792	1766	*	-0.326371	1.512	-4.57898	0.00170128	0.0443539	-0.901104
chr17	47517623	47520599	2977	*	-0.410981	2.53942	-3.95198	0.00419679	0.0626765	-1.79042
chr17	47841443	47843430	1988	*	-0.554132	1.17754	-4.49631	0.00199541	0.0469963	-1.04715
chr17	56217322	56220844	3523	*	0.306451	3.44891	4.79649	0.0012767	0.0405164	-0.615774
chr17	57032152	57033200	1049	*	-0.496165	1.91272	-5.09586	0.000925225	0.0369081	-0.283191
chr17	57259229	57261814	2586	*	0.362346	1.63135	3.60042	0.00694001	0.0777428	-2.29368
chr17	59080448	59084551	4104	*	0.474656	2.3518	5.9372	0.00033635	0.0288495	0.706477
chr17	62487027	62494148	7122	*	0.462087	3.64097	5.30086	0.00071987	0.0349919	-0.0353311
chr17	62775192	62777109	1918	*	-0.358441	0.914153	-3.3466	0.0100838	0.0911576	-2.66678
chr17	63588001	63589642	1642	*	-0.529519	1.40251	-7.32702	7.33317e-05	0.0209153	2.15109
chr17	63590145	63597721	7577	*	0.300758	3.10485	5.18941	0.000774395	0.0355512	-0.120715
chr17	63727843	63729668	1826	*	-0.353053	1.36062	-3.42681	0.00895273	0.0865721	-2.54809
chr17	63737357	63742165	4809	*	-0.325985	3.94476	-4.54876	0.00177409	0.0449724	-0.942435
chr17	63770698	63775159	4462	*	0.32977	2.4801	3.96626	0.00411346	0.0622661	-1.77034
chr17	63979037	63981762	2726	*	0.580182	1.01766	3.21234	0.0123273	0.0996065	-2.86688
chr17	65642348	65645005	2658	*	0.343977	2.29395	3.2468	0.0117054	0.0973606	-2.81536
chr17	66418562	66420528	1967	*	-0.684813	1.62378	-7.15312	9.52381e-05	0.0213586	1.9153
chr17	66447348	66451237	3890	*	0.394469	3.78853	5.17531	0.000809404	0.0359928	-0.158673
chr17	67231338	67234684	3347	*	0.524299	2.12375	4.10982	0.00336779	0.057326	-1.5702
chr17	67240148	67243035	2888	*	-0.37817	1.78296	-4.00208	0.00391211	0.0610505	-1.72012
chr17	70793017	70799725	6709	*	0.336437	3.6591	4.96109	0.00103267	0.037765	-0.405349
chr17	71182199	71185913	3715	*	0.361903	3.40195	4.30177	0.00258974	0.0518622	-1.3075
chr17	73051264	73056380	5117	*	0.4227	2.99714	5.33912	0.000672441	0.0348722	0.0273299
chr17	73058686	73079419	20734	*	0.341514	5.9856	6.10242	0.000263117	0.0264683	0.93491
chr17	73128071	73133141	5071	*	0.40665	2.16315	6.05235	0.000278376	0.026781	0.88034
chr17	73804749	73805850	1102	*	0.444358	1.36145	4.41947	0.00221035	0.0487172	-1.14926
chr17	74525705	74528149	2445	*	-0.360154	3.62571	-4.60414	0.00169464	0.0443539	-0.889692
chr17	75167314	75170237	2924	*	0.637421	2.31873	5.52174	0.000552888	0.0334937	0.224235
chr17	75201129	75206692	5564	*	0.55234	2.51921	6.3695	0.000213057	0.0252149	1.15067
chr17	75310823	75314291	3469	*	0.455885	1.95093	6.3696	0.000196325	0.0249651	1.21759
chr17	79019364	79021247	1884	*	0.37017	2.37128	6.09309	0.00026589	0.0264683	0.924766
chr17	79513398	79515964	2567	*	0.420731	1.16973	3.52734	0.00772153	0.0814645	-2.40034
chr17	79573776	79577273	3498	*	-0.386182	2.59527	-5.28457	0.000695264	0.0349919	-0.0123501
chr17	79598360	79600571	2212	*	0.538508	1.39981	8.55947	2.32459e-05	0.0198617	3.19972
chr17	83136582	83140173	3592	*	-0.32389	2.59457	-3.77045	0.00542961	0.0699996	-2.04817
chr17	83146791	83150496	3706	*	-0.325376	2.72406	-4.03242	0.00372256	0.0600852	-1.67263
chr17	83156598	83159078	2481	*	-0.442641	1.58438	-3.38585	0.00951252	0.0889165	-2.60862
chr17	83541341	83543745	2405	*	-0.357227	2.22424	-4.3613	0.00238	0.0504133	-1.22424
chr17	83781895	83783633	1739	*	-0.523622	0.866323	-4.4069	0.00224785	0.0491105	-1.16606
chr17	84049793	84061633	11841	*	0.374403	4.27429	4.65241	0.00160938	0.0435827	-0.835313
chr17	84097005	84099344	2340	*	-0.362291	1.87902	-4.86992	0.00117729	0.0397893	-0.532007
chr17	84419157	84421338	2182	*	-0.413948	1.31971	-3.9983	0.00393283	0.0611765	-1.7254
chr17	87024245	87026841	2597	*	0.354737	3.0114	3.28106	0.0111197	0.0949707	-2.76425
chr17	87048430	87051360	2931	*	0.306288	1.60981	3.29803	0.0108412	0.093764	-2.73897
chr17	87301541	87305728	4188	*	-0.336691	3.52382	-4.45895	0.00203297	0.0472185	-1.07403
chr17	87379278	87380567	1290	*	-0.645869	1.01928	-4.86532	0.00123571	0.0402574	-0.570055
chr17	87762601	87765298	2698	*	-0.321785	3.37272	-4.77039	0.00132085	0.0406629	-0.649541
chr17	88212846	88215094	2249	*	0.449913	1.55559	7.19066	8.31606e-05	0.0210265	2.03261
chr18	3382303	3384602	2300	*	-0.515042	2.89984	-5.30289	0.0007181	0.0349919	-0.032905
chr18	4701327	4704155	2829	*	-0.330931	2.67493	-3.69455	0.00605536	0.0734792	-2.15731
chr18	4979792	4983041	3250	*	-0.594571	1.49319	-4.93285	0.0011344	0.0390398	-0.485138
chr18	5011059	5017270	6212	*	-0.393781	3.23783	-4.42329	0.0021991	0.0487064	-1.14416
chr18	5076376	5079791	3416	*	-0.622451	1.70639	-4.95101	0.00110872	0.0386717	-0.462425
chr18	5427715	5429497	1783	*	-0.482869	1.19191	-6.71684	0.00013579	0.0235722	1.57029
chr18	5801612	5804694	3083	*	-0.386977	2.04146	-3.24199	0.0117902	0.0976755	-2.82255
chr18	7692554	7694183	1630	*	-0.459941	1.10418	-3.4659	0.00845087	0.0844479	-2.4905
chr18	8159084	8163924	4841	*	-0.362971	3.00053	-5.30615	0.000670337	0.0348164	0.0215583
chr18	8541506	8544639	3134	*	-0.317736	2.15211	-5.27114	0.000699843	0.0349919	-0.0208802
chr18	8643202	8646541	3340	*	-0.395206	2.23816	-5.96205	0.000308413	0.0279226	0.780977
chr18	8896009	8897766	1758	*	-0.687624	1.05741	-4.69693	0.00153397	0.0430844	-0.785041
chr18	10298282	10301044	2763	*	-0.430709	2.15511	-3.68475	0.00614159	0.0740138	-2.17145
chr18	12222900	12225538	2639	*	0.457315	1.62602	3.91158	0.00444259	0.0639556	-1.84738
chr18	13386506	13391480	4975	*	-0.55797	2.5126	-7.32883	7.56828e-05	0.0209153	2.1247
chr18	13398193	13404392	6200	*	-0.466151	3.13092	-6.50985	0.000168784	0.024813	1.36256
chr18	13620711	13622819	2109	*	-0.639511	0.662442	-5.19974	0.000814134	0.0359928	-0.156746
chr18	13849354	13852696	3343	*	-0.368087	1.86836	-3.72172	0.00582296	0.0721664	-2.11815
chr18	14112500	14114526	2027	*	-0.394364	0.892455	-3.6091	0.006853	0.077228	-2.28106
chr18	15062941	15064919	1979	*	-0.322127	2.85537	-5.33462	0.000647343	0.0346159	0.0559256
chr18	16703152	16705803	2652	*	-0.550503	1.49908	-8.08933	3.53182e-05	0.0198617	2.82313
chr18	22489700	22492535	2836	*	-0.318627	1.91462	-3.60987	0.00684532	0.0771928	-2.27994
chr18	23496450	23499522	3073	*	-0.423699	2.24934	-4.83317	0.00128738	0.0405164	-0.610745
chr18	24171824	24177791	5968	*	-0.318151	3.14796	-3.88456	0.00460031	0.0649098	-1.88335
chr18	24204344	24205761	1418	*	-0.320877	2.12963	-4.19163	0.00293878	0.0545904	-1.44074
chr18	24470017	24471824	1808	*	-0.47223	1.78996	-6.59778	0.00015359	0.0245338	1.45263
chr18	32551562	32553211	1650	*	-0.356615	1.6167	-4.27655	0.00267984	0.0526393	-1.34169
chr18	35846821	35849351	2531	*	-0.414423	2.57594	-3.94265	0.00425224	0.0629086	-1.80355
chr18	35864165	35866166	2002	*	-0.624152	1.0339	-8.84122	1.82541e-05	0.0198617	3.41422
chr18	37968763	37970494	1732	*	-0.350538	1.65072	-3.26786	0.0113416	0.0957105	-2.78392
chr18	38599029	38602781	3753	*	0.335797	3.66774	3.2739	0.0112395	0.0954814	-2.77492
chr18	38701631	38705296	3666	*	0.421767	2.47731	3.63898	0.00656203	0.0764342	-2.23768
chr18	38792200	38794860	2661	*	-0.585922	1.61027	-5.94153	0.000340886	0.0288495	0.696524
chr18	44437427	44442378	4952	*	-0.546078	1.64687	-4.45519	0.00210747	0.0481174	-1.10168
chr18	44580807	44582458	1652	*	-0.516078	1.26335	-6.26263	0.00023807	0.0256751	1.04324
chr18	44811405	44815052	3648	*	-0.453635	2.44688	-4.98188	0.00106651	0.038178	-0.423941
chr18	46526237	46527564	1328	*	-0.32163	1.45409	-4.68506	0.00147714	0.0425021	-0.760706
chr18	46674129	46677144	3016	*	-0.514847	1.05777	-5.42992	0.000616495	0.0340571	0.117278
chr18	46727332	46729468	2137	*	-0.577285	1.42371	-3.36922	0.00975024	0.0898927	-2.63324
chr18	46957701	46959626	1926	*	-0.336407	2.41269	-4.6213	0.001619	0.0435827	-0.850069
chr18	56722018	56725280	3263	*	-0.366202	1.99198	-4.37918	0.00233299	0.049995	-1.20319
chr18	58051818	58059916	8099	*	-0.448684	3.48122	-6.79804	0.000124063	0.0235722	1.65542
chr18	58165109	58169501	4393	*	-0.44414	2.59728	-6.72688	0.000133633	0.0235722	1.58484
chr18	60787294	60789787	2494	*	-0.326287	1.8053	-4.53414	0.00181086	0.0453573	-0.962619
chr18	60865599	60868037	2439	*	-0.446126	1.03967	-4.25959	0.00274235	0.0531885	-1.36474
chr18	60878897	60882259	3363	*	-0.32499	2.18336	-4.59804	0.00165743	0.0439525	-0.875296
chr18	62179376	62181564	2189	*	-0.435084	1.95604	-5.01957	0.00101735	0.037529	-0.377174
chr18	63714072	63716050	1979	*	-0.553383	1.15848	-6.2755	0.000235772	0.0256727	1.05322
chr18	65510070	65512028	1959	*	-0.323936	1.33142	-3.8303	0.00498503	0.0673057	-1.96268
chr18	65571413	65573869	2457	*	0.480837	1.04331	5.09294	0.000928588	0.0369081	-0.286782
chr18	66327135	66330169	3035	*	0.593794	1.56229	8.33832	2.82736e-05	0.0198617	3.02432
chr18	67309641	67313093	3453	*	-0.461144	2.1057	-5.46941	0.000588204	0.0338144	0.163442
chr18	67696664	67699669	3006	*	-0.424838	1.28478	-6.94176	0.000106956	0.0221881	1.79586
chr18	68159274	68161140	1867	*	-0.50129	1.33542	-5.11779	0.000900462	0.0366065	-0.256353
chr18	68161881	68163972	2092	*	-0.452048	0.996123	-4.60903	0.00172006	0.0445279	-0.899085
chr18	68439657	68442322	2666	*	-0.559807	2.51808	-7.00248	0.00010811	0.0221881	1.79369
chr18	69654018	69656397	2380	*	-0.376932	1.96033	-3.64392	0.00651517	0.076158	-2.23051
chr18	69870475	69874929	4455	*	-0.38057	3.06498	-3.42856	0.00892959	0.0865079	-2.54551
chr18	70642737	70645424	2688	*	-0.413342	2.60581	-5.1001	0.000912014	0.0368549	-0.270975
chr18	70696728	70699631	2904	*	-0.344486	1.31055	-3.76562	0.00546731	0.0702904	-2.0551
chr18	74211808	74213578	1771	*	-0.670016	1.28514	-4.58238	0.00178122	0.0449808	-0.933908
chr18	74695070	74697626	2557	*	-0.354101	1.69547	-5.13759	0.000826137	0.0359928	-0.184581
chr18	75445055	75449183	4129	*	-0.34926	2.76326	-5.23936	0.000727859	0.0350615	-0.0595734
chr18	77046253	77048304	2052	*	-0.389488	1.96149	-3.51032	0.0079167	0.0822362	-2.42528
chr18	77397258	77399784	2527	*	-0.339652	2.30614	-4.01906	0.00382039	0.0605966	-1.69637
chr18	77746106	77748105	2000	*	-0.310486	1.13947	-3.44506	0.00871467	0.0855573	-2.52119
chr18	79007510	79011276	3767	*	-0.379423	2.07988	-3.35565	0.00994884	0.0905469	-2.65335
chr18	79194018	79197043	3026	*	0.382382	1.74633	3.25456	0.0115699	0.0967254	-2.80377
chr18	82692856	82693839	984	*	-0.403841	2.04675	-3.94528	0.00423655	0.0628412	-1.79985
chr18	84878885	84882561	3677	*	-0.509719	2.38852	-5.06427	0.000962225	0.0373407	-0.322
chr18	84949708	84952776	3069	*	0.32626	1.72797	5.10484	0.000860775	0.0360518	-0.225169
chr18	89097168	89099592	2425	*	-0.636362	1.36593	-7.0316	0.000107428	0.0221881	1.80212
chr19	3404901	3407254	2354	*	-0.336141	1.72668	-3.42085	0.00903195	0.0868923	-2.55689
chr19	4243904	4247177	3274	*	0.321095	2.45669	4.63525	0.00157759	0.0435133	-0.826155
chr19	4494486	4496294	1809	*	0.348978	1.53071	3.8212	0.00505	0.0676856	-1.97564
chr19	4671525	4674042	2518	*	0.509467	1.93373	5.32041	0.000703056	0.0349919	-0.01204
chr19	4992204	4995417	3214	*	0.413973	3.04068	3.41888	0.00905833	0.0870217	-2.5598
chr19	5010545	5019510	8966	*	0.345287	4.9974	3.93383	0.00430536	0.0633423	-1.81598
chr19	5337288	5349348	12061	*	0.348113	5.11751	5.86063	0.000346459	0.028883	0.66791
chr19	6267223	6268925	1703	*	0.408639	1.19961	3.47108	0.00838674	0.0841757	-2.48289
chr19	7234626	7235933	1308	*	-0.44806	0.994174	-4.89407	0.00119142	0.0397998	-0.533812
chr19	7487451	7490639	3189	*	0.625609	2.04328	3.39438	0.00939296	0.0885039	-2.596
chr19	10266207	10268067	1861	*	0.335803	1.85146	3.44416	0.00872626	0.0855573	-2.52251
chr19	10838408	10841098	2691	*	0.371694	1.61773	3.75941	0.00551617	0.0704995	-2.064
chr19	11968878	11971077	2200	*	-0.436278	1.24704	-5.09967	0.000920876	0.0369048	-0.27853
chr19	16283975	16288559	4585	*	0.307498	2.42082	3.9949	0.00387529	0.0608687	-1.71665
chr19	16483706	16486021	2316	*	0.336006	1.57293	3.35722	0.00992571	0.0905469	-2.65103
chr19	16590976	16595962	4987	*	0.487751	3.39917	5.15304	0.000862169	0.0360518	-0.213385
chr19	17281582	17282800	1219	*	-0.51954	1.72856	-5.16862	0.000845808	0.0360518	-0.19445
chr19	20250729	20253633	2905	*	0.410238	1.59448	3.25463	0.0115686	0.0967254	-2.80366
chr19	20419079	20422917	3839	*	0.351463	2.22954	3.53602	0.00762405	0.0808939	-2.38764
chr19	21118353	21120668	2316	*	0.553133	1.60622	6.14073	0.000273142	0.0265094	0.911253
chr19	21159139	21167089	7951	*	0.300551	3.4606	4.00001	0.00381874	0.0605966	-1.70424
chr19	21650721	21655401	4681	*	0.342198	4.21914	3.92677	0.00434842	0.0634446	-1.82594
chr19	21768092	21771421	3330	*	-0.422802	2.93171	-7.33103	7.23661e-05	0.0209153	2.1626
chr19	22929545	22931810	2266	*	0.408179	1.29624	3.63938	0.00655827	0.0764342	-2.2371
chr19	23967425	23968865	1441	*	0.621055	1.18773	8.10727	3.66551e-05	0.0198617	2.79226
chr19	24107015	24108771	1757	*	0.48132	1.27098	4.5533	0.00185066	0.0456784	-0.972037
chr19	24715573	24728473	12901	*	0.376808	4.32678	5.15256	0.00081864	0.0359928	-0.173513
chr19	24994155	24997284	3130	*	0.503642	2.55341	4.82224	0.00130548	0.0406284	-0.624622
chr19	24998647	25000674	2028	*	0.675184	2.85498	5.28037	0.000737958	0.0351583	-0.0597978
chr19	26892121	26893895	1775	*	-0.37926	1.34716	-3.48924	0.00816557	0.0832728	-2.4562
chr19	27817313	27821395	4083	*	0.385148	2.09355	5.48656	0.000538329	0.0334937	0.237171
chr19	28166270	28169620	3351	*	0.43048	2.07804	3.60324	0.00691161	0.0775719	-2.28958
chr19	28963469	28964984	1516	*	0.656831	2.40279	4.83552	0.00128353	0.0405164	-0.607773
chr19	29184932	29187205	2274	*	0.507131	1.58138	4.81375	0.00131972	0.0406629	-0.635405
chr19	29652737	29657913	5177	*	0.390148	3.33961	3.66036	0.00636195	0.0755063	-2.20671
chr19	30779322	30781907	2586	*	0.48067	1.63257	3.96695	0.00410947	0.0622375	-1.76937
chr19	31258032	31269957	11926	*	0.320033	4.0219	4.11403	0.0032861	0.0566588	-1.55118
chr19	31479460	31481261	1802	*	-0.540649	1.25915	-7.28715	7.73151e-05	0.0209423	2.10298
chr19	31491097	31493263	2167	*	0.411224	1.16293	3.75432	0.00555653	0.0707127	-2.07129
chr19	31578311	31581132	2822	*	0.515945	1.25948	3.26666	0.011362	0.0957838	-2.78572
chr19	32299976	32307230	7255	*	0.327061	4.09903	3.72916	0.00576099	0.0719359	-2.10745
chr19	32812063	32818028	5966	*	0.389453	2.45008	6.28299	0.000215269	0.0252149	1.12862
chr19	33157193	33161557	4365	*	0.315746	2.51868	3.31081	0.0106361	0.0932146	-2.71994
chr19	36489156	36491779	2624	*	0.560725	1.86381	3.63445	0.00660528	0.0765298	-2.24425
chr19	37272773	37275283	2511	*	0.485906	1.6448	4.67421	0.00157986	0.0435133	-0.814391
chr19	37345235	37347847	2613	*	0.608644	1.97793	4.64406	0.0016431	0.0437428	-0.853478
chr19	38050875	38052780	1906	*	0.314069	1.34584	4.91647	0.00109337	0.0384736	-0.461954
chr19	38591628	38594625	2998	*	0.560779	1.96485	7.72793	4.99898e-05	0.0198617	2.50631
chr19	40270338	40271980	1643	*	0.619267	2.16722	7.72854	5.36585e-05	0.0198617	2.44628
chr19	40430830	40432981	2152	*	0.876064	1.19567	4.71178	0.00150473	0.042798	-0.765887
chr19	41894636	41897373	2738	*	0.320577	3.11647	4.79198	0.0012842	0.0405164	-0.621593
chr19	41997778	42000044	2267	*	0.485913	1.61191	5.83984	0.000382448	0.029569	0.584597
chr19	42004438	42007559	3122	*	0.387315	3.11989	6.4737	0.000174899	0.024813	1.32804
chr19	42007812	42011948	4137	*	0.325169	3.52499	4.6431	0.00156128	0.0434438	-0.815813
chr19	42135213	42137317	2105	*	0.309028	1.43104	3.44334	0.00873683	0.0855592	-2.52372
chr19	42236987	42243825	6839	*	0.3335	4.22574	5.06351	0.000906752	0.03673	-0.276621
chr19	42246229	42252116	5888	*	0.427354	3.42474	5.36936	0.000650716	0.0346206	0.0604105
chr19	42261700	42265305	3606	*	0.311771	2.69816	4.2103	0.00283289	0.0537439	-1.40721
chr19	43570104	43571866	1763	*	0.336687	1.61157	3.28257	0.0110946	0.0948998	-2.76199
chr19	44562089	44563962	1874	*	-0.345514	2.80356	-3.51001	0.00792027	0.0822362	-2.42573
chr19	44708167	44710302	2136	*	0.551543	1.29332	5.19369	0.000820192	0.0359928	-0.164067
chr19	46308536	46309665	1130	*	-0.429897	1.19294	-4.03149	0.00375472	0.0602691	-1.67902
chr19	46828362	46830172	1811	*	0.4696	1.08476	6.42013	0.000187792	0.024813	1.2617
chr19	46932519	46935030	2512	*	0.411725	1.57308	3.63193	0.00662943	0.0765849	-2.2479
chr19	46948431	46950552	2122	*	0.414649	1.46891	3.42033	0.00903893	0.0868923	-2.55766
chr19	46952138	46953879	1742	*	0.306517	1.32642	3.97464	0.00398916	0.0614319	-1.74549
chr19	47066282	47070415	4134	*	0.346793	3.92682	5.72231	0.0004069	0.0302177	0.511162
chr19	47325273	47327013	1741	*	0.321336	1.28694	4.66228	0.00152219	0.0429563	-0.790589
chr19	47533604	47535311	1708	*	0.300155	1.25601	4.33077	0.00237721	0.0504133	-1.23481
chr19	47577929	47583925	5997	*	0.32662	4.06438	4.42599	0.00210814	0.0481174	-1.11241
chr19	47584164	47586552	2389	*	0.425374	1.23866	4.43408	0.00216765	0.0484907	-1.12978
chr19	47864417	47874151	9735	*	0.322237	5.07382	4.68244	0.00148226	0.0425383	-0.764144
chr19	47881875	47893666	11792	*	0.442528	4.89267	6.0343	0.000287815	0.0271718	0.850111
chr19	53540395	53546372	5978	*	0.3089	3.57086	3.86571	0.00469793	0.0653887	-1.9062
chr19	53815474	53816890	1417	*	-0.491723	1.17356	-5.93845	0.000341192	0.0288495	0.695218
chr19	54453736	54456097	2362	*	0.578839	1.41232	7.62229	5.69836e-05	0.0200004	2.38793
chr19	54947939	54950366	2428	*	0.560686	1.55597	3.25434	0.0115737	0.0967254	-2.8041
chr19	55067701	55069253	1553	*	-0.374499	1.22888	-3.38167	0.00957166	0.0890513	-2.6148
chr19	55231303	55233978	2676	*	0.636151	1.96288	10.7201	4.22384e-06	0.0198617	4.65746
chr19	55243729	55246232	2504	*	0.343249	2.13338	5.86308	0.00034548	0.028883	0.670663
chr19	55529218	55532973	3756	*	0.400466	1.87888	5.04971	0.000961629	0.0373407	-0.325573
chr19	56041561	56044398	2838	*	0.352586	1.69904	4.28093	0.00265708	0.0525159	-1.33389
chr19	56132283	56136615	4333	*	0.373215	2.66897	3.93086	0.00432341	0.0633423	-1.82017
chr19	57097366	57101108	3743	*	0.35172	2.06023	3.71751	0.00585831	0.0721943	-2.12421
chr19	58519621	58528407	8787	*	0.369278	4.64335	6.17421	0.000242821	0.0257771	1.01249
chr19	60494090	60497811	3722	*	0.559531	2.31199	8.44177	2.57661e-05	0.0198617	3.10767
chr19	60969365	60973645	4281	*	0.432666	2.10471	5.18981	0.000824099	0.0359928	-0.168761
chr2	3281889	3283919	2031	*	-0.367474	2.65292	-3.86125	0.00477052	0.0658845	-1.91866
chr2	4315874	4319275	3402	*	0.347385	1.84875	3.28143	0.0111135	0.0949651	-2.76369
chr2	4472680	4483501	10822	*	0.312656	3.88735	4.63621	0.00157559	0.0435133	-0.82489
chr2	5284443	5286498	2056	*	-0.352856	1.36664	-4.10525	0.00338912	0.0573801	-1.57652
chr2	9955377	9957560	2184	*	-0.558485	1.43807	-3.83532	0.00494952	0.0670442	-1.95553
chr2	11552714	11554184	1471	*	0.567725	1.27047	5.58628	0.000512496	0.0333391	0.298622
chr2	12300675	12302644	1970	*	-0.390688	1.97512	-7.05577	9.52334e-05	0.0213586	1.90531
chr2	13089138	13092676	3539	*	-0.576211	2.31233	-6.47386	0.000190625	0.024813	1.25738
chr2	13393768	13397308	3541	*	0.543943	1.48985	7.40922	6.82906e-05	0.0209153	2.21824
chr2	13495840	13501695	5856	*	0.4194	2.28141	3.56052	0.00735571	0.0799146	-2.35183
chr2	18693102	18695929	2828	*	-0.422481	3.31233	-4.55448	0.00184778	0.0456405	-0.970483
chr2	18764628	18767818	3191	*	-0.30069	3.49281	-4.47655	0.00195014	0.046789	-1.0373
chr2	20350954	20354341	3388	*	-0.380396	1.92717	-3.92073	0.00438559	0.063576	-1.83446
chr2	21042752	21044712	1961	*	-0.455861	1.35377	-4.90736	0.00117154	0.0397127	-0.517109
chr2	21145562	21147608	2047	*	-0.445897	1.80133	-3.76274	0.00548989	0.0704737	-2.05922
chr2	24409372	24411698	2327	*	-0.591567	0.872261	-4.70941	0.00150936	0.0428021	-0.768944
chr2	24444511	24447153	2643	*	-0.464118	1.05254	-3.7647	0.00547455	0.0703568	-2.05642
chr2	24476882	24481111	4230	*	-0.509567	2.40417	-5.13192	0.000884892	0.0363535	-0.239104
chr2	24565699	24568677	2979	*	-0.384361	1.28974	-4.931	0.00110885	0.0386717	-0.468364
chr2	25363356	25367064	3709	*	0.385651	2.80908	3.95058	0.00420509	0.0626765	-1.79239
chr2	25428695	25429870	1176	*	-0.425155	1.36097	-3.65545	0.00640725	0.0756802	-2.21381
chr2	25500034	25503910	3877	*	-0.306226	3.26883	-4.11735	0.00322778	0.0563945	-1.5372
chr2	25530854	25538304	7451	*	-0.467115	3.47908	-4.26873	0.00270848	0.0529561	-1.35231
chr2	25544167	25551383	7217	*	-0.329127	3.76707	-5.00183	0.000980434	0.0375141	-0.353937
chr2	25606286	25609130	2845	*	-0.344975	3.34502	-3.96959	0.00409428	0.0621186	-1.76567
chr2	26131476	26134656	3181	*	-0.38327	2.87069	-5.42105	0.000582653	0.0338144	0.159472
chr2	26370837	26374288	3452	*	-0.498229	2.43871	-5.19289	0.000820995	0.0359928	-0.165033
chr2	26407537	26412787	5251	*	-0.307049	3.23542	-3.98297	0.0039417	0.0612087	-1.73358
chr2	27245487	27248811	3325	*	-0.352003	2.27882	-4.51911	0.00189407	0.0462177	-1.00091
chr2	27513649	27517454	3806	*	0.433014	3.34682	5.63756	0.000465224	0.0318134	0.386526
chr2	27652633	27654832	2200	*	0.491916	1.44011	6.14321	0.000267557	0.0264683	0.928431
chr2	29099809	29102315	2507	*	-0.38608	2.25497	-5.86603	0.000344309	0.0288606	0.673968
chr2	29727457	29731771	4315	*	-0.356766	2.59153	-3.27668	0.0111928	0.0953224	-2.77077
chr2	29878927	29881614	2688	*	-0.326561	1.97472	-4.62091	0.00160786	0.0435827	-0.845071
chr2	30262882	30267478	4597	*	-0.363343	3.14346	-5.69622	0.000419545	0.030562	0.481274
chr2	30356930	30359308	2379	*	-0.317809	2.37782	-3.31835	0.0105172	0.0927972	-2.70874
chr2	30392300	30394544	2245	*	-0.303125	2.7935	-4.49638	0.00189878	0.0462592	-1.0107
chr2	30966401	30968400	2000	*	-0.357	2.52593	-4.64219	0.00160442	0.0435827	-0.83639
chr2	31741392	31743561	2170	*	-0.424993	1.22083	-3.31601	0.010554	0.0929635	-2.71222
chr2	31847477	31850378	2902	*	-0.301779	2.20281	-4.00157	0.00381522	0.0605966	-1.70293
chr2	32200090	32203074	2985	*	-0.680851	1.78425	-3.25203	0.011614	0.0969662	-2.80755
chr2	32216798	32219176	2379	*	-0.47528	1.47568	-5.02579	0.00100947	0.037529	-0.369468
chr2	32683311	32688002	4692	*	-0.312119	2.46522	-3.92571	0.00430602	0.0633423	-1.81967
chr2	33886164	33888422	2259	*	0.318717	2.40036	3.37467	0.00967168	0.0894624	-2.62517
chr2	34769361	34774901	5541	*	0.339837	2.57585	6.32117	0.000206431	0.0252149	1.16896
chr2	35532697	35534511	1815	*	-0.354067	0.916125	-5.8196	0.000363289	0.0292705	0.621724
chr2	36213033	36218652	5620	*	0.382183	2.54603	4.8364	0.00125741	0.0404276	-0.591978
chr2	36269203	36276856	7654	*	0.326628	3.06682	5.09176	0.000875042	0.0363235	-0.241419
chr2	37363141	37367041	3901	*	-0.539462	2.85932	-6.35127	0.000217266	0.0252149	1.13187
chr2	37375002	37378005	3004	*	-0.362518	2.02282	-5.24961	0.000718689	0.0349919	-0.0470723
chr2	39189385	39190845	1461	*	-0.347345	2.41435	-4.30791	0.00254704	0.0514943	-1.29321
chr2	39224731	39227346	2616	*	-0.447752	2.84089	-4.84314	0.00127111	0.0404938	-0.59811
chr2	44557758	44562035	4278	*	-0.300424	2.52104	-3.61618	0.00677937	0.0769949	-2.27044
chr2	44573161	44575451	2291	*	-0.430163	1.34735	-3.43885	0.00879482	0.0859487	-2.53033
chr2	44964962	44971872	6911	*	0.359103	2.96122	3.71258	0.00589999	0.0725399	-2.1313
chr2	45592892	45595120	2229	*	-0.613807	1.2432	-5.86499	0.000371673	0.0292705	0.612428
chr2	48497615	48499684	2070	*	-0.59273	0.618846	-7.46262	6.84063e-05	0.0209153	2.22126
chr2	50552083	50557154	5072	*	-0.321738	2.98849	-4.93217	0.00107158	0.0382057	-0.442
chr2	52005667	52009338	3672	*	-0.555221	2.6614	-6.48991	0.000187414	0.024813	1.27364
chr2	52037452	52039906	2455	*	-0.356372	2.15294	-6.14083	0.000252034	0.0261005	0.976519
chr2	52997294	53003797	6504	*	0.372015	2.93834	4.01647	0.00383421	0.0606454	-1.69999
chr2	54435258	54438484	3227	*	-0.347227	2.95026	-3.63098	0.00663857	0.0765958	-2.24928
chr2	54564818	54569159	4342	*	-0.335798	3.62671	-3.50107	0.00802485	0.0826904	-2.43883
chr2	57114133	57117730	3598	*	0.352677	3.27778	4.11056	0.00336432	0.057326	-1.56917
chr2	58105543	58107958	2416	*	-0.659052	2.23751	-7.07581	0.000102805	0.0221881	1.84351
chr2	59023617	59027758	4142	*	-0.465571	2.21766	-3.50273	0.00800541	0.0825754	-2.43641
chr2	60169571	60175396	5826	*	-0.557445	2.83609	-7.28906	7.8943e-05	0.0209423	2.08565
chr2	62593642	62595804	2163	*	-0.612782	1.38224	-6.52391	0.000180804	0.024813	1.308
chr2	65210456	65211914	1459	*	-0.513513	1.08628	-4.43419	0.00216732	0.0484907	-1.12963
chr2	66507374	66509954	2581	*	-0.559998	1.36605	-9.48	1.07967e-05	0.0198617	3.8717
chr2	69120611	69123639	3029	*	-0.454303	1.937	-5.0574	0.000970478	0.0374706	-0.330455
chr2	70507325	70509324	2000	*	0.349455	1.27649	5.2359	0.000730979	0.0351119	-0.0637917
chr2	71473097	71475936	2840	*	-0.373817	2.19355	-4.66864	0.00157267	0.0435133	-0.812813
chr2	72036893	72039962	3070	*	-0.314236	1.66448	-3.32345	0.0104374	0.0926657	-2.70115
chr2	73023329	73025574	2246	*	-0.355153	1.41624	-3.77574	0.00538863	0.0697549	-2.04059
chr2	73386621	73388036	1416	*	-0.586881	1.60094	-7.51525	6.42077e-05	0.0202314	2.27892
chr2	73892905	73894083	1179	*	-0.377514	1.65826	-3.64838	0.00647327	0.0759829	-2.22406
chr2	75319394	75322529	3136	*	-0.394784	1.38773	-3.4493	0.00866022	0.0853365	-2.51493
chr2	75630466	75633056	2591	*	0.428281	1.77098	4.91739	0.00115676	0.0394091	-0.504513
chr2	76406043	76407097	1055	*	-0.618328	0.915756	-6.27041	0.000237079	0.0256751	1.04789
chr2	79600973	79604385	3413	*	0.57205	1.35818	5.09381	0.00092758	0.0369081	-0.285707
chr2	79741454	79744039	2586	*	-0.390739	1.15187	-3.80972	0.00513336	0.0681711	-1.99203
chr2	83758177	83760355	2179	*	-0.322662	1.65503	-3.85941	0.00478298	0.0660027	-1.92127
chr2	84454402	84457266	2865	*	-0.399507	2.08732	-3.77086	0.00542641	0.0699996	-2.04758
chr2	84782906	84785517	2612	*	0.793503	1.54301	7.56465	6.40566e-05	0.0202314	2.28472
chr2	91310868	91314410	3543	*	-0.384529	1.95806	-4.23264	0.00284492	0.0539118	-1.40145
chr2	91475061	91477797	2737	*	-0.375394	1.57954	-4.09749	0.00342574	0.0576304	-1.58727
chr2	91902120	91905198	3079	*	-0.447486	1.76186	-6.13061	0.000258111	0.0263273	0.955412
chr2	92374281	92376921	2641	*	-0.316582	2.74483	-3.72496	0.00579588	0.0720948	-2.11349
chr2	92599734	92603312	3579	*	-0.443869	1.35728	-5.13454	0.000882038	0.0363235	-0.23591
chr2	92626198	92628678	2481	*	-0.472712	1.25773	-3.75986	0.00551264	0.0704995	-2.06336
chr2	94263270	94268127	4858	*	0.778112	2.26982	13.6537	6.41477e-07	0.0108615	6.09258
chr2	101796444	101798773	2330	*	-0.357587	2.55589	-3.71787	0.00585525	0.0721943	-2.12369
chr2	102955635	102960032	4398	*	0.35181	2.51252	5.2694	0.000701346	0.0349919	-0.0229946
chr2	103269424	103272648	3225	*	-0.407767	1.58756	-3.67122	0.0062628	0.0748607	-2.191
chr2	107116300	107123123	6824	*	0.327719	3.25242	5.18685	0.000776868	0.0355512	-0.123862
chr2	108659754	108662669	2916	*	-0.434247	1.79727	-3.63894	0.00656236	0.0764342	-2.23773
chr2	108763712	108766967	3256	*	-0.309672	2.02239	-4.6277	0.00159345	0.0435705	-0.836109
chr2	109240661	109244046	3386	*	0.669234	2.04526	5.57904	0.000516862	0.0333391	0.290308
chr2	109838461	109844013	5553	*	0.345298	2.58676	6.36339	0.000197119	0.0249651	1.21333
chr2	110171180	110174424	3245	*	-0.30618	2.17876	-3.2607	0.0114639	0.0962352	-2.7946
chr2	110204219	110205989	1771	*	-0.396415	1.39451	-3.30718	0.010694	0.0933157	-2.72535
chr2	112441619	112445529	3911	*	0.425105	2.48551	3.45539	0.00858288	0.08511	-2.50597
chr2	113753494	113771994	18501	*	0.318289	4.7206	4.95707	0.00103799	0.0378785	-0.410437
chr2	113824230	113826577	2348	*	-0.33166	1.2019	-5.08219	0.00088565	0.0363535	-0.253333
chr2	114773598	114776794	3197	*	-0.698506	1.24373	-8.51678	2.69406e-05	0.0198617	3.07167
chr2	117870608	117873703	3096	*	0.461083	1.46274	3.86439	0.00474934	0.0657587	-1.91421
chr2	118293792	118300299	6508	*	0.318785	3.39303	3.30576	0.0107167	0.0933891	-2.72746
chr2	118362295	118365264	2970	*	0.368363	1.68918	4.16717	0.00311177	0.0554907	-1.49111
chr2	118670466	118672070	1605	*	-0.687631	1.59467	-5.21791	0.00079625	0.0358302	-0.134812
chr2	118695362	118698628	3267	*	-0.310481	1.77739	-4.39321	0.00218304	0.0486048	-1.1498
chr2	118882578	118883727	1150	*	-0.568476	0.792306	-5.53413	0.000544875	0.0334937	0.238557
chr2	118960053	118962573	2521	*	0.310702	1.29066	5.11273	0.000852289	0.0360518	-0.215375
chr2	119474947	119479121	4175	*	-0.311833	4.03986	-5.22518	0.000740751	0.0351583	-0.0768897
chr2	120091646	120094624	2979	*	-0.34348	2.15471	-5.78942	0.000376242	0.0294932	0.587586
chr2	120646188	120648036	1849	*	-0.390578	1.21547	-3.73109	0.00574503	0.0717896	-2.10467
chr2	120866776	120869167	2392	*	-0.447148	1.79088	-3.97378	0.0040703	0.0619108	-1.75979
chr2	120976588	120978444	1857	*	-0.315228	2.08847	-5.2497	0.000718613	0.0349919	-0.0469687
chr2	121139586	121140821	1236	*	-0.35646	1.62995	-5.67646	0.000429415	0.0307436	0.458553
chr2	122699683	122702793	3111	*	0.644755	2.6269	10.222	6.08485e-06	0.0198617	4.35693
chr2	125911994	125918250	6257	*	-0.309827	3.08002	-5.58828	0.00047665	0.0322181	0.356461
chr2	126222081	126224202	2122	*	-0.388157	1.12687	-4.32183	0.00252038	0.0512922	-1.28037
chr2	127069548	127071738	2191	*	-0.397794	1.81091	-7.15874	8.58563e-05	0.0212222	2.00271
chr2	127392165	127397449	5285	*	-0.409163	2.77935	-4.88447	0.00120602	0.0399746	-0.545903
chr2	127830866	127832904	2039	*	0.3074	1.45038	4.81557	0.00124543	0.0403203	-0.591147
chr2	128294923	128298134	3212	*	0.366353	1.54095	4.62935	0.00164565	0.0437428	-0.859504
chr2	128692037	128694015	1979	*	-0.448615	1.72199	-3.78815	0.00529389	0.0692438	-2.02284
chr2	130885184	130888396	3213	*	0.540836	1.83963	5.84443	0.000380457	0.02955	0.589683
chr2	131319916	131322878	2963	*	-0.405165	1.67769	-3.53886	0.00759236	0.0806814	-2.38348
chr2	131759313	131763659	4347	*	-0.40418	3.31558	-4.54049	0.00188216	0.0460865	-0.988869
chr2	131806357	131810657	4301	*	-0.370516	2.97477	-4.52317	0.00191738	0.0464377	-1.0085
chr2	132846147	132848646	2500	*	0.398529	2.17989	4.81876	0.00130866	0.0406404	-0.627518
chr2	135380341	135382652	2312	*	-0.368316	1.20486	-5.70392	0.000415771	0.0304097	0.490101
chr2	135437947	135441514	3568	*	-0.33384	2.11507	-3.34967	0.0100378	0.0909848	-2.66222
chr2	135452904	135455983	3080	*	0.409574	1.46982	3.99338	0.00396005	0.0612622	-1.7323
chr2	137048314	137050678	2365	*	-0.725897	1.36629	-5.2449	0.00077046	0.0354978	-0.102314
chr2	137061521	137063940	2420	*	0.528572	1.47792	4.08316	0.00349443	0.0582274	-1.60713
chr2	137373010	137376943	3934	*	-0.313909	2.25204	-4.20703	0.00285253	0.0539653	-1.41343
chr2	145668953	145671424	2472	*	0.436659	1.70551	4.90347	0.00117732	0.0397893	-0.521997
chr2	147011532	147014611	3080	*	-0.30608	3.64774	-4.38027	0.00222185	0.0487972	-1.16737
chr2	148514989	148526373	11385	*	0.359911	4.25933	4.65655	0.00157765	0.0435133	-0.819131
chr2	148527176	148533021	5846	*	0.385393	2.28247	4.2094	0.0029367	0.0545904	-1.4332
chr2	150135352	150137363	2012	*	-0.524682	1.65183	-7.6396	5.36853e-05	0.0198617	2.43968
chr2	150361838	150363487	1650	*	-0.46327	1.65935	-4.33538	0.00247469	0.0509909	-1.26209
chr2	150607338	150610001	2664	*	0.377872	2.17769	5.29632	0.000679278	0.034959	0.00874921
chr2	151494179	151495698	1520	*	-0.536778	1.20471	-3.23353	0.0119409	0.0981397	-2.83519
chr2	152325540	152327784	2245	*	0.434924	1.30741	3.75986	0.00551259	0.0704995	-2.06335
chr2	152902793	152908484	5692	*	0.459593	3.13829	7.89801	4.21072e-05	0.0198617	2.66288
chr2	153013357	153015524	2168	*	-0.319008	2.35579	-3.81677	0.00508199	0.0677546	-1.98196
chr2	154506818	154509383	2566	*	-0.371118	1.03258	-4.88952	0.00115821	0.0394188	-0.513737
chr2	154602637	154603823	1187	*	-0.491297	1.46749	-3.9348	0.00429946	0.0633423	-1.81461
chr2	155235643	155238730	3088	*	-0.384624	3.27841	-4.70301	0.00151423	0.0428021	-0.773409
chr2	155329942	155332365	2424	*	-0.312501	1.47065	-4.2028	0.00286624	0.0540622	-1.41852
chr2	155589436	155593557	4122	*	-0.343616	3.17295	-4.59348	0.00169286	0.0443539	-0.892511
chr2	156195904	156198143	2240	*	-0.409554	3.03929	-4.61474	0.00170724	0.0444109	-0.891632
chr2	156392496	156394020	1525	*	-0.625003	1.19539	-6.94389	0.0001173	0.0234551	1.71923
chr2	156774190	156776201	2012	*	-0.39523	1.31084	-4.13702	0.00324366	0.0564546	-1.53263
chr2	156936505	156939995	3491	*	-0.50257	2.78113	-4.59161	0.00175976	0.0447482	-0.921826
chr2	157551604	157553697	2094	*	-0.430406	1.0582	-7.09658	9.13882e-05	0.0213586	1.94408
chr2	158624331	158627027	2697	*	0.430541	2.49073	3.64258	0.00652786	0.07628	-2.23246
chr2	158793650	158796176	2527	*	-0.365811	2.40817	-3.63881	0.00656363	0.0764342	-2.23792
chr2	160060967	160070363	9397	*	0.454276	3.14816	5.05	0.000979458	0.0375141	-0.339575
chr2	163796158	163804584	8427	*	-0.34546	4.67958	-4.46177	0.0020424	0.0473401	-1.07641
chr2	164148126	164153054	4929	*	-0.322977	3.23796	-5.13656	0.000827202	0.0359928	-0.185854
chr2	166102324	166104433	2110	*	-0.318992	0.673438	-4.35363	0.00232148	0.0499007	-1.20907
chr2	166793027	166795135	2109	*	-0.357899	2.69026	-5.33369	0.000648077	0.0346159	0.0548099
chr2	167382325	167389666	7342	*	0.330726	2.98569	3.47774	0.00830486	0.0838509	-2.47309
chr2	167605701	167608018	2318	*	-0.335886	1.47537	-3.94778	0.00422163	0.0627298	-1.79632
chr2	167644627	167647894	3268	*	-0.300367	1.83632	-3.26519	0.0113871	0.0959237	-2.78791
chr2	167719183	167724086	4904	*	0.434345	2.42188	4.3171	0.00253655	0.0514174	-1.28676
chr2	168114200	168116872	2673	*	-0.484423	1.62407	-5.33734	0.000688844	0.0349919	0.00807868
chr2	168461327	168464204	2878	*	-0.359868	1.43235	-5.81547	0.000365034	0.0292705	0.617058
chr2	170217608	170220497	2890	*	-0.424221	2.71787	-3.81534	0.00509237	0.0678485	-1.984
chr2	170306037	170310130	4094	*	-0.449831	2.87765	-6.3995	0.00018952	0.024813	1.25107
chr2	170321268	170322810	1543	*	-0.509063	1.4463	-4.98099	0.0010677	0.0381803	-0.425048
chr2	170400362	170406889	6528	*	-0.311278	3.93744	-4.85213	0.00118783	0.0397998	-0.544151
chr2	174341917	174346054	4138	*	0.393919	2.41984	4.80289	0.00133212	0.0408032	-0.645796
chr2	178453664	178456473	2810	*	-0.344781	1.35949	-4.79584	0.00128205	0.0405164	-0.619127
chr2	179976425	179978280	1856	*	-0.315652	2.01973	-4.67342	0.00149999	0.0427572	-0.775971
chr2	180582580	180584238	1659	*	-0.427448	2.23836	-4.87606	0.00121896	0.0401156	-0.556503
chr2	180599644	180601973	2330	*	0.378254	1.69324	6.22939	0.000228389	0.0253773	1.07162
chr2	181186676	181188968	2293	*	-0.437532	2.95944	-6.16819	0.000244453	0.0258693	1.00602
chr2	181580531	181582895	2365	*	-0.349714	3.20916	-5.39793	0.000599231	0.0339906	0.131897
chr3	6319699	6322493	2795	*	-0.53967	1.23	-5.15319	0.000862006	0.0360518	-0.213198
chr3	8872744	8875041	2298	*	0.402704	1.15617	3.32333	0.0104394	0.0926657	-2.70134
chr3	11173254	11175065	1812	*	-0.382533	1.55247	-4.27659	0.00267969	0.0526393	-1.34163
chr3	18214524	18216876	2353	*	-0.343182	2.07823	-3.80825	0.00514409	0.0682735	-1.99411
chr3	18450139	18454395	4257	*	-0.401124	2.5646	-4.21455	0.0029161	0.0544982	-1.42615
chr3	20271191	20279124	7934	*	0.331897	3.37311	5.2895	0.000684192	0.0349919	0.00140612
chr3	21698167	21701447	3281	*	-0.500987	1.02796	-5.10461	0.000915261	0.036902	-0.272478
chr3	21757247	21765339	8093	*	-0.301045	3.95901	-4.26109	0.0026161	0.05209	-1.33039
chr3	22125616	22128004	2389	*	-0.376268	0.984241	-4.13768	0.00324071	0.0564524	-1.53172
chr3	27688236	27693084	4849	*	0.454073	2.12728	3.56732	0.0072831	0.0795379	-2.34192
chr3	28490565	28493015	2451	*	0.639647	1.3709	6.49553	0.000186302	0.024813	1.27934
chr3	30080069	30081868	1800	*	-0.505463	1.15382	-3.54857	0.0074853	0.080343	-2.36929
chr3	30143561	30149027	5467	*	0.364813	2.5388	4.51933	0.00191861	0.0464377	-1.0103
chr3	30241954	30247478	5525	*	-0.305946	3.26109	-3.65228	0.00643678	0.0757444	-2.21841
chr3	30419658	30421444	1787	*	-0.486264	2.56734	-7.35059	7.09895e-05	0.0209153	2.18051
chr3	32612816	32617646	4831	*	0.508327	3.22572	7.138	8.77645e-05	0.021229	1.9822
chr3	34333872	34335794	1923	*	0.483657	1.44139	4.54874	0.00186181	0.0457535	-0.978025
chr3	35753947	35756399	2453	*	0.440767	2.62388	5.3342	0.000689472	0.0349919	0.00659316
chr3	35930856	35934919	4064	*	0.36908	3.40199	6.11288	0.000260047	0.0264451	0.946262
chr3	36993022	36995073	2052	*	-0.471292	1.08314	-4.76389	0.00140689	0.0415497	-0.698995
chr3	37711404	37713851	2448	*	-0.344583	2.59232	-4.13613	0.00324764	0.056457	-1.53386
chr3	37905370	37907891	2522	*	0.611077	1.17066	3.42282	0.00900563	0.0868356	-2.55397
chr3	39893209	39895928	2720	*	0.523029	1.43772	4.19921	0.00297797	0.0547326	-1.44715
chr3	40019446	40023278	3833	*	-0.341571	2.58899	-3.84054	0.00491292	0.0667825	-1.9481
chr3	40682022	40684017	1996	*	-0.351596	1.40318	-3.59562	0.00698875	0.0780306	-2.30067
chr3	41211811	41222045	10235	*	0.431138	3.57656	6.98478	0.000102355	0.0221881	1.83737
chr3	51827524	51829945	2422	*	0.688012	1.30633	8.12548	3.83052e-05	0.0198617	2.75552
chr3	51904154	51910024	5871	*	0.34328	3.03516	5.78543	0.000377992	0.02955	0.58306
chr3	53376389	53380944	4556	*	0.360012	2.09678	3.35891	0.00990077	0.0905469	-2.64852
chr3	54356624	54363181	6558	*	-0.338371	3.62596	-5.03424	0.000940935	0.0371807	-0.313233
chr3	54429164	54435375	6212	*	-0.317411	3.29374	-3.76203	0.00549547	0.0704918	-2.06024
chr3	54489020	54491837	2818	*	-0.369183	1.66887	-4.96804	0.00103801	0.0378785	-0.407267
chr3	54550701	54553594	2894	*	-0.569457	2.74323	-6.15046	0.000270236	0.0264683	0.921593
chr3	54553960	54562872	8913	*	-0.322647	3.49392	-5.01442	0.000964883	0.0373426	-0.338109
chr3	54583939	54590276	6338	*	-0.387978	4.14832	-3.97439	0.00406678	0.0619079	-1.75892
chr3	55194184	55197462	3279	*	-0.349466	1.66726	-4.05836	0.00361687	0.0592845	-1.64159
chr3	55211499	55215334	3836	*	-0.31376	2.71192	-3.20849	0.0123989	0.0997301	-2.87265
chr3	55240347	55244514	4168	*	-0.358862	3.61237	-4.57689	0.00175786	0.0447482	-0.926016
chr3	55598117	55599197	1081	*	-0.779	1.90233	-10.9202	3.67338e-06	0.0198617	4.7704
chr3	55599358	55602710	3353	*	-0.370141	4.01941	-5.69009	0.000422583	0.0305777	0.474226
chr3	57479225	57482762	3538	*	0.479391	1.50895	4.14469	0.00320952	0.0561635	-1.52205
chr3	58326519	58337585	11067	*	0.314863	3.52846	3.3878	0.00948507	0.0888019	-2.60573
chr3	59227446	59232364	4919	*	0.319298	2.73923	4.68385	0.00147951	0.0425021	-0.762297
chr3	60119560	60122747	3188	*	0.468741	1.72163	4.35979	0.00239461	0.0504339	-1.22923
chr3	60423265	60425665	2401	*	-0.444251	1.47927	-6.0135	0.000295501	0.0272666	0.825027
chr3	61342865	61346123	3259	*	-0.357894	1.84794	-4.56824	0.00177742	0.0449724	-0.937136
chr3	63185719	63189235	3517	*	-0.452403	1.88031	-5.0286	0.00100594	0.037529	-0.366002
chr3	63555894	63558917	3024	*	-0.327174	2.52299	-3.62779	0.00666942	0.0768731	-2.25391
chr3	63928358	63929902	1545	*	-0.405167	2.47667	-4.27704	0.00267804	0.0526393	-1.34101
chr3	65130358	65137304	6947	*	0.334178	3.65075	4.01728	0.00382989	0.0606454	-1.69886
chr3	65141915	65143883	1969	*	-0.403097	1.10273	-4.09707	0.00342774	0.0576351	-1.58785
chr3	65600855	65608446	7592	*	0.515413	3.6174	5.1848	0.000829172	0.0359928	-0.174823
chr3	65860677	65877245	16569	*	0.302144	5.35316	3.22496	0.0120955	0.0988573	-2.848
chr3	65877507	65880042	2536	*	0.356677	1.71501	3.32578	0.0104012	0.0924482	-2.69769
chr3	65907085	65909926	2842	*	0.678667	1.3772	5.01281	0.00102599	0.0376424	-0.385545
chr3	65992530	65993966	1437	*	-0.334318	1.08485	-3.30035	0.0108036	0.09364	-2.73551
chr3	66086428	66089943	3516	*	0.323542	2.02121	3.25004	0.0116487	0.0971015	-2.81052
chr3	66756979	66761373	4395	*	0.328337	2.1803	4.19374	0.00294727	0.0545987	-1.44195
chr3	69534307	69538843	4537	*	-0.31986	3.45232	-5.45639	0.000558267	0.0335793	0.201471
chr3	79159466	79163499	4034	*	0.311369	2.19057	5.45811	0.000557107	0.0335692	0.203513
chr3	79987395	79997992	10598	*	0.354189	4.42355	4.40582	0.00222994	0.0488769	-1.16064
chr3	82988352	82991177	2826	*	-0.33849	1.49079	-3.71749	0.00585843	0.0721943	-2.12423
chr3	83299078	83302842	3765	*	-0.367291	2.26661	-3.38861	0.00947364	0.0888019	-2.60453
chr3	83343704	83349297	5594	*	-0.335632	2.29593	-3.97947	0.00403793	0.0617339	-1.7518
chr3	83444672	83448304	3633	*	-0.482083	2.21833	-3.79672	0.00522948	0.0688474	-2.01059
chr3	84003741	84006047	2307	*	0.300862	1.41699	3.4277	0.00894099	0.0865079	-2.54678
chr3	84446319	84453530	7212	*	0.30045	3.92146	3.33824	0.0102099	0.0914598	-2.67918
chr3	84567580	84570326	2747	*	0.389297	1.40483	5.42015	0.000585407	0.0338144	0.155555
chr3	85375919	85377992	2074	*	-0.405051	0.822541	-4.77079	0.00139447	0.0415165	-0.690177
chr3	87918315	87920517	2203	*	-0.647108	1.5973	-3.8464	0.00487215	0.06646	-1.93976
chr3	89225528	89229480	3953	*	-0.389772	3.4024	-4.21286	0.00292285	0.054534	-1.42847
chr3	89401632	89403892	2261	*	-0.406433	2.08191	-3.80552	0.00516421	0.0684198	-1.99802
chr3	93519318	93522109	2792	*	-0.396997	2.88285	-5.01424	0.00100397	0.037529	-0.368553
chr3	93565752	93570423	4672	*	-0.301402	2.98576	-3.831	0.00491124	0.0667825	-1.95225
chr3	93570810	93573081	2272	*	0.364984	2.23054	5.47694	0.000544605	0.0334937	0.225794
chr3	95053262	95056741	3480	*	0.300797	2.20051	4.41081	0.00213147	0.0482865	-1.12595
chr3	95193884	95197199	3316	*	-0.306562	1.85282	-4.05232	0.00355568	0.0587523	-1.63221
chr3	95274460	95279765	5306	*	0.341817	3.0077	4.93262	0.00107095	0.0382057	-0.441422
chr3	95685338	95690929	5592	*	-0.459235	4.18712	-5.33418	0.000691471	0.0349919	0.00433017
chr3	96179849	96181763	1915	*	-0.596818	1.08179	-4.13182	0.003267	0.0565613	-1.5398
chr3	96247053	96249869	2817	*	0.400496	2.26503	7.2314	7.98552e-05	0.0209423	2.07059
chr3	97296508	97298809	2302	*	-0.371243	3.12864	-5.25985	0.000709654	0.0349919	-0.034601
chr3	97609241	97610367	1127	*	-0.368307	2.23431	-3.97092	0.00408662	0.062058	-1.76379
chr3	98087936	98090490	2555	*	-0.473377	1.43239	-3.75329	0.00556476	0.0707908	-2.07277
chr3	98990002	98992755	2754	*	-0.382951	1.40651	-5.38069	0.000612198	0.0340571	0.110933
chr3	100489459	100490450	992	*	0.506825	1.45799	3.88625	0.00460452	0.0649098	-1.88321
chr3	101294660	101295777	1118	*	-0.386598	0.956472	-5.55741	0.000494513	0.0328219	0.320422
chr3	101570174	101574226	4053	*	-0.47881	3.67219	-7.81225	4.56106e-05	0.0198617	2.58967
chr3	102335811	102342746	6936	*	0.384521	3.41562	3.24163	0.0117964	0.0976755	-2.82307
chr3	102504721	102506625	1905	*	0.378195	0.923432	4.0743	0.00353765	0.0585877	-1.61943
chr3	102755260	102757719	2460	*	0.483039	1.69248	4.16292	0.00313001	0.0556178	-1.49695
chr3	103605325	103607969	2645	*	0.319179	1.7754	3.34709	0.0100763	0.0911145	-2.66604
chr3	104292266	104300098	7833	*	0.446484	3.71793	7.10927	9.02274e-05	0.0213586	1.95609
chr3	105011748	105013962	2215	*	-0.313832	1.63695	-4.61288	0.00162508	0.0436009	-0.855675
chr3	105799416	105802233	2818	*	0.301863	2.72471	3.92408	0.0042814	0.0631971	-1.81646
chr3	105957130	105960903	3774	*	0.339811	2.774	3.77958	0.00535915	0.0696134	-2.0351
chr3	107807025	107811927	4903	*	0.352632	2.26868	5.18895	0.000774843	0.0355512	-0.121286
chr3	107952647	107954916	2270	*	0.385142	1.24365	4.12852	0.00328188	0.0566588	-1.54435
chr3	108553584	108555497	1914	*	-0.339155	2.84787	-5.26097	0.000708681	0.0349919	-0.0332486
chr3	109252343	109256285	3943	*	0.475783	2.24043	4.99363	0.00105092	0.0380325	-0.409341
chr3	115017280	115020666	3387	*	0.466322	1.699	5.55573	0.000531199	0.0334937	0.263488
chr3	116045644	116047668	2025	*	-0.318651	1.0775	-3.20916	0.0123863	0.0997301	-2.87163
chr3	116266969	116269058	2090	*	-0.306245	0.864528	-3.21686	0.0122437	0.0993562	-2.86011
chr3	121170236	121172316	2081	*	-0.337439	2.60673	-4.94194	0.00105825	0.0380325	-0.429599
chr3	121343678	121345779	2102	*	-0.4589	1.16738	-5.93598	0.000331069	0.0288495	0.718976
chr3	121374469	121377098	2630	*	-0.345632	2.08299	-3.20843	0.0124	0.0997301	-2.87273
chr3	121659635	121663800	4166	*	0.464515	2.07537	4.577	0.00179386	0.045146	-0.940954
chr3	121673872	121676874	3003	*	0.396868	1.84879	4.6342	0.00166438	0.0439798	-0.866297
chr3	121901715	121905770	4056	*	-0.358033	3.08349	-4.79998	0.00128948	0.0405164	-0.622196
chr3	122272905	122275852	2948	*	0.344404	2.74944	5.5842	0.000478971	0.032262	0.351705
chr3	122337604	122341215	3612	*	0.409282	2.04308	5.78027	0.000380271	0.02955	0.5772
chr3	122345570	122351457	5888	*	0.320758	2.95228	4.67599	0.00149492	0.0427061	-0.772602
chr3	122585647	122589391	3745	*	-0.306454	1.92448	-4.5242	0.00182917	0.0454757	-0.973488
chr3	123016634	123021347	4714	*	0.305007	2.73075	4.48029	0.00194035	0.0467008	-1.03229
chr3	123721219	123724198	2980	*	0.427731	1.80168	3.77499	0.00539442	0.0697772	-2.04167
chr3	126790918	126795642	4725	*	0.321187	2.45014	4.09193	0.00339551	0.0574066	-1.58334
chr3	131269707	131273292	3586	*	0.330344	3.0541	3.57937	0.00715611	0.07882	-2.32433
chr3	131484716	131486737	2022	*	0.310566	1.09025	4.54109	0.00178826	0.0451092	-0.95095
chr3	131488976	131491742	2767	*	0.310276	3.15747	4.27679	0.00257341	0.0517494	-1.31251
chr3	131701637	131706362	4726	*	0.410631	2.34077	3.992	0.0039677	0.0612687	-1.73424
chr3	131767783	131787470	19688	*	0.346674	4.89196	4.88551	0.00113776	0.039116	-0.501424
chr3	131788203	131791426	3224	*	0.518092	1.33914	7.20971	8.20545e-05	0.0210265	2.0457
chr3	132285081	132288320	3240	*	-0.30777	2.16278	-3.30346	0.0107536	0.0934462	-2.73089
chr3	132962023	132964468	2446	*	0.397101	1.23674	3.32168	0.0104651	0.0927239	-2.70379
chr3	134238740	134240694	1955	*	0.748785	1.18786	12.6954	1.13598e-06	0.012823	5.67929
chr3	136440895	136444231	3337	*	0.347322	1.76207	4.75182	0.00136472	0.0410623	-0.679962
chr3	137149551	137151070	1520	*	-0.688275	1.07696	-3.47398	0.00835092	0.0840153	-2.47861
chr3	142249521	142254194	4674	*	0.353075	2.28622	4.38978	0.00227868	0.049421	-1.18221
chr3	142852596	142855667	3072	*	-0.317139	2.03927	-3.86238	0.00474976	0.0657587	-1.91518
chr3	143834677	143837212	2536	*	0.344106	1.27249	3.96435	0.00412447	0.0622698	-1.77302
chr3	144505241	144508264	3024	*	0.370728	1.72423	5.40714	0.000592564	0.0338144	0.142895
chr3	145898778	145900844	2067	*	-0.33756	1.00579	-5.12249	0.000841918	0.0360518	-0.203277
chr3	145950139	145953284	3146	*	0.439138	2.12026	4.99205	0.001053	0.0380325	-0.411303
chr3	146184180	146186715	2536	*	0.389306	1.80171	4.82454	0.00128873	0.0405164	-0.614175
chr3	146250273	146254375	4103	*	0.540993	2.65933	6.53848	0.000177527	0.024813	1.3251
chr3	146256201	146259130	2930	*	0.362703	1.98186	3.26671	0.0113611	0.0957838	-2.78564
chr3	147115955	147118793	2839	*	-0.327182	1.22724	-5.15164	0.000811751	0.0359928	-0.167229
chr3	147209308	147213026	3719	*	-0.321034	2.37114	-4.0798	0.00345642	0.0578587	-1.60086
chr3	150764356	150766548	2193	*	0.648247	1.31689	5.48309	0.000578743	0.0338144	0.17937
chr3	151145505	151148645	3141	*	0.46934	1.74433	4.21304	0.00292214	0.054534	-1.42823
chr3	151436897	151441935	5039	*	0.354626	2.75976	3.38512	0.00952274	0.0889373	-2.60969
chr3	151450620	151454162	3543	*	0.391711	2.05708	4.41555	0.00222198	0.0487972	-1.1545
chr3	151455076	151457563	2488	*	0.463385	1.66481	3.52305	0.0077703	0.0815918	-2.40663
chr3	151793953	151799921	5969	*	0.320897	2.27569	3.36187	0.00985734	0.0904387	-2.64413
chr3	152125557	152128405	2849	*	0.339778	2.07105	3.89396	0.00455451	0.0647498	-1.87229
chr3	152140192	152146066	5875	*	0.338778	3.75296	4.12021	0.00331028	0.056961	-1.55381
chr4	5643913	5646293	2381	*	-0.363259	2.50135	-6.0001	0.000295342	0.0272666	0.822999
chr4	5767717	5770228	2512	*	-0.496674	1.36993	-4.40855	0.00224291	0.0490341	-1.16386
chr4	11154664	11157977	3314	*	-0.304335	3.32939	-4.62615	0.00159671	0.0435705	-0.838143
chr4	11251952	11255467	3516	*	-0.344006	3.12948	-4.38457	0.00227316	0.049421	-1.18236
chr4	12139660	12140563	904	*	-0.434578	1.00113	-3.70581	0.00595785	0.0728836	-2.14106
chr4	12305626	12309359	3734	*	-0.370778	2.40285	-3.23482	0.0119178	0.0980591	-2.83326
chr4	13239218	13244282	5065	*	-0.355471	2.83396	-4.82425	0.00124461	0.0403203	-0.587979
chr4	13466255	13470834	4580	*	-0.349397	2.46666	-4.80814	0.00126623	0.0404905	-0.605944
chr4	16198255	16200898	2644	*	-0.357018	1.38365	-3.40871	0.00919561	0.0876442	-2.57481
chr4	17852392	17854895	2504	*	-0.640325	1.63639	-6.74757	0.000143242	0.0235722	1.52999
chr4	29524538	29528136	3599	*	-0.329326	2.28333	-4.18897	0.00297069	0.0547326	-1.44948
chr4	32408064	32411360	3297	*	-0.45861	2.40126	-6.41472	0.000186825	0.024813	1.26512
chr4	40780784	40783368	2585	*	0.736488	1.24956	5.28075	0.000737617	0.0351583	-0.0593418
chr4	41196487	41198504	2018	*	-0.531252	0.75864	-6.8234	0.000127267	0.0235722	1.63736
chr4	41754648	41757282	2635	*	-0.442396	2.55913	-4.86795	0.00123159	0.0402418	-0.566737
chr4	41758907	41764266	5360	*	-0.37652	3.28003	-4.87435	0.00118952	0.0397998	-0.538504
chr4	43024597	43026339	1743	*	-0.331599	1.32636	-3.27738	0.0111811	0.0953224	-2.76973
chr4	43393445	43397197	3753	*	-0.515336	3.20653	-4.42778	0.00218594	0.0486048	-1.13817
chr4	43404306	43407952	3647	*	-0.300292	2.53207	-4.10456	0.0032737	0.0566482	-1.55243
chr4	44280416	44283073	2658	*	-0.300588	1.76994	-3.20903	0.0123887	0.0997301	-2.87183
chr4	45509309	45512086	2778	*	-0.471308	1.52569	-4.13795	0.00323951	0.0564524	-1.53135
chr4	45970413	45973949	3537	*	0.33476	2.69473	3.32548	0.0104059	0.0924653	-2.69813
chr4	46506446	46508897	2452	*	-0.348949	1.96226	-3.84599	0.00487499	0.06646	-1.94034
chr4	46641337	46644410	3074	*	0.555887	1.93133	4.64635	0.00163822	0.0437428	-0.850515
chr4	47127617	47133205	5589	*	-0.308603	3.24277	-5.26495	0.000705207	0.0349919	-0.0284045
chr4	47226258	47229593	3336	*	-0.618462	2.06367	-4.45377	0.00211146	0.0481174	-1.10357
chr4	47238563	47241169	2607	*	-0.445527	0.818429	-5.35218	0.000676648	0.0348767	0.0256718
chr4	47602834	47604934	2101	*	0.756268	1.08646	6.26258	0.0002391	0.0256784	1.03972
chr4	48124511	48125816	1306	*	-0.323048	1.83247	-4.06839	0.00352221	0.0584687	-1.61884
chr4	48584557	48587141	2585	*	0.389417	2.38243	4.52387	0.00192393	0.0464377	-1.01076
chr4	53407564	53411240	3677	*	-0.389203	2.74345	-3.84693	0.00486855	0.06646	-1.93902
chr4	53413929	53419948	6020	*	-0.315118	3.16576	-3.26226	0.0114372	0.0961271	-2.79228
chr4	54401439	54402772	1334	*	-0.427064	1.26579	-3.5268	0.00772765	0.0814645	-2.40113
chr4	54601592	54603359	1768	*	-0.695874	1.09651	-8.09036	3.9525e-05	0.0198617	2.72709
chr4	55927682	55929432	1751	*	0.523627	1.20586	3.54112	0.00756736	0.0806814	-2.38018
chr4	55941485	55944967	3483	*	0.417862	2.51506	3.58332	0.00711507	0.0787401	-2.31858
chr4	56121614	56123830	2217	*	-0.550919	1.82604	-5.21074	0.000803254	0.0359627	-0.143459
chr4	56227937	56230054	2118	*	0.474001	1.13224	3.24349	0.0117637	0.0975905	-2.8203
chr4	56231157	56234161	3005	*	0.448116	2.28945	3.79847	0.00521641	0.0687884	-2.00809
chr4	56322640	56324943	2304	*	0.571033	1.12717	4.30474	0.00257933	0.0517761	-1.30348
chr4	56366946	56369171	2226	*	0.500041	1.21694	4.54975	0.00185933	0.0457535	-0.976698
chr4	56380901	56390259	9359	*	0.435158	3.59223	6.50308	0.000169457	0.024813	1.35831
chr4	56491750	56494402	2653	*	0.355472	1.98686	4.40525	0.00223363	0.0489067	-1.16205
chr4	56605051	56613641	8591	*	0.428883	3.83234	7.53061	5.95925e-05	0.0202314	2.34314
chr4	57171085	57173006	1922	*	0.34359	1.12734	3.9459	0.00423281	0.0628412	-1.79897
chr4	57781902	57787450	5549	*	0.400533	3.64268	4.19161	0.00300913	0.0547326	-1.45756
chr4	58572492	58578176	5685	*	0.326267	3.32707	3.25809	0.0115088	0.0964925	-2.7985
chr4	58822903	58827918	5016	*	0.336697	2.50151	4.32229	0.00246821	0.0509909	-1.26512
chr4	59222435	59225438	3004	*	0.314679	1.42714	4.05409	0.00357169	0.0588727	-1.6346
chr4	62659892	62662103	2212	*	-0.466789	1.51834	-4.31808	0.00253319	0.0514174	-1.28544
chr4	62753246	62761933	8688	*	0.445274	3.75277	4.23099	0.00285134	0.0539653	-1.4037
chr4	63452964	63454623	1660	*	-0.4369	1.56177	-5.03815	0.00099403	0.0375271	-0.3542
chr4	64026593	64037618	11026	*	0.367705	4.2309	5.10452	0.000864712	0.0361068	-0.228771
chr4	64043413	64050011	6599	*	0.319665	4.08359	4.93086	0.00107338	0.0382057	-0.443665
chr4	64060629	64070802	10174	*	0.344727	3.86134	4.16776	0.00310438	0.0554174	-1.48919
chr4	64085587	64091377	5791	*	0.365619	2.81164	4.18613	0.00303184	0.0548012	-1.46508
chr4	64096358	64100341	3984	*	0.318728	2.61436	3.24885	0.0116695	0.097176	-2.8123
chr4	64234614	64239645	5032	*	0.436525	2.28273	3.47283	0.00836505	0.0841075	-2.4803
chr4	64321351	64327272	5922	*	0.541475	3.01944	6.32291	0.000224	0.0253227	1.10252
chr4	64530852	64541421	10570	*	0.317715	3.88882	3.42436	0.00898516	0.0867217	-2.5517
chr4	64923731	64926200	2470	*	0.456719	1.10587	4.82161	0.00130653	0.0406284	-0.625419
chr4	64945810	64949588	3779	*	0.300786	1.94167	3.84153	0.00483213	0.066276	-1.93639
chr4	65131378	65137021	5644	*	0.36434	2.45246	5.3185	0.000660253	0.0346632	0.0364841
chr4	65177842	65181311	3470	*	0.321078	2.26833	3.4333	0.00886722	0.0862632	-2.53851
chr4	65419309	65422975	3667	*	-0.429681	2.58695	-4.08715	0.00347514	0.0580573	-1.60159
chr4	66833280	66839705	6426	*	0.404797	2.80612	3.29071	0.0109603	0.0943466	-2.74986
chr4	66839902	66846294	6393	*	0.355328	3.25073	5.15577	0.000807573	0.0359928	-0.162134
chr4	66855644	66859666	4023	*	0.329399	2.34778	4.97854	0.00100993	0.037529	-0.383289
chr4	66874673	66877456	2784	*	0.31685	1.95454	3.85523	0.00479898	0.0660869	-1.92545
chr4	81178520	81179735	1216	*	0.33405	1.21334	5.37799	0.000613946	0.0340571	0.108042
chr4	81481449	81485992	4544	*	0.33376	2.75231	4.47239	0.00198722	0.0469963	-1.05259
chr4	81820787	81823052	2266	*	0.606351	1.01893	7.08682	0.000101687	0.0221881	1.85379
chr4	81975624	81978913	3290	*	0.399044	1.832	3.44923	0.00866116	0.0853365	-2.51504
chr4	82450738	82455618	4881	*	0.316626	2.92875	5.31993	0.000659093	0.0346632	0.0382159
chr4	83353387	83355950	2564	*	0.575266	1.66322	5.87208	0.0003687	0.0292705	0.620246
chr4	83372408	83376066	3659	*	0.590826	3.02207	8.27701	2.98814e-05	0.0198617	2.97453
chr4	83377056	83381767	4712	*	0.453827	3.66153	4.53816	0.00188798	0.0461621	-0.991945
chr4	84602994	84605977	2984	*	-0.325746	1.8437	-5.53535	0.000507719	0.0331919	0.294592
chr4	84739802	84744686	4885	*	0.318952	3.06077	5.08881	0.000878294	0.0363235	-0.245087
chr4	86619632	86622558	2927	*	0.554827	2.19646	3.79374	0.0052518	0.0689596	-2.01485
chr4	86664742	86667372	2631	*	0.356952	2.02596	3.85095	0.00484083	0.0663655	-1.9333
chr4	87094653	87097604	2952	*	-0.352764	1.05169	-4.10889	0.00337212	0.057326	-1.57148
chr4	87462790	87478060	15271	*	0.314113	5.07512	4.31254	0.00245384	0.0508238	-1.2646
chr4	87647657	87649130	1474	*	0.556202	1.15245	3.95107	0.00420218	0.0626765	-1.7917
chr4	87730452	87734424	3973	*	0.310517	2.21673	3.70548	0.00596066	0.0728836	-2.14154
chr4	88871779	88875586	3808	*	0.434565	2.23849	5.06411	0.000962409	0.0373407	-0.322188
chr4	88986742	88990530	3789	*	0.353414	2.65514	3.71798	0.00585431	0.0721943	-2.12352
chr4	89015045	89018551	3507	*	0.509745	1.99338	3.88854	0.00458961	0.0649098	-1.87997
chr4	89021007	89027063	6057	*	0.466338	3.12281	3.93113	0.00432174	0.0633423	-1.81978
chr4	89029059	89031974	2916	*	0.499728	1.68874	4.35095	0.00242327	0.0506774	-1.24111
chr4	89244062	89247236	3175	*	0.314069	1.68235	3.26874	0.0113267	0.0956768	-2.78262
chr4	89497009	89498912	1904	*	0.512277	1.07471	4.32569	0.00250726	0.051152	-1.27516
chr4	89520489	89532586	12098	*	0.348978	4.85787	4.41428	0.00218947	0.0486191	-1.14424
chr4	95292110	95293862	1753	*	0.335204	1.16335	4.31256	0.0025002	0.051152	-1.27808
chr4	95415944	95420327	4384	*	0.321752	2.60631	3.85002	0.00484716	0.0663745	-1.93461
chr4	95503274	95506490	3217	*	0.352402	1.64532	3.52194	0.0077829	0.0816845	-2.40825
chr4	95794397	95797274	2878	*	0.359097	1.8481	4.64206	0.00160793	0.0435827	-0.83806
chr4	98317420	98319902	2483	*	0.535153	0.900807	3.45881	0.00853972	0.0849118	-2.50094
chr4	98395148	98397051	1904	*	-0.440916	3.19119	-7.76766	4.75586e-05	0.0198617	2.55127
chr4	98508942	98513941	5000	*	-0.316925	3.16895	-5.0857	0.000881743	0.0363235	-0.248961
chr4	99714865	99716601	1737	*	-0.344986	2.7403	-5.45459	0.00055948	0.0335926	0.199339
chr4	101244095	101248940	4846	*	0.330513	2.48859	5.29976	0.00067562	0.0348767	0.0138268
chr4	102586289	102591046	4758	*	0.488203	2.22806	6.68067	0.000142254	0.0235722	1.5271
chr4	103176831	103180713	3883	*	0.355763	2.25813	5.44934	0.000563044	0.0337467	0.193104
chr4	105425730	105429847	4118	*	0.365211	2.78222	3.8265	0.00501208	0.0675126	-1.9681
chr4	105610706	105617378	6673	*	0.311759	3.67392	5.14125	0.000822366	0.0359928	-0.180063
chr4	105665212	105668092	2881	*	0.52802	1.97817	8.34334	2.81076e-05	0.0198617	3.02956
chr4	106090817	106099200	8384	*	-0.347735	4.5967	-5.74015	0.000398492	0.0300546	0.531545
chr4	107010774	107012946	2173	*	0.387437	1.91755	3.70263	0.00598517	0.0730648	-2.14564
chr4	108588895	108592361	3467	*	-0.435297	2.04894	-6.64574	0.000145553	0.0235838	1.50352
chr4	109028799	109031953	3155	*	-0.352026	1.97037	-3.4094	0.00918628	0.08758	-2.57379
chr4	109095626	109098143	2518	*	0.412682	1.7454	4.36324	0.00238352	0.0504133	-1.22459
chr4	109128611	109151934	23324	*	0.361105	5.66988	4.92797	0.00108744	0.0383594	-0.45442
chr4	109469774	109486422	16649	*	0.483261	5.16204	5.77817	0.000410351	0.0302834	0.515951
chr4	111851277	111855686	4410	*	-0.351988	3.65726	-4.88702	0.00113997	0.0391519	-0.502438
chr4	111957270	111959143	1874	*	-0.589921	1.1529	-8.17721	3.29101e-05	0.0198617	2.88763
chr4	111961489	111962766	1278	*	-0.324807	1.17549	-3.97735	0.00403313	0.0617162	-1.75189
chr4	112010681	112012290	1610	*	-0.548091	1.21338	-3.42815	0.00893497	0.0865079	-2.54611
chr4	114778091	114781150	3060	*	0.478889	2.17833	3.89613	0.00454062	0.0646065	-1.86923
chr4	115826768	115829479	2712	*	-0.335148	3.23938	-3.75077	0.00558489	0.0708191	-2.07639
chr4	116462220	116466049	3830	*	0.43329	3.60157	3.61755	0.0067693	0.0769949	-2.26878
chr4	117129783	117137166	7384	*	0.337007	4.32456	3.98376	0.00401371	0.061586	-1.74578
chr4	117865162	117867332	2171	*	-0.387004	1.52729	-5.34059	0.000647065	0.0346159	0.0577415
chr4	117968831	117972083	3253	*	0.381926	2.1524	4.55611	0.00184383	0.0455762	-0.968348
chr4	118057495	118063232	5738	*	0.423118	3.70173	5.7005	0.00042449	0.0305849	0.472849
chr4	119097704	119099603	1900	*	0.353316	1.23943	3.65013	0.00645684	0.0758689	-2.22152
chr4	119624952	119627747	2796	*	0.389919	2.02288	5.65273	0.000441599	0.0314828	0.431203
chr4	119749501	119752333	2833	*	0.33075	1.81875	3.3389	0.0102	0.0914598	-2.67821
chr4	119784724	119791360	6637	*	0.327215	4.18133	5.28183	0.000690688	0.0349919	-0.00790384
chr4	119980184	119981988	1805	*	0.626373	1.19583	5.00965	0.00103004	0.0377503	-0.389454
chr4	120169101	120171068	1968	*	0.49328	1.6131	5.36482	0.000666442	0.0347574	0.0406356
chr4	121022670	121025377	2708	*	0.307514	1.87906	4.18853	0.00291557	0.0544982	-1.43634
chr4	124827970	124832027	4058	*	-0.321746	3.0951	-3.69686	0.00603517	0.0733717	-2.15396
chr4	124889438	124891893	2456	*	0.406077	2.01752	4.71231	0.00150372	0.042798	-0.765214
chr4	126057167	126059583	2417	*	0.339543	2.80243	4.82961	0.00122296	0.0401689	-0.573072
chr4	128711570	128713294	1725	*	0.359268	1.93716	5.28592	0.000687218	0.0349919	-0.0029417
chr4	128732488	128738845	6358	*	0.349925	3.36906	4.33505	0.00245565	0.0508302	-1.25664
chr4	128854574	128856491	1918	*	0.464643	1.5429	3.7828	0.0053345	0.0694264	-2.03049
chr4	128960808	128963965	3158	*	-0.305876	3.62613	-4.15254	0.00306622	0.0550481	-1.48657
chr4	129019064	129022748	3685	*	0.366573	2.15768	4.79354	0.00131412	0.0406404	-0.63845
chr4	129057216	129061379	4164	*	0.357522	3.9827	4.35699	0.0023948	0.0504339	-1.23032
chr4	129231292	129232638	1347	*	-0.367128	1.1124	-5.43108	0.000575617	0.0338144	0.17141
chr4	129248568	129250117	1550	*	0.617066	1.44545	5.75582	0.000421005	0.030562	0.49094
chr4	129376581	129378843	2263	*	0.376875	2.44269	3.34734	0.0100726	0.0911058	-2.66568
chr4	129579939	129580924	986	*	-0.913083	1.22218	-6.56392	0.000173354	0.024813	1.34822
chr4	129793952	129796814	2863	*	-0.349945	3.57445	-6.29412	0.000212651	0.0252149	1.14039
chr4	130038586	130040783	2198	*	0.66603	1.37635	5.73939	0.000429034	0.0307436	0.472496
chr4	132369029	132371286	2258	*	-0.393835	1.86868	-3.39232	0.00942169	0.0885327	-2.59904
chr4	132638283	132640695	2413	*	-0.301943	2.61244	-4.7844	0.00129694	0.0405164	-0.6314
chr4	133583595	133585300	1706	*	-0.377381	2.28104	-4.29893	0.0025997	0.0519387	-1.31134
chr4	134111609	134115499	3891	*	-0.314243	2.94094	-3.26333	0.0114188	0.0961191	-2.79068
chr4	134985017	134988107	3091	*	0.313607	2.20427	4.79354	0.0012816	0.0405164	-0.619576
chr4	135273011	135273887	877	*	-0.349752	1.18578	-3.56423	0.00731603	0.0796624	-2.34643
chr4	136019799	136022604	2806	*	0.40004	2.88575	3.35861	0.00990523	0.0905469	-2.64897
chr4	136333897	136335730	1834	*	-0.429898	1.2769	-3.75066	0.00558581	0.0708191	-2.07655
chr4	136649151	136651476	2326	*	-0.593506	1.79974	-3.38767	0.00948691	0.0888019	-2.60593
chr4	137231159	137232725	1567	*	-0.595896	1.38676	-6.96806	0.000114483	0.0232146	1.74217
chr4	137279310	137289360	10051	*	-0.303216	4.51928	-3.35025	0.0100291	0.090955	-2.66136
chr4	137293713	137299882	6170	*	-0.39694	3.20412	-5.4919	0.000538262	0.0334937	0.238507
chr4	137464454	137466156	1703	*	-0.534999	1.17398	-5.40343	0.000636312	0.0345219	0.0861627
chr4	137472751	137477994	5244	*	-0.323175	4.33576	-3.42307	0.00900233	0.0868285	-2.55361
chr4	137480531	137483053	2523	*	-0.390471	1.54559	-3.37179	0.00971309	0.0896984	-2.62943
chr4	137492048	137496325	4278	*	-0.357924	3.27852	-3.72522	0.00579369	0.0720948	-2.11311
chr4	137954217	137956973	2757	*	0.416763	1.71305	4.16627	0.00311565	0.0555015	-1.49235
chr4	138325274	138326860	1587	*	-0.414367	2.43187	-3.24995	0.0116502	0.0971015	-2.81066
chr4	139129735	139132156	2422	*	-0.348445	2.88108	-3.21404	0.0122957	0.0994941	-2.86433
chr4	139207184	139209632	2449	*	-0.466696	1.31602	-3.55876	0.00737465	0.0799282	-2.3544
chr4	139584194	139585224	1031	*	-0.619913	0.983537	-6.66489	0.000156015	0.0246217	1.44874
chr4	139622002	139623832	1831	*	-0.57359	1.79221	-7.13586	9.50248e-05	0.0213586	1.91545
chr4	140536472	140539294	2823	*	-0.389774	1.77411	-4.53264	0.00190177	0.0462655	-0.999205
chr4	140689786	140691800	2015	*	-0.448496	2.46478	-5.52214	0.000547219	0.0334937	0.23245
chr4	141059130	141061618	2489	*	-0.328561	2.75301	-3.23292	0.0119518	0.0981717	-2.8361
chr4	141242337	141247640	5304	*	-0.380345	3.84486	-4.76922	0.00137734	0.0413496	-0.681389
chr4	141544400	141548817	4418	*	-0.322989	3.93641	-3.66018	0.00636354	0.0755063	-2.20696
chr4	141567650	141570683	3034	*	0.41102	1.68224	4.32634	0.00250507	0.051152	-1.27428
chr4	141766552	141768885	2334	*	-0.438196	0.987911	-4.48518	0.00202511	0.0471328	-1.06189
chr4	144928931	144931461	2531	*	-0.352008	1.2894	-5.41008	0.000590458	0.0338144	0.146396
chr4	145232814	145234694	1881	*	-0.309346	1.13565	-3.4384	0.00880078	0.0859487	-2.531
chr4	147903185	147910339	7155	*	-0.308225	4.28327	-4.87535	0.00115275	0.0393517	-0.514408
chr4	147992083	147995836	3754	*	-0.382158	3.37397	-4.96089	0.00106456	0.0381484	-0.428599
chr4	150047378	150051533	4156	*	-0.386519	3.52139	-5.07634	0.000915359	0.036902	-0.28032
chr4	150055439	150057747	2309	*	-0.356438	2.07364	-4.57451	0.00176012	0.0447482	-0.927772
chr4	150224658	150228921	4264	*	-0.322954	3.09671	-5.17312	0.000790272	0.0356559	-0.140749
chr4	150419528	150421572	2045	*	-0.352468	1.24013	-5.17889	0.000784608	0.0356488	-0.133648
chr4	150818502	150821417	2916	*	0.486393	1.34404	3.21346	0.0123066	0.0995251	-2.86521
chr4	150854056	150865778	11723	*	0.338884	4.35652	4.62261	0.00161784	0.0435827	-0.849097
chr4	151001056	151003195	2140	*	0.357506	1.49942	5.23095	0.000735475	0.0351583	-0.0698387
chr4	151633761	151635967	2207	*	0.629808	1.26294	5.94928	0.000337931	0.0288495	0.70498
chr4	151792587	151795712	3126	*	-0.373278	1.83322	-3.42781	0.00893954	0.0865079	-2.54662
chr4	152189329	152194812	5484	*	0.393355	2.59967	4.13412	0.00325665	0.0564975	-1.53663
chr4	152361225	152363551	2327	*	-0.340278	2.01353	-3.64405	0.00651395	0.076158	-2.23032
chr4	155223251	155225053	1803	*	-0.430295	2.17803	-3.86931	0.0047163	0.0655097	-1.90722
chr4	155623214	155625976	2763	*	0.410954	1.29433	3.53572	0.0076274	0.0808939	-2.38808
chr4	155779613	155782241	2629	*	-0.510653	2.02037	-4.79652	0.00134917	0.0409393	-0.657338
chr4	155850124	155853365	3242	*	-0.427143	1.53911	-4.82813	0.00129569	0.0405164	-0.617141
chr4	156030328	156033694	3367	*	-0.301565	2.71584	-4.32206	0.00240573	0.0504757	-1.24671
chr5	3305214	3307353	2140	*	-0.36394	1.16998	-3.82011	0.0050579	0.0676856	-1.9772
chr5	5325939	5328258	2320	*	-0.390394	1.39012	-3.85859	0.00478855	0.0660527	-1.92244
chr5	8421121	8425542	4422	*	0.314846	3.84938	3.86358	0.00473332	0.0655847	-1.91228
chr5	16698909	16703813	4905	*	-0.335536	3.2832	-3.88743	0.00459684	0.0649098	-1.88154
chr5	16773888	16781658	7771	*	-0.36111	3.83575	-4.01968	0.00381709	0.0605966	-1.69551
chr5	23992195	23995050	2856	*	-0.321373	2.21383	-5.41208	0.000589022	0.0338144	0.148789
chr5	24408943	24410806	1864	*	0.458803	1.0445	4.13428	0.00325595	0.0564975	-1.53641
chr5	24410882	24413260	2379	*	0.320032	1.23221	3.48034	0.00827322	0.0837062	-2.46928
chr5	24485069	24487490	2422	*	-0.395775	1.80613	-3.70298	0.00598221	0.073055	-2.14515
chr5	25613353	25615359	2007	*	-0.434377	1.53818	-4.32935	0.00249491	0.051152	-1.27022
chr5	28035665	28045088	9424	*	0.383687	3.57777	6.01968	0.000288856	0.0271718	0.844528
chr5	29853349	29856800	3452	*	0.366207	1.67915	4.98392	0.00101393	0.037529	-0.384762
chr5	29873662	29876990	3329	*	0.54895	1.74672	6.31235	0.000226563	0.0253742	1.09157
chr5	30287468	30289625	2158	*	-0.301332	1.31612	-3.96796	0.00400827	0.0615583	-1.7517
chr5	30554308	30561754	7447	*	0.317856	4.2788	4.45617	0.00200627	0.0470176	-1.06535
chr5	30616647	30618894	2248	*	0.574636	1.21735	5.04652	0.000983716	0.0375141	-0.343871
chr5	30642752	30645219	2468	*	0.497301	1.46029	3.61631	0.00678152	0.0769949	-2.27058
chr5	31586923	31588823	1901	*	0.396374	1.11572	4.2939	0.00261748	0.05209	-1.31815
chr5	31655357	31658244	2888	*	0.512942	1.19663	5.25986	0.000756566	0.0353418	-0.0843598
chr5	31663707	31667555	3849	*	0.346813	2.23855	5.64667	0.000444774	0.0315101	0.424196
chr5	31781236	31798176	16941	*	0.300294	4.69749	4.84261	0.00120254	0.0399746	-0.556366
chr5	31950275	31952700	2426	*	0.491387	1.04553	5.16874	0.000845677	0.0360518	-0.194297
chr5	35979827	35982813	2987	*	-0.367176	1.82975	-3.25358	0.0115869	0.0968013	-2.80523
chr5	36790573	36792711	2139	*	-0.386301	1.37986	-3.57932	0.00715672	0.07882	-2.32442
chr5	38632929	38635829	2901	*	-0.364722	1.5498	-3.77832	0.00536881	0.0696321	-2.0369
chr5	44224331	44229236	4906	*	0.38858	3.59609	3.38466	0.00952924	0.0889711	-2.61037
chr5	47504785	47511567	6783	*	0.507762	2.89825	6.11821	0.000279521	0.026815	0.888661
chr5	49408900	49411126	2227	*	-0.517656	1.43294	-4.89923	0.00118366	0.0397998	-0.527322
chr5	49413032	49415497	2466	*	-0.340175	1.18808	-4.30087	0.00255267	0.0515158	-1.29747
chr5	51226467	51233133	6667	*	0.46066	3.55619	4.24528	0.00279631	0.0535513	-1.38422
chr5	53397789	53409959	12171	*	0.353524	4.28807	5.28323	0.000689493	0.0349919	-0.00619695
chr5	53410248	53415300	5053	*	0.30656	2.32824	3.50329	0.00799881	0.0825577	-2.43559
chr5	53434456	53440480	6025	*	0.375277	2.97506	4.034	0.00374162	0.0602691	-1.67552
chr5	53440853	53448815	7963	*	0.457796	3.26179	6.53675	0.000163448	0.024813	1.39284
chr5	53524783	53538989	14207	*	0.352983	4.75145	4.51082	0.00191811	0.0464377	-1.01308
chr5	53623853	53628205	4353	*	0.367203	2.13897	4.00618	0.00388977	0.0608964	-1.71438
chr5	64653811	64656451	2641	*	-0.509543	1.44429	-3.46962	0.00840472	0.0842811	-2.48503
chr5	66218541	66220714	2174	*	0.36952	1.15359	4.03292	0.00374722	0.0602691	-1.67702
chr5	66259547	66260389	843	*	-0.694005	1.13196	-4.79255	0.00135605	0.0409711	-0.662395
chr5	66268975	66271369	2395	*	-0.555415	1.59607	-5.69376	0.000452228	0.0316198	0.421059
chr5	66578197	66581076	2880	*	0.40548	1.69243	6.38589	0.000192346	0.024813	1.23687
chr5	73248395	73250313	1919	*	0.307436	1.04818	4.66693	0.00151288	0.0428021	-0.784484
chr5	73314122	73316142	2021	*	-0.470204	1.18144	-4.28504	0.00264913	0.0524314	-1.33016
chr5	73378074	73380911	2838	*	0.311874	1.37358	5.2548	0.000714096	0.0349919	-0.0407524
chr5	74475863	74497499	21637	*	0.312872	5.26504	4.65086	0.00154534	0.0431422	-0.805606
chr5	76588258	76590281	2024	*	-0.388157	3.05231	-5.12532	0.000859105	0.0360518	-0.218091
chr5	76922406	76923830	1425	*	-0.550558	0.883768	-5.26916	0.00074807	0.0353004	-0.0732201
chr5	81187561	81189941	2381	*	-0.414739	1.40766	-3.64472	0.00650766	0.0761228	-2.22936
chr5	86855434	86857952	2519	*	-0.688147	1.37445	-4.00286	0.00390787	0.0610124	-1.71903
chr5	88674474	88676534	2061	*	0.383509	2.61733	3.69485	0.00605273	0.0734792	-2.15687
chr5	91280863	91285989	5127	*	0.424903	2.99246	5.36977	0.000647819	0.0346159	0.0639985
chr5	92979997	92982363	2367	*	-0.331893	1.77359	-4.58455	0.00169644	0.0443539	-0.897102
chr5	104157644	104162560	4917	*	0.360651	2.18394	6.46037	0.000177431	0.024813	1.31428
chr5	107291773	107293850	2078	*	0.46012	1.33414	3.72332	0.00580957	0.0721435	-2.11585
chr5	107358808	107361049	2242	*	-0.380342	2.4662	-3.88618	0.00460496	0.0649098	-1.88331
chr5	109750640	109751897	1258	*	-0.33303	1.35141	-3.64773	0.00647937	0.0760097	-2.225
chr5	111629810	111633880	4071	*	-0.318978	3.65552	-5.33525	0.00064684	0.0346159	0.0566902
chr5	112012150	112014291	2142	*	-0.354807	1.17825	-4.13526	0.00325152	0.0564954	-1.53505
chr5	112262634	112266026	3393	*	0.305882	2.40741	3.8678	0.00466581	0.0652366	-1.90058
chr5	113778536	113785592	7057	*	-0.302462	4.28092	-4.79504	0.00127911	0.0405164	-0.617645
chr5	115571339	115574906	3568	*	-0.314844	2.48081	-3.37675	0.00964186	0.0893574	-2.62209
chr5	116009020	116010524	1505	*	-0.365686	1.28786	-3.42641	0.00895794	0.0865949	-2.54867
chr5	117133465	117135781	2317	*	-0.351555	2.00668	-4.35811	0.00237995	0.0504133	-1.22541
chr5	118314738	118318437	3700	*	-0.30437	2.26399	-3.60016	0.00694269	0.0777472	-2.29406
chr5	122898613	122901315	2703	*	0.419587	2.85379	4.48956	0.00201335	0.0470858	-1.05608
chr5	123989298	123994893	5596	*	-0.345998	4.32505	-4.83724	0.00121274	0.0400282	-0.564393
chr5	124167420	124174850	7431	*	0.384565	3.35259	4.44715	0.00213018	0.0482865	-1.11238
chr5	124341196	124342919	1724	*	0.37345	1.16382	4.2522	0.00277009	0.0534086	-1.37479
chr5	124539723	124543730	4008	*	0.333597	3.71732	3.48846	0.008175	0.0833055	-2.45735
chr5	125043927	125047479	3553	*	-0.306207	2.98742	-4.89127	0.00112936	0.0389662	-0.494068
chr5	125086666	125089485	2820	*	-0.510037	1.92764	-5.2236	0.000790739	0.0356559	-0.127956
chr5	125164234	125166143	1910	*	-0.375452	1.16933	-4.82716	0.00126564	0.0404905	-0.599735
chr5	125400106	125401746	1641	*	0.491165	1.21838	4.76685	0.00140155	0.0415485	-0.695212
chr5	128999871	129001739	1869	*	-0.488282	1.90188	-3.73807	0.00568768	0.071376	-2.09463
chr5	129895099	129896925	1827	*	0.547047	1.4057	3.93972	0.00426977	0.0630853	-1.80767
chr5	129939841	129941599	1759	*	0.306144	1.58335	3.67019	0.00627216	0.0748607	-2.19249
chr5	130138153	130143609	5457	*	-0.342803	2.83379	-6.28533	0.000214715	0.0252149	1.1311
chr5	131007112	131010390	3279	*	-0.327181	2.14167	-5.26176	0.000707987	0.0349919	-0.0322828
chr5	131164722	131168184	3463	*	-0.456198	2.21635	-3.21309	0.0123134	0.0995251	-2.86576
chr5	131813304	131816319	3016	*	0.430851	1.36983	6.4011	0.00018919	0.024813	1.25274
chr5	135159731	135162752	3022	*	-0.463084	1.49878	-3.68403	0.00614799	0.0740357	-2.17249
chr5	135687781	135688894	1114	*	-0.355808	1.42369	-5.37942	0.00061288	0.0340571	0.109752
chr5	135793149	135795578	2430	*	-0.328148	2.35202	-4.01374	0.00383381	0.0606454	-1.70108
chr5	136005876	136009754	3879	*	0.375249	2.08643	4.64593	0.00162439	0.0436009	-0.844354
chr5	136498777	136501318	2542	*	0.33831	1.84201	5.71393	0.000410915	0.0302834	0.501575
chr5	136966075	136968313	2239	*	-0.391257	1.23887	-4.46277	0.00208631	0.0478664	-1.09161
chr5	139188111	139191351	3241	*	-0.335094	2.69129	-4.28541	0.00259829	0.0519387	-1.31611
chr5	139266501	139268569	2069	*	-0.569828	1.03031	-5.54439	0.000538331	0.0334937	0.250409
chr5	140173854	140178606	4753	*	0.490547	2.54193	5.07113	0.000954056	0.0373407	-0.313559
chr5	140201182	140203403	2222	*	-0.473704	1.30862	-4.90155	0.00118019	0.0397998	-0.52441
chr5	140382146	140385227	3082	*	-0.323101	2.4626	-5.24873	0.000719469	0.0349919	-0.0481424
chr5	142817963	142827218	9256	*	-0.308211	6.13736	-4.5456	0.00177749	0.0449724	-0.944935
chr5	143473866	143476527	2662	*	-0.31371	2.82595	-5.67009	0.000432648	0.0309097	0.451223
chr5	143631321	143646377	15057	*	0.328288	5.47085	4.0024	0.00389745	0.060906	-1.71737
chr5	143667061	143680611	13551	*	0.31011	4.81216	4.32884	0.00238787	0.0504133	-1.23877
chr5	143682573	143685924	3352	*	0.503111	1.82568	5.52565	0.000550346	0.0334937	0.228756
chr5	143729744	143732329	2586	*	0.436285	2.27365	3.23156	0.0119763	0.0983187	-2.83813
chr5	144282223	144284526	2304	*	0.70509	0.943561	4.39531	0.00228303	0.049421	-1.18156
chr5	146240464	146242626	2163	*	-0.352063	0.988272	-4.25649	0.00274945	0.0532472	-1.36778
[truncated: 698 more rows]

## Sheet: H3K27ac - CoCl2 vs ctrl
chr	start	end	width	strand	logFC	AveExpr	t	P.Value	adj.P.Val	B
chr1	10718204	10721419	3216	*	-0.376101	2.66118	-4.37785	0.00233717	0.0656267	-1.18459
chr1	13187556	13190140	2585	*	-0.300741	1.84896	-3.60791	0.00686484	0.09798	-2.25591
chr1	23200527	23204660	4134	*	-0.412938	2.64162	-5.25041	0.000747173	0.0451021	-0.0651819
chr1	33723031	33725936	2906	*	-0.483998	1.93928	-3.75963	0.00551442	0.0895798	-2.038
chr1	36471733	36473198	1466	*	0.412844	1.92651	4.50075	0.00198372	0.0617465	-1.02203
chr1	38766382	38769414	3033	*	0.422916	1.62656	3.95009	0.00420797	0.0813374	-1.76896
chr1	39104903	39106677	1775	*	-0.42262	1.31367	-4.3837	0.00231886	0.0656267	-1.17678
chr1	40356409	40362622	6214	*	0.30296	3.25782	4.96477	0.00102783	0.050371	-0.38588
chr1	40482857	40485448	2592	*	-0.563245	1.5354	-4.89535	0.00118949	0.0523106	-0.516725
chr1	40498206	40501241	3036	*	-0.525563	1.48142	-7.05169	9.80786e-05	0.0267502	1.87157
chr1	40788874	40791309	2436	*	-0.332091	2.45051	-3.59886	0.00695585	0.0987566	-2.26901
chr1	41139103	41146172	7070	*	0.320201	2.94932	4.54944	0.00176838	0.060128	-0.920989
chr1	43445441	43447129	1689	*	-0.410394	2.21667	-4.17966	0.00305887	0.0729133	-1.4518
chr1	50961912	50964656	2745	*	-0.326849	2.07712	-4.97155	0.00101898	0.050371	-0.377382
chr1	58147476	58149613	2138	*	-0.446419	1.72353	-4.58328	0.00177912	0.060128	-0.914245
chr1	58661439	58665974	4536	*	0.354428	2.76669	5.7455	0.000396006	0.0375672	0.544253
chr1	58945593	58948361	2769	*	0.514603	1.17351	4.15101	0.00318173	0.0736427	-1.49094
chr1	60567006	60568279	1274	*	-0.534238	1.50735	-4.21246	0.00292444	0.0717998	-1.40715
chr1	65149978	65157066	7089	*	0.300686	2.94773	4.14854	0.00307208	0.0730056	-1.46709
chr1	72032126	72036345	4220	*	0.455697	2.10793	3.83692	0.00493828	0.0863792	-1.9282
chr1	72283339	72285118	1780	*	-0.524607	1.91578	-4.44935	0.00212394	0.0636272	-1.08971
chr1	75123633	75126249	2617	*	-0.371308	3.24755	-6.06216	0.000275312	0.0339024	0.894111
chr1	78057094	78059359	2266	*	0.364042	1.26949	3.73532	0.00571017	0.0901612	-2.07271
chr1	78483764	78486409	2646	*	-0.352005	1.34967	-6.17024	0.000243897	0.0318893	1.01004
chr1	79751726	79756643	4918	*	0.559116	2.3223	5.95308	0.000336491	0.036223	0.71341
chr1	81858208	81861514	3307	*	0.54887	1.61148	5.079	0.000944775	0.0489203	-0.290242
chr1	82975625	82979449	3825	*	0.351187	2.08639	4.89913	0.00112097	0.0515417	-0.4706
chr1	86579920	86584011	4092	*	-0.380854	3.15036	-4.84025	0.00124934	0.0526088	-0.569913
chr1	87470231	87472126	1896	*	-0.459449	1.26012	-4.03824	0.00371956	0.0779345	-1.64623
chr1	87642431	87644518	2088	*	0.427875	1.57484	6.03388	0.000284248	0.0340134	0.86349
chr1	88524512	88528434	3923	*	0.466526	2.56621	3.94857	0.00421697	0.0813374	-1.77108
chr1	88559241	88561892	2652	*	0.652114	1.7772	6.7214	0.000147156	0.0276849	1.4997
chr1	89077790	89079872	2083	*	0.505556	1.1614	5.84941	0.000378308	0.0375672	0.600638
chr1	90504619	90507393	2775	*	0.360008	1.241	4.92495	0.00109125	0.0510829	-0.442769
chr1	90667461	90671144	3684	*	0.587185	2.4917	9.36817	1.18104e-05	0.0222192	3.7554
chr1	90733078	90734773	1696	*	-0.776141	0.863632	-11.4475	2.54376e-06	0.0156046	4.99609
chr1	90972506	90976761	4256	*	0.416929	3.12307	4.90433	0.00117603	0.0523106	-0.505518
chr1	91270654	91275204	4551	*	-0.310851	3.44289	-4.76959	0.00132222	0.0536186	-0.633843
chr1	91666778	91678005	11228	*	0.401119	4.22355	4.80273	0.00133848	0.0539598	-0.633043
chr1	91856038	91861726	5689	*	0.30431	2.68894	4.8308	0.00122107	0.0526088	-0.555405
chr1	91940306	91946796	6491	*	0.329028	2.74354	3.75775	0.00552934	0.0895912	-2.04069
chr1	93164015	93168761	4747	*	0.403665	2.44863	5.24546	0.000746315	0.0451021	-0.0655086
chr1	106170387	106171422	1036	*	-0.364597	1.43555	-3.60988	0.00684522	0.097907	-2.25306
chr1	113295511	113298870	3360	*	0.519723	1.56899	4.18279	0.00304577	0.0729133	-1.44754
chr1	121176957	121181386	4430	*	-0.381125	3.45246	-4.50069	0.00198387	0.0617465	-1.02211
chr1	126510380	126512623	2244	*	-0.435468	1.50466	-3.63675	0.0065833	0.0960256	-2.21426
chr1	126543480	126545769	2290	*	-0.513336	1.73113	-3.82181	0.00504565	0.0870844	-1.9496
chr1	127218257	127220955	2699	*	-0.41972	1.78907	-7.45481	6.41241e-05	0.0267502	2.26139
chr1	127418134	127423825	5692	*	-0.346933	2.55268	-3.57923	0.00715765	0.0996242	-2.29745
chr1	131088936	131091704	2769	*	0.306951	1.3573	4.09191	0.00335489	0.0752882	-1.55196
chr1	131134009	131136193	2185	*	0.511722	1.43398	5.99494	0.000321069	0.0360022	0.758488
chr1	132280388	132282988	2601	*	0.417507	1.64651	4.65566	0.00161846	0.0583678	-0.820623
chr1	132310532	132313720	3189	*	0.32541	1.71898	4.47805	0.00195817	0.0617425	-1.02029
chr1	133743204	133746533	3330	*	0.359321	1.99482	4.10016	0.0034131	0.0754533	-1.56073
chr1	133776295	133780531	4237	*	0.379169	2.40854	4.55189	0.0018541	0.0607943	-0.955106
chr1	134180650	134184043	3394	*	-0.475629	2.10451	-4.82368	0.00130307	0.0534348	-0.606601
chr1	134981726	134984207	2482	*	-0.344848	1.66504	-5.78994	0.000376016	0.0375672	0.594282
chr1	135788070	135791110	3041	*	0.388962	1.83508	4.45518	0.00210751	0.0634545	-1.08202
chr1	136016425	136019337	2913	*	-0.325109	3.26498	-5.7117	0.000411992	0.0377072	0.505994
chr1	136227114	136229933	2820	*	0.458903	2.31244	5.44819	0.000603229	0.0425184	0.148468
chr1	136354775	136357559	2785	*	0.3852	1.59607	3.85724	0.00479778	0.0852745	-1.89947
chr1	138603733	138605655	1923	*	0.364894	1.15819	3.80328	0.00518073	0.0881587	-1.97589
chr1	138640299	138645573	5275	*	0.446129	2.53937	3.92072	0.00438566	0.0823715	-1.81011
chr1	149878942	149883249	4308	*	0.372552	2.37378	5.16992	0.000796944	0.046344	-0.135372
chr1	150063183	150067176	3994	*	0.352558	2.27717	4.56621	0.00177646	0.060128	-0.918769
chr1	150246579	150249366	2788	*	0.523701	1.74132	5.11781	0.000900445	0.0481733	-0.243088
chr1	151615417	151621162	5746	*	0.336987	3.23736	4.47846	0.00197739	0.0617465	-1.02731
chr1	153570940	153574234	3295	*	0.341511	1.5897	3.58806	0.00706613	0.0990866	-2.28465
chr1	155137105	155141096	3992	*	0.382125	2.95212	6.08551	0.000268167	0.0334541	0.919303
chr1	155214097	155217004	2908	*	0.440976	2.19036	6.59844	0.000153039	0.0278786	1.45248
chr1	155503505	155505966	2462	*	-0.389421	1.35076	-4.05761	0.00362063	0.077263	-1.61942
chr1	156779290	156782471	3182	*	-0.384158	2.19523	-4.73343	0.00145195	0.0561899	-0.715195
chr1	157342449	157344699	2251	*	-0.354365	1.78732	-4.7921	0.00129864	0.0534348	-0.613472
chr1	158896068	158899673	3606	*	0.313183	2.17943	4.55952	0.00174473	0.060128	-0.907672
chr1	160072170	160074570	2401	*	-0.398677	1.64943	-3.68275	0.00615933	0.0934266	-2.14804
chr1	160142985	160145598	2614	*	0.442293	1.27201	4.97708	0.00107296	0.0510573	-0.415247
chr1	163180400	163183990	3591	*	0.343477	2.2546	4.79875	0.00127528	0.0530708	-0.597783
chr1	164111585	164119521	7937	*	0.320897	3.64797	3.82148	0.00504803	0.0870844	-1.95007
chr1	164319137	164323407	4271	*	-0.311045	2.00984	-4.82408	0.00123177	0.0526088	-0.563998
chr1	164768769	164772116	3348	*	-0.444159	1.51021	-5.51729	0.000548693	0.041291	0.238296
chr1	164992151	164994602	2452	*	-0.334163	1.75101	-3.80235	0.00518756	0.0881587	-1.9772
chr1	165070459	165072474	2016	*	0.660904	0.931389	5.74161	0.000427942	0.0382398	0.481617
chr1	165117966	165121300	3335	*	0.303386	2.08822	4.76134	0.00133654	0.053946	-0.644467
chr1	165651074	165653783	2710	*	0.469999	1.36371	6.56848	0.000158415	0.02837	1.42022
chr1	167203491	167206525	3035	*	-0.699062	1.88983	-4.34574	0.00244036	0.0665917	-1.22746
chr1	167278265	167280515	2251	*	0.419598	1.48759	5.17796	0.000828378	0.0468843	-0.163253
chr1	167941249	167945074	3826	*	0.426131	2.01572	4.12844	0.00328228	0.0742493	-1.52187
chr1	168543794	168546494	2701	*	0.341858	1.75878	4.1411	0.00321926	0.07371	-1.50315
chr1	169985565	169988253	2689	*	-0.413114	1.47204	-3.77629	0.00538443	0.0892591	-2.01426
chr1	170187588	170190700	3113	*	-0.385676	2.36956	-4.56675	0.00181817	0.0607165	-0.935733
chr1	170690014	170692716	2703	*	0.359839	1.79471	3.83189	0.00497373	0.0865966	-1.93531
chr1	171036379	171039649	3271	*	-0.461529	2.4505	-5.85874	0.000364196	0.0374867	0.632832
chr1	171260837	171264399	3563	*	-0.352379	2.71192	-4.58757	0.00172261	0.0598188	-0.888948
chr1	174688267	174690944	2678	*	0.367739	1.69264	4.91422	0.00111559	0.0514554	-0.462608
chr1	175879950	175882017	2068	*	-0.390504	2.71849	-4.49903	0.00198825	0.0617465	-1.02429
chr1	178186097	178187390	1294	*	-0.516848	1.70704	-6.92192	0.00011199	0.0267502	1.74817
chr1	178404830	178407524	2695	*	-0.358042	3.7848	-4.98625	0.00100325	0.0502628	-0.361402
chr1	178543298	178545496	2199	*	-0.345494	1.74988	-4.50768	0.00191472	0.061518	-0.993666
chr1	178939247	178945845	6599	*	0.473876	2.78475	5.09639	0.000924625	0.0483878	-0.269084
chr1	180777081	180778775	1695	*	-0.379462	2.48677	-5.56535	0.000489846	0.0397797	0.338281
chr1	180836991	180841094	4104	*	-0.301668	3.222	-5.01431	0.000965014	0.049514	-0.323928
chr1	181534559	181536715	2157	*	-0.307808	1.24087	-4.32406	0.00240035	0.0660859	-1.22344
chr1	182955525	182958081	2557	*	0.442134	1.74077	3.63557	0.00659454	0.0960256	-2.21595
chr1	183561049	183564322	3274	*	0.324182	1.97951	5.26716	0.000703281	0.0443803	-0.013981
chr1	183584629	183589213	4585	*	0.400527	3.00874	3.97709	0.00405145	0.0800583	-1.73125
chr1	183776582	183780596	4015	*	0.311722	2.75166	3.7023	0.00598804	0.0920467	-2.11998
chr1	183903318	183909623	6306	*	0.310495	3.44117	4.40052	0.00216148	0.0641511	-1.11969
chr1	185400162	185403996	3835	*	0.306429	1.73719	4.36936	0.00225512	0.0654887	-1.16171
chr1	189714589	189717409	2821	*	-0.36188	2.10076	-4.48614	0.00200475	0.0619422	-1.03475
chr1	191265907	191271005	5099	*	0.328275	2.46889	4.29262	0.00255741	0.0676389	-1.28079
chr1	191437764	191439694	1931	*	0.504413	1.11629	4.5126	0.00195283	0.0616891	-1.00648
chr1	191621995	191624938	2944	*	0.563363	1.77184	9.21162	1.34119e-05	0.0227089	3.64734
chr1	191906631	191909000	2370	*	0.412194	2.94656	3.98835	0.00398803	0.0798232	-1.71555
chr1	193653395	193658627	5233	*	0.405996	2.96212	5.72407	0.000406059	0.0377072	0.52002
chr1	194674423	194690350	15928	*	0.300019	4.63026	5.3903	0.000604818	0.0425184	0.13321
chr10	6915382	6918248	2867	*	-0.397462	1.83739	-5.24682	0.000739172	0.0450811	-0.057699
chr10	7288992	7291208	2217	*	0.398088	1.77005	4.42153	0.00220429	0.0648532	-1.12653
chr10	9674142	9675149	1008	*	-0.762732	1.12918	-5.27095	0.000746446	0.0451021	-0.059405
chr10	11342751	11344347	1597	*	0.309474	1.96742	4.97534	0.00101406	0.0503188	-0.372625
chr10	12203428	12211094	7667	*	0.333124	4.01933	3.78382	0.00532674	0.0889837	-2.00354
chr10	12251817	12254393	2577	*	0.478308	1.55742	6.55459	0.000162551	0.02837	1.39721
chr10	13322866	13324920	2055	*	-0.353191	2.05074	-3.79234	0.00526228	0.0887866	-1.99143
chr10	13964410	13968639	4230	*	0.34383	3.47515	5.5765	0.000483382	0.0395219	0.351172
chr10	16012865	16016041	3177	*	-0.320873	2.55071	-5.15136	0.000812031	0.0467254	-0.154646
chr10	17058808	17061598	2791	*	0.476683	1.33562	5.25526	0.000760815	0.0453282	-0.0780501
chr10	17566220	17570625	4406	*	0.368463	2.92727	3.58868	0.00705968	0.0990866	-2.28374
chr10	18233898	18235974	2077	*	-0.410159	2.46254	-4.53165	0.00190425	0.061346	-0.981535
chr10	18505119	18508977	3859	*	-0.326213	2.50029	-3.98558	0.00398968	0.0798232	-1.71701
chr10	19147985	19155113	7129	*	0.404382	3.3014	4.53215	0.00190301	0.061346	-0.980888
chr10	21381490	21387183	5694	*	0.534345	3.46163	4.55272	0.00185208	0.0607943	-0.954027
chr10	21669437	21671707	2271	*	0.470463	1.58246	3.74071	0.00566616	0.090149	-2.06501
chr10	21673585	21677055	3471	*	0.497583	1.8927	4.69057	0.00154666	0.0571168	-0.775774
chr10	24490818	24495391	4574	*	0.3189	2.97044	4.28222	0.0025703	0.0676389	-1.28829
chr10	24972309	24974528	2220	*	0.440552	2.0649	4.83585	0.00128298	0.0531963	-0.591279
chr10	27265695	27267899	2205	*	-0.443846	1.48518	-4.90706	0.00117197	0.0523047	-0.502112
chr10	28399956	28403113	3158	*	0.38357	1.46467	4.30246	0.00258729	0.0677618	-1.28549
chr10	29311695	29314481	2787	*	-0.32009	3.06449	-5.26941	0.000701337	0.0443803	-0.0112762
chr10	31466013	31469134	3122	*	0.331236	2.21531	4.37781	0.00226993	0.0654887	-1.16342
chr10	34035134	34037683	2550	*	-0.332612	1.72885	-6.04996	0.000279128	0.0339478	0.88092
chr10	34183433	34190413	6981	*	-0.337167	2.90396	-4.81469	0.00124685	0.0526088	-0.575994
chr10	37153682	37156153	2472	*	-0.658661	1.22803	-6.72295	0.00014692	0.0276849	1.50121
chr10	38076163	38080668	4506	*	-0.381332	1.71212	-5.51274	0.000521662	0.0406105	0.277159
chr10	38435767	38440582	4816	*	-0.318296	2.2428	-4.8634	0.00117067	0.0523047	-0.513892
chr10	38658727	38660583	1857	*	-0.411385	1.09692	-4.22074	0.00289153	0.0716303	-1.3959
chr10	39290365	39292321	1957	*	-0.397337	1.65227	-6.66134	0.000143173	0.0276709	1.51526
chr10	40442866	40444953	2088	*	-0.703557	1.41144	-4.09602	0.0034327	0.0755328	-1.56642
chr10	40917615	40920478	2864	*	-0.47162	2.08398	-5.62552	0.000489531	0.0397797	0.351425
chr10	44034961	44037093	2133	*	0.484415	1.04689	3.67042	0.00627003	0.0939922	-2.16576
chr10	48319949	48325348	5400	*	0.524662	2.89667	4.73494	0.00146037	0.0561979	-0.719062
chr10	56782676	56785237	2562	*	0.391902	1.72919	4.18464	0.00303804	0.0729065	-1.44501
chr10	59563089	59568407	5319	*	0.455536	2.4991	5.71081	0.000435155	0.0382398	0.462236
chr10	60094308	60096879	2572	*	-0.342359	1.84729	-4.5252	0.00186198	0.0608632	-0.967181
chr10	66349846	66352501	2656	*	-0.410945	1.4986	-4.38442	0.00231663	0.0656267	-1.17583
chr10	66863679	66866173	2495	*	0.58331	1.97818	3.78014	0.00535482	0.0891085	-2.00878
chr10	67521802	67526236	4435	*	0.349186	2.95234	4.70204	0.00146251	0.0561979	-0.73038
chr10	67694767	67697571	2805	*	0.345987	2.21238	4.29619	0.00258713	0.0677618	-1.28777
chr10	67782547	67786750	4204	*	0.368177	2.45839	4.69658	0.0015019	0.0564446	-0.751956
chr10	68202054	68204607	2554	*	0.350757	1.7262	5.71837	0.00040878	0.0377072	0.513562
chr10	68252244	68254666	2423	*	0.477975	1.35003	5.01625	0.00102158	0.050371	-0.367005
chr10	68535194	68538893	3700	*	-0.389378	2.13787	-4.71445	0.00149594	0.0564446	-0.743411
chr10	70119003	70122361	3359	*	0.37909	2.61249	4.88675	0.0011716	0.0523047	-0.507707
chr10	70417413	70423154	5742	*	0.440893	2.71759	5.14212	0.000873833	0.0475208	-0.21367
chr10	73325090	73327708	2619	*	0.367824	1.61839	3.77615	0.00538553	0.0892591	-2.01446
chr10	77386217	77390356	4140	*	0.35925	2.69603	3.72971	0.00575641	0.0904279	-2.08073
chr10	77405640	77407538	1899	*	0.512114	1.38601	4.79816	0.00134633	0.0540193	-0.638815
chr10	78168468	78170826	2359	*	-0.416136	2.78982	-5.1813	0.000822206	0.0468477	-0.156623
chr10	78328322	78330357	2036	*	-0.54476	1.03941	-5.53396	0.000544983	0.0411031	0.247253
chr10	80387719	80388743	1025	*	0.415582	1.79613	3.73942	0.00567663	0.090149	-2.06684
chr10	83034592	83036812	2221	*	0.543679	1.43379	5.52085	0.000553471	0.0413498	0.232232
chr10	83137714	83148032	10319	*	0.362223	4.41499	4.0289	0.0037683	0.0780965	-1.65918
chr10	83969481	83971949	2469	*	0.506782	1.34279	4.61409	0.0017087	0.0598188	-0.874281
chr10	84462701	84470754	8054	*	-0.323462	4.05673	-3.61078	0.00683628	0.0978461	-2.25176
chr10	84900842	84903210	2369	*	0.404887	1.52637	6.74688	0.000130864	0.0267502	1.59976
chr10	86181503	86186949	5447	*	-0.300118	4.81879	-4.29074	0.00251143	0.0673871	-1.26843
chr10	88200283	88202695	2413	*	-0.388117	2.66277	-4.94519	0.00109155	0.0510829	-0.43725
chr10	88404371	88407324	2954	*	0.453155	1.89438	5.26061	0.000755874	0.0453282	-0.0716788
chr10	90837316	90839365	2050	*	-0.682189	1.14945	-7.42206	7.33511e-05	0.0267502	2.14579
chr10	90999113	91001274	2162	*	-0.428051	1.44218	-3.78114	0.00534722	0.0890695	-2.00736
chr10	91092066	91095159	3094	*	0.473497	1.91303	8.08869	3.53385e-05	0.0267502	2.80069
chr10	92515799	92518127	2329	*	-0.356541	1.4735	-4.16011	0.00314215	0.0732517	-1.4785
chr10	93290183	93292049	1867	*	-0.544414	1.40426	-7.78936	4.65992e-05	0.0267502	2.55195
chr10	94522272	94525207	2936	*	0.338411	1.93275	3.72773	0.00577277	0.0905881	-2.08355
chr10	95120795	95129133	8339	*	0.322598	3.86151	4.19109	0.00294783	0.0720761	-1.42108
chr10	95257013	95259032	2020	*	0.607369	1.16941	9.41446	1.13785e-05	0.0222192	3.78691
chr10	95778555	95782723	4169	*	0.303438	2.32429	3.79596	0.00518973	0.0881587	-1.98041
chr10	96337125	96339650	2526	*	0.450956	1.96076	5.22845	0.000786068	0.0460548	-0.109995
chr10	96640956	96644559	3604	*	-0.303608	1.80803	-3.89496	0.00447312	0.0828329	-1.83492
chr10	96701739	96704259	2521	*	0.398093	1.39375	6.83307	0.000119631	0.0267502	1.68387
chr10	97333269	97335656	2388	*	-0.455117	1.65477	-3.64148	0.00653827	0.0957262	-2.20743
chr10	97407058	97411747	4690	*	-0.390756	3.05096	-3.91877	0.00439774	0.0824935	-1.81284
chr10	97534177	97540480	6304	*	-0.32272	3.31992	-3.95056	0.00418839	0.0812815	-1.76554
chr10	98133466	98136299	2834	*	0.508736	1.52423	4.16452	0.00312314	0.0732517	-1.47247
chr10	100052977	100055627	2651	*	-0.316625	1.43618	-3.72992	0.00575469	0.0904279	-2.08043
chr10	111569476	111571636	2161	*	0.422474	1.79991	4.73874	0.00145323	0.0561899	-0.714222
chr10	111597306	111602114	4809	*	0.311795	3.54867	5.57484	0.000484337	0.0395219	0.349257
chr10	112948593	112952710	4118	*	0.342644	2.20569	3.67923	0.00619068	0.0935898	-2.15309
chr10	114741849	114744463	2615	*	-0.586455	1.25858	-4.39439	0.00228584	0.0654887	-1.16256
chr10	114755063	114762070	7008	*	-0.38595	3.12351	-4.19777	0.00298386	0.0723303	-1.42713
chr10	115376517	115378445	1929	*	0.483603	1.01687	4.15225	0.0031763	0.0736038	-1.48924
chr10	116985997	116988939	2943	*	0.393038	1.73591	3.70507	0.00596415	0.091908	-2.116
chr10	117004663	117006395	1733	*	0.350071	1.38679	3.92163	0.00438001	0.0823425	-1.80882
chr10	120208411	120210742	2332	*	-0.346871	2.60665	-4.16958	0.0031015	0.0731959	-1.46556
chr10	120337730	120339795	2066	*	-0.691256	1.38934	-6.24952	0.000242513	0.0318313	1.02695
chr10	120389624	120391725	2102	*	-0.33696	1.39468	-5.77466	0.000382761	0.0375672	0.577115
chr10	120415315	120419625	4311	*	0.338986	2.56209	3.67313	0.00624551	0.0938242	-2.16186
chr10	120595581	120599735	4155	*	0.392831	2.35896	6.64805	0.000145197	0.0276709	1.50205
chr10	121874168	121879532	5365	*	0.396889	2.58042	5.90838	0.000327942	0.0361304	0.726126
chr10	122793799	122796239	2441	*	-0.328469	2.29158	-4.81726	0.0012427	0.0526088	-0.572707
chr10	122875645	122879378	3734	*	-0.42999	2.28062	-3.81338	0.0051066	0.0874266	-1.96155
chr10	122976206	122979058	2853	*	-0.413786	1.60542	-5.24402	0.00075417	0.0453282	-0.0739974
chr10	128165739	128167955	2217	*	-0.312843	1.60505	-3.73777	0.00569013	0.090149	-2.06921
chr10	128535535	128537117	1583	*	-0.435044	1.79643	-6.61072	0.000151055	0.0278786	1.46478
chr11	3201729	3202631	903	*	-0.410439	2.89663	-3.63266	0.00662248	0.0962918	-2.22016
chr11	3328732	3333938	5207	*	-0.349042	4.28531	-5.25504	0.000713884	0.0445211	-0.0286054
chr11	3622123	3625547	3425	*	0.422841	2.16604	3.67424	0.00623554	0.0938073	-2.16027
chr11	3745587	3750320	4734	*	0.324217	2.42124	4.7971	0.00127568	0.0530708	-0.598518
chr11	3855091	3857434	2344	*	-0.365167	1.92364	-4.12856	0.00328171	0.0742493	-1.5217
chr11	4315832	4320229	4398	*	0.637891	2.19386	4.93281	0.00113445	0.0517205	-0.470078
chr11	5353655	5356682	3028	*	0.430324	2.13257	4.90261	0.00117861	0.0523106	-0.507672
chr11	5867326	5869498	2173	*	0.370981	1.32851	5.43115	0.000575566	0.0417996	0.181501
chr11	5871391	5873203	1813	*	0.383924	0.98806	5.07287	0.000917055	0.0483878	-0.268986
chr11	6370793	6372668	1876	*	-0.506598	1.26704	-3.78884	0.00528869	0.0887934	-1.99641
chr11	8246151	8249063	2913	*	-0.431341	1.70183	-3.70488	0.00596579	0.091908	-2.11628
chr11	8655617	8657604	1988	*	-0.764824	1.01444	-10.9131	3.68146e-06	0.0156046	4.70879
chr11	11922584	11924364	1781	*	0.383821	1.20956	3.73441	0.00571764	0.0901612	-2.07401
chr11	16609497	16613673	4177	*	-0.467769	2.09655	-5.21486	0.000799223	0.046344	-0.12624
chr11	16769191	16771605	2415	*	-0.395727	0.895748	-4.02842	0.00377079	0.0781004	-1.65984
chr11	18868459	18872004	3546	*	-0.321664	2.89836	-5.19564	0.000768419	0.0455722	-0.1006
chr11	18918479	18928782	10304	*	0.313334	3.65621	4.18897	0.00292805	0.0717998	-1.41712
chr11	19841613	19844920	3308	*	0.54719	1.94956	5.22712	0.000787346	0.0460548	-0.111585
chr11	22493846	22496190	2345	*	-0.392301	1.03621	-5.46937	0.000551491	0.0413498	0.223727
chr11	22587142	22591513	4372	*	-0.455008	2.11231	-6.27358	0.000219517	0.0307406	1.11177
chr11	22810660	22812471	1812	*	-0.331019	0.943392	-4.64672	0.00155486	0.0571703	-0.793637
chr11	22948365	22950515	2151	*	0.495972	1.13956	3.94618	0.00423118	0.0814294	-1.77443
chr11	29525376	29528349	2974	*	-0.332708	3.25158	-3.93627	0.0042906	0.0816662	-1.78831
chr11	29606735	29609220	2486	*	0.600849	1.67802	6.25803	0.000240283	0.0317577	1.03576
chr11	30799100	30801840	2741	*	-0.420987	1.34851	-4.89334	0.00119253	0.0523106	-0.519235
chr11	30985099	30987457	2359	*	-0.410484	2.6032	-4.97253	0.00107627	0.0510573	-0.418863
chr11	32082307	32084958	2652	*	0.327422	1.44625	4.91211	0.00109951	0.0511198	-0.452171
chr11	32235129	32237463	2335	*	-0.30005	1.2788	-5.02357	0.000953745	0.0492193	-0.312394
chr11	35842901	35846508	3608	*	0.661907	2.66195	8.13063	3.75753e-05	0.0267502	2.74978
chr11	40313113	40315591	2479	*	-0.495282	1.69775	-3.91614	0.00441404	0.0826754	-1.81653
chr11	40551335	40553746	2412	*	-0.719182	1.19076	-7.05568	0.000104882	0.0267502	1.81595
chr11	43426080	43427373	1294	*	-0.711594	1.08779	-7.64635	5.93245e-05	0.0267502	2.33944
chr11	43847311	43849372	2062	*	0.307365	1.20329	4.8742	0.00115446	0.0517808	-0.500164
chr11	43887911	43890965	3055	*	-0.412891	2.64825	-3.92493	0.0043597	0.0823058	-1.8042
chr11	43934726	43937216	2491	*	0.48512	2.02205	6.32677	0.000213459	0.0306942	1.14248
chr11	43997025	44000598	3574	*	0.472601	2.13013	3.82569	0.00501782	0.0869344	-1.94409
chr11	44297016	44300269	3254	*	0.36954	1.97441	4.55357	0.00183666	0.0607943	-0.947577
chr11	44847476	44852735	5260	*	0.305541	2.70209	5.14034	0.000823297	0.0468477	-0.168143
chr11	44961131	44963663	2533	*	-0.536739	1.17725	-6.46192	0.000192801	0.0303703	1.24474
chr11	45228272	45231974	3703	*	-0.443667	2.01465	-7.79583	4.63175e-05	0.0267502	2.55744
chr11	46015015	46018469	3455	*	0.524332	2.17066	6.63568	0.000155928	0.0282371	1.44167
chr11	46118244	46123930	5687	*	0.373819	2.8519	4.68398	0.00153915	0.0569017	-0.774214
chr11	46133712	46135834	2123	*	-0.327377	1.34147	-4.40402	0.00217617	0.0643614	-1.12337
chr11	46217822	46219996	2175	*	0.578691	1.25338	4.87406	0.00122206	0.0526088	-0.543337
chr11	50676664	50679563	2900	*	0.474805	1.45884	6.53618	0.000165341	0.02837	1.38081
chr11	51754604	51757462	2859	*	0.367116	3.58861	4.73926	0.00141635	0.0552574	-0.694797
chr11	52628821	52631803	2983	*	0.304193	1.51921	4.87906	0.00114726	0.0517321	-0.494008
chr11	53243504	53248519	5016	*	0.540002	3.19938	5.15295	0.000862262	0.0474791	-0.200604
chr11	54305483	54307905	2423	*	-0.458134	1.83167	-5.82762	0.000377073	0.0375672	0.599191
chr11	55076559	55077893	1335	*	0.400562	1.10609	5.72318	0.000406484	0.0377072	0.51901
chr11	55865300	55870794	5495	*	-0.419135	2.79255	-6.90443	0.000111134	0.0267502	1.75274
chr11	55917605	55923156	5552	*	-0.403979	3.26347	-4.8806	0.00120964	0.0525842	-0.533702
chr11	56304830	56316166	11337	*	0.434396	4.40808	5.02152	0.00101488	0.0503188	-0.360537
chr11	57025237	57029576	4340	*	0.38918	2.1182	4.45933	0.0020959	0.0634545	-1.07654
chr11	57079290	57082063	2774	*	0.77901	1.20073	8.44413	2.89628e-05	0.0267502	2.98082
chr11	59409003	59414799	5797	*	0.397302	3.36391	5.38276	0.000618496	0.0425184	0.113932
chr11	59541060	59543307	2248	*	0.509012	1.27327	5.71894	0.000439265	0.0382398	0.456361
chr11	61198953	61203436	4484	*	0.45711	2.44788	4.37582	0.00234353	0.0657156	-1.18728
chr11	62142602	62149551	6950	*	0.367368	3.27215	4.9745	0.00102722	0.050371	-0.38271
chr11	62901302	62905842	4541	*	0.427279	2.45387	5.00775	0.0010325	0.0504349	-0.37746
chr11	62908127	62914592	6466	*	-0.32491	4.55324	-5.66056	0.000437539	0.0382398	0.447768
chr11	65126994	65130229	3236	*	0.352367	2.09449	4.5384	0.0018452	0.0607943	-0.956067
chr11	65162124	65163030	907	*	0.412546	1.39486	4.52302	0.00192611	0.0615338	-0.992838
chr11	65587490	65589897	2408	*	-0.326542	1.42699	-4.88337	0.00114089	0.0517205	-0.488531
chr11	66356072	66362622	6551	*	0.324909	3.61861	4.82539	0.00122967	0.0526088	-0.562317
chr11	67674081	67676827	2747	*	-0.415391	1.39231	-6.9526	0.000105776	0.0267502	1.79885
chr11	68022212	68024229	2018	*	0.484774	1.02824	4.76508	0.00140474	0.054931	-0.680723
chr11	68171389	68174917	3529	*	-0.596966	1.70434	-6.59296	0.000168159	0.0284156	1.37414
chr11	68663328	68666731	3404	*	-0.339651	2.53347	-4.12392	0.00329486	0.0744344	-1.52637
chr11	68690215	68695082	4868	*	-0.300582	4.61276	-3.90869	0.00437531	0.0823425	-1.81373
chr11	68938682	68941571	2890	*	-0.334144	2.83196	-3.68763	0.00611604	0.0930848	-2.14102
chr11	69075909	69081330	5422	*	0.371492	3.38619	4.55819	0.00182762	0.0607165	-0.942399
chr11	69621227	69623072	1846	*	0.371056	2.27832	5.75008	0.000393893	0.0375672	0.549425
chr11	74520865	74522870	2006	*	0.393197	1.91594	3.86251	0.00476198	0.0849629	-1.89202
chr11	75172894	75174452	1559	*	-0.303587	2.07976	-3.76357	0.00544832	0.0895206	-2.02808
chr11	76146243	76149706	3464	*	-0.381233	2.65796	-4.16151	0.00313608	0.0732517	-1.47658
chr11	76476364	76481145	4782	*	0.35576	3.32455	5.08451	0.000883067	0.0479234	-0.236839
chr11	76481563	76484581	3019	*	0.308711	2.30413	4.75051	0.00135559	0.0540967	-0.658421
chr11	77482664	77484454	1791	*	0.368876	1.17628	4.99583	0.000999725	0.0502628	-0.356062
chr11	77900715	77904189	3475	*	-0.346873	2.12621	-4.02013	0.00381469	0.0785771	-1.67135
chr11	78830851	78833768	2918	*	0.354476	2.27054	4.53858	0.00184682	0.0607943	-0.956653
chr11	79046548	79048248	1701	*	-0.511162	0.973937	-3.59717	0.00697293	0.0987566	-2.27145
chr11	80069749	80071633	1885	*	-0.542129	1.41682	-4.68935	0.00154911	0.057145	-0.777338
chr11	80451471	80453372	1902	*	0.478938	1.23276	4.06431	0.00358707	0.0769984	-1.61016
chr11	80627162	80631496	4335	*	0.430406	2.78843	3.9802	0.00403382	0.0800583	-1.72691
chr11	82161948	82165127	3180	*	0.671242	1.52904	6.84421	0.000129756	0.0267502	1.61763
chr11	83628600	83635851	7252	*	-0.341156	2.89368	-3.62862	0.00666136	0.096774	-2.22598
chr11	83861110	83862951	1842	*	-0.308433	1.24136	-4.31591	0.0024289	0.0665111	-1.23499
chr11	83924118	83929524	5407	*	0.343187	3.15295	4.71616	0.00142854	0.055541	-0.708375
chr11	88393317	88396435	3119	*	-0.364609	2.46646	-5.69339	0.000420946	0.0381261	0.485194
chr11	88966012	88967712	1701	*	-0.342285	1.27837	-3.77324	0.005408	0.0892615	-2.01861
chr11	91426168	91428117	1950	*	-0.600704	1.20509	-5.45454	0.000598691	0.0425184	0.15582
chr11	94143978	94146068	2091	*	-0.478658	1.25871	-4.34799	0.00243294	0.0665502	-1.22444
chr11	94209233	94211167	1935	*	-0.399841	2.74527	-5.29987	0.000691544	0.0442297	0.00707293
chr11	94264196	94266261	2066	*	-0.432672	1.73377	-5.49084	0.000559508	0.0413498	0.217123
chr11	94911140	94914524	3385	*	-0.302012	2.79528	-4.63889	0.00157	0.0574774	-0.803374
chr11	95318082	95319641	1560	*	0.44494	1.42258	4.31441	0.00254578	0.067616	-1.26943
chr11	97882972	97885483	2512	*	-0.336859	2.65438	-4.66964	0.00151374	0.0564607	-0.766328
chr11	98342209	98343304	1096	*	-0.521556	1.03032	-6.96157	0.000107944	0.0267502	1.78284
chr11	99199367	99201192	1826	*	0.330324	1.31234	4.20082	0.00292262	0.0717998	-1.41119
chr11	100439944	100441901	1958	*	-0.324276	2.71815	-5.31256	0.000665081	0.0437223	0.0405647
chr11	100519954	100522266	2313	*	0.445769	1.77686	7.06289	9.45498e-05	0.0267502	1.90324
chr11	100535194	100537451	2258	*	0.305468	1.59799	4.43813	0.002054	0.0629471	-1.06917
chr11	102917241	102919769	2529	*	0.328271	2.00383	4.08224	0.00347016	0.0759645	-1.57962
chr11	103055071	103059949	4879	*	0.322119	2.33355	3.68228	0.00616346	0.0934286	-2.14871
chr11	103130464	103133085	2622	*	-0.311122	4.01978	-4.81542	0.00124568	0.0526088	-0.575062
chr11	103314838	103318112	3275	*	0.307613	2.39362	5.31149	0.000665956	0.0437223	0.0392815
chr11	103385651	103388435	2785	*	0.393778	1.49881	5.91559	0.000325239	0.0361304	0.734088
chr11	103605721	103608536	2816	*	-0.408136	1.92017	-6.77823	0.000126649	0.0267502	1.63046
chr11	105904483	105906584	2102	*	0.325639	1.2091	3.59606	0.00698427	0.0987566	-2.27306
chr11	106513347	106516929	3583	*	0.393414	2.59789	4.07025	0.00355758	0.0767838	-1.60195
chr11	110166980	110169280	2301	*	-0.518486	1.76849	-3.79704	0.00522708	0.0884353	-1.98475
chr11	112023316	112025315	2000	*	0.318279	1.17453	4.14372	0.003143	0.0732517	-1.48516
chr11	112208844	112212005	3162	*	-0.511431	1.53	-3.95295	0.00419111	0.0812815	-1.76496
chr11	112985909	112989775	3867	*	0.369995	2.38924	3.8773	0.0046632	0.0841725	-1.87116
chr11	113134445	113137052	2608	*	-0.390293	1.67682	-4.75108	0.00142476	0.0554576	-0.695608
chr11	113179017	113181412	2396	*	0.762376	1.36372	6.99021	0.000111968	0.0267502	1.75518
chr11	113282302	113284728	2427	*	0.397136	1.43068	3.63577	0.00659268	0.0960256	-2.21567
chr11	115659685	115661938	2254	*	0.433511	1.58458	3.72558	0.00579066	0.0907421	-2.08663
chr11	115774851	115777198	2348	*	-0.618293	1.31657	-4.45902	0.00209677	0.0634545	-1.07695
chr11	116217792	116220051	2260	*	0.412029	2.14092	7.30134	7.45131e-05	0.0267502	2.12349
chr11	116431928	116433760	1833	*	0.427762	2.1614	7.41766	6.64829e-05	0.0267502	2.22828
chr11	117307588	117328199	20612	*	0.316881	5.63372	3.77919	0.00536211	0.0891421	-2.01013
chr11	118248788	118250014	1227	*	-0.534451	1.50866	-4.83272	0.00128812	0.0531963	-0.595224
chr11	118311473	118313767	2295	*	-0.493247	1.02443	-4.85591	0.00125059	0.0526088	-0.566077
chr11	119184815	119189157	4343	*	0.421087	3.11047	5.65783	0.000446874	0.0382731	0.430425
chr11	119384180	119385711	1532	*	-0.837405	0.864377	-5.89477	0.000359347	0.037328	0.650183
chr11	119616880	119619987	3108	*	0.337568	1.51263	3.57837	0.00716663	0.0996242	-2.29869
chr11	120691478	120693903	2426	*	0.433639	1.60145	6.76568	0.000128318	0.0267502	1.61819
chr12	3807740	3808692	953	*	-0.354585	1.08697	-4.18516	0.00303588	0.0729065	-1.4443
chr12	7917423	7920616	3194	*	0.487595	1.49971	8.7158	2.03117e-05	0.0267502	3.28953
chr12	8473886	8476639	2754	*	-0.405453	1.91528	-3.82259	0.00504004	0.0870796	-1.94849
chr12	9041810	9045209	3400	*	-0.393925	2.54761	-3.84831	0.00485897	0.0857202	-1.91208
chr12	9161587	9168441	6855	*	0.316905	3.56984	4.66972	0.00150732	0.0564446	-0.763128
chr12	9563064	9566540	3477	*	-0.463192	1.61424	-5.24729	0.000768221	0.0455722	-0.087526
chr12	14003864	14006875	3012	*	-0.384543	1.94056	-6.84727	0.000117885	0.0267502	1.69763
chr12	15541217	15543503	2287	*	0.55358	1.05931	6.02714	0.000309736	0.0352579	0.792977
chr12	15697969	15701593	3625	*	0.400993	1.94355	5.16195	0.000829308	0.0468843	-0.1682
chr12	15837373	15839822	2450	*	-0.335574	2.18338	-4.9051	0.00110945	0.051396	-0.46103
chr12	15911184	15913745	2562	*	0.351932	1.52432	4.23272	0.00284463	0.0710627	-1.37965
chr12	15980472	15983701	3230	*	0.440106	1.79729	4.24958	0.00277999	0.0702541	-1.35682
chr12	16204880	16207932	3053	*	0.506612	1.66805	8.45055	2.55679e-05	0.0267502	3.08791
chr12	16843307	16846392	3086	*	0.395955	1.97783	3.77881	0.00536507	0.0891476	-2.01068
chr12	16863805	16866128	2324	*	0.696077	0.958889	4.2474	0.00278825	0.0702541	-1.35977
chr12	21459388	21461665	2278	*	-0.51159	1.21683	-4.767	0.00140127	0.054931	-0.678282
chr12	25107585	25113450	5866	*	0.355614	2.91201	3.7409	0.00566459	0.090149	-2.06473
chr12	29933023	29934920	1898	*	-0.545244	1.25019	-5.43721	0.000611165	0.0425184	0.135738
chr12	31054664	31062945	8282	*	0.470385	3.89864	8.11733	3.44304e-05	0.0267502	2.82395
chr12	31074741	31076733	1993	*	0.564399	1.32537	7.1531	9.20085e-05	0.0267502	1.93422
chr12	32043132	32046974	3843	*	-0.466866	2.37371	-3.58648	0.00708239	0.0990866	-2.28693
chr12	32291627	32293329	1703	*	-0.348452	1.32837	-3.62116	0.00673394	0.0973775	-2.23676
chr12	32433640	32436123	2484	*	0.620081	1.65484	5.80117	0.00039969	0.0375975	0.547599
chr12	34475357	34477788	2432	*	-0.440184	1.31103	-4.88437	0.00120617	0.0525842	-0.530443
chr12	35316045	35317980	1936	*	-0.527517	1.44974	-8.22531	3.12318e-05	0.0267502	2.91082
chr12	35530345	35536291	5947	*	0.343708	3.37098	5.07592	0.000892678	0.0480599	-0.247457
chr12	35682839	35685387	2549	*	0.565956	1.15552	3.75532	0.00554857	0.0897069	-2.04414
chr12	54034310	54039076	4767	*	0.68251	2.04084	6.35479	0.000216446	0.0307406	1.13517
chr12	54043734	54046093	2360	*	-0.494074	1.45464	-4.25681	0.00275275	0.0701028	-1.34704
chr12	54190748	54193274	2527	*	0.71706	2.08673	4.96013	0.00109606	0.0511198	-0.4362
chr12	54873378	54877114	3737	*	-0.383579	2.5615	-4.11509	0.00334333	0.0751182	-1.54019
chr12	56788904	56793088	4185	*	-0.396718	2.45316	-4.3086	0.00256588	0.0676389	-1.27724
chr12	69239670	69242933	3264	*	-0.32914	2.91808	-5.5242	0.000514545	0.0402829	0.290507
chr12	69832356	69836582	4227	*	0.381755	2.6671	4.16138	0.00313665	0.0732517	-1.47676
chr12	70125735	70128066	2332	*	0.361153	1.3647	5.64161	0.000447441	0.0382731	0.426089
chr12	70510773	70514048	3276	*	-0.311601	1.5665	-3.75355	0.0055586	0.0897647	-2.04618
chr12	73349132	73352112	2981	*	-0.528011	1.57247	-4.08311	0.00349467	0.0760974	-1.58421
chr12	73512937	73515626	2690	*	-0.446424	1.16846	-3.81622	0.00508596	0.0872984	-1.95752
chr12	76457279	76462035	4757	*	0.354666	3.08425	3.75133	0.00558044	0.0898602	-2.04984
chr12	76544877	76547803	2927	*	0.429688	2.08615	7.59679	5.59247e-05	0.0267502	2.38636
chr12	77078487	77081281	2795	*	-0.315183	1.6838	-5.30337	0.000672629	0.0437223	0.029547
chr12	77137304	77141905	4602	*	0.348034	3.20261	4.77391	0.00132598	0.0536186	-0.634665
chr12	79710265	79712195	1931	*	-0.506673	1.18897	-6.27582	0.000232299	0.0315927	1.06595
chr12	80062656	80065569	2914	*	-0.319176	1.41093	-4.00035	0.00388152	0.0793985	-1.69171
chr12	81052891	81057260	4370	*	-0.378893	2.57751	-4.84785	0.00123378	0.0526088	-0.558205
chr12	83757836	83761128	3293	*	0.714811	1.93523	5.82793	0.00038767	0.0375672	0.577064
chr12	84221484	84223787	2304	*	-0.371686	2.06143	-3.85442	0.00481702	0.0854049	-1.90346
chr12	84926138	84931419	5282	*	0.329513	2.58506	4.52981	0.00182807	0.0607165	-0.952081
chr12	85287365	85289847	2483	*	0.32342	1.99713	3.59509	0.00699412	0.0987848	-2.27446
chr12	85329309	85331651	2343	*	-0.332545	1.35873	-6.11187	0.000260343	0.0328964	0.947647
chr12	85878714	85880625	1912	*	-0.405807	0.679573	-4.58339	0.00177885	0.060128	-0.914094
chr12	87410426	87412226	1801	*	-0.570102	1.0186	-3.69607	0.00604207	0.0925412	-2.12892
chr12	100519721	100520742	1022	*	0.471613	1.12499	3.6207	0.00673846	0.0973775	-2.23743
chr12	100778055	100780473	2419	*	-0.473593	3.09938	-7.40649	6.7211e-05	0.0267502	2.21829
chr12	104963022	104965721	2700	*	-0.325253	1.13751	-4.7209	0.00140919	0.0550413	-0.696679
chr12	109066678	109068037	1360	*	-0.364181	2.02863	-4.57818	0.00176518	0.060128	-0.910103
chr12	109870169	109875864	5696	*	0.34834	2.36487	3.96973	0.00409349	0.0803422	-1.74152
chr12	110249193	110253737	4545	*	0.389151	2.57248	6.37337	0.000194985	0.0303703	1.22324
chr12	110260750	110272610	11861	*	0.340623	4.1853	3.91291	0.00443425	0.0827937	-1.82107
chr12	111766653	111768961	2309	*	0.328908	1.18068	4.88346	0.00114076	0.0517205	-0.488419
chr12	112604799	112606313	1515	*	-0.358042	0.886432	-4.01849	0.00382342	0.0786559	-1.67362
chr12	113105211	113108526	3316	*	0.341633	2.26489	4.0783	0.00351804	0.076222	-1.59084
chr12	113185600	113186976	1377	*	-0.49051	1.19536	-5.94871	0.000336943	0.036223	0.711559
chr12	113206615	113209205	2591	*	0.603734	1.54792	5.41366	0.000628577	0.0426576	0.108366
chr12	118752958	118755346	2389	*	-0.328713	1.58802	-5.47899	0.000543257	0.0410644	0.237722
chr13	4057797	4061341	3545	*	-0.496295	2.80611	-6.07819	0.000290249	0.0341284	0.854035
chr13	5247516	5250658	3143	*	-0.390555	2.11762	-3.99682	0.003941	0.0796174	-1.70375
chr13	5712638	5715444	2807	*	-0.409761	1.55299	-4.20535	0.00295303	0.072099	-1.41681
chr13	6164928	6168759	3832	*	-0.338735	2.41002	-3.78961	0.00528282	0.0887866	-1.99531
chr13	9238564	9241350	2787	*	0.340853	1.70184	5.03758	0.000936975	0.0486652	-0.294979
chr13	10584481	10587136	2656	*	-0.325063	1.50133	-5.04936	0.000923114	0.0483878	-0.280351
chr13	10652462	10655596	3135	*	-0.378199	1.86585	-3.69012	0.00609415	0.0929831	-2.13746
chr13	13011672	13014388	2717	*	-0.337774	1.97876	-4.55805	0.00176782	0.060128	-0.91788
chr13	13589278	13591725	2448	*	-0.442507	2.39426	-3.9855	0.00400398	0.0798232	-1.71952
chr13	15584134	15589103	4970	*	0.323508	2.44642	4.68089	0.00148528	0.0563242	-0.748585
chr13	15845010	15847067	2058	*	-0.673097	1.19667	-7.03026	0.000107573	0.0267502	1.79242
chr13	21733172	21736237	3066	*	-0.320251	2.55804	-4.15874	0.00308278	0.0731571	-1.46553
chr13	21974135	21975154	1020	*	-0.905076	1.05185	-5.98824	0.000323483	0.0361304	0.751292
chr13	22019978	22022419	2442	*	-0.458458	1.70588	-4.21202	0.00292622	0.0717998	-1.40775
chr13	25932319	25934592	2274	*	-0.481672	1.28158	-4.14921	0.00318964	0.0736692	-1.49341
chr13	27112768	27115116	2349	*	0.438768	1.38901	3.90854	0.00446166	0.0828329	-1.8272
chr13	29326476	29329111	2636	*	-0.548097	0.869416	-4.03729	0.0037245	0.0779345	-1.64755
chr13	30929569	30932225	2657	*	-0.560662	1.30095	-4.6637	0.00160161	0.0580694	-0.810277
chr13	31349222	31351815	2594	*	-0.34199	1.73758	-4.05715	0.00362292	0.077263	-1.62005
chr13	31457560	31459936	2377	*	0.509097	1.00491	6.14649	0.000270683	0.0334541	0.921658
chr13	31764693	31766576	1884	*	0.578621	0.985145	4.58703	0.00177039	0.060128	-0.909375
chr13	34153461	34155656	2196	*	-0.704817	1.92259	-6.84445	0.000129723	0.0267502	1.61787
chr13	34191360	34194916	3557	*	0.381359	2.08652	4.94563	0.00108574	0.0510829	-0.433062
chr13	34675343	34679530	4188	*	-0.340265	2.11408	-3.73893	0.00568065	0.090149	-2.06755
chr13	34765407	34768469	3063	*	-0.506062	2.12757	-6.11207	0.000281146	0.0339478	0.885379
chr13	37427101	37430783	3683	*	-0.46017	1.735	-6.95796	0.000105197	0.0267502	1.80395
chr13	37783519	37785602	2084	*	0.623987	1.18723	6.85968	0.00012773	0.0267502	1.63234
chr13	41509670	41513531	3862	*	0.339343	2.11808	4.01313	0.00385215	0.0789402	-1.68107
chr13	41516329	41518660	2332	*	-0.585851	1.34131	-5.42984	0.000616554	0.0425184	0.127186
chr13	41519320	41522621	3302	*	-0.413044	1.91896	-4.38239	0.00232294	0.0656267	-1.17853
chr13	41529380	41534107	4728	*	0.473939	2.79844	4.90112	0.00118083	0.0523106	-0.50953
chr13	42865084	42869046	3963	*	-0.324299	2.83657	-4.50203	0.00189079	0.0612283	-0.986344
chr13	45747290	45755051	7762	*	0.33945	3.61201	4.79036	0.00128692	0.0531963	-0.607163
chr13	46668438	46670971	2534	*	0.396649	2.41692	5.36087	0.000635451	0.0429519	0.0876467
chr13	49394414	49398123	3710	*	0.303785	2.13007	3.61604	0.00678418	0.0975309	-2.24415
chr13	49459007	49462891	3885	*	-0.347102	2.08569	-6.00899	0.000292377	0.0342597	0.83644
chr13	49469893	49472925	3033	*	-0.38478	1.10924	-4.50216	0.00198001	0.0617465	-1.02018
chr13	49488021	49494431	6411	*	-0.38093	2.86413	-4.04487	0.00368535	0.0776606	-1.63704
chr13	49627886	49630127	2242	*	-0.360722	1.0412	-4.08816	0.00347027	0.0759645	-1.57724
chr13	50417190	50419441	2252	*	-0.430017	2.28621	-3.61755	0.00676936	0.0974035	-2.24198
chr13	51220820	51222969	2150	*	-0.701347	1.20343	-4.62126	0.00169276	0.0597092	-0.86501
chr13	51294992	51297784	2793	*	-0.372075	1.55427	-5.54764	0.000500312	0.0400873	0.317755
chr13	51319646	51321977	2332	*	0.610525	1.16243	5.48608	0.000576694	0.0417996	0.192256
chr13	52235499	52237613	2115	*	-0.341332	1.28738	-4.82007	0.00123819	0.0526088	-0.56912
chr13	52454376	52456503	2128	*	-0.563247	1.39667	-7.8079	4.61908e-05	0.0267502	2.56038
chr13	54230635	54233239	2605	*	-0.444554	1.63287	-6.68444	0.000139727	0.027351	1.53818
chr13	54525919	54528681	2763	*	0.692592	1.29998	3.77143	0.00542201	0.0892615	-2.02118
chr13	64128556	64130652	2097	*	-0.389282	2.39506	-5.40983	0.000593209	0.0425184	0.152917
chr13	67193744	67194958	1215	*	-0.504026	0.948442	-4.09921	0.00341756	0.0754533	-1.56202
chr13	70804736	70807077	2342	*	-0.53957	0.653367	-7.51348	6.09276e-05	0.0267502	2.30856
chr13	71908272	71912239	3968	*	0.420704	2.69572	4.36931	0.00236412	0.0658377	-1.19596
chr13	73327539	73329593	2055	*	-0.312447	2.20762	-3.7824	0.00532893	0.0889837	-2.00448
chr13	74055194	74057784	2591	*	-0.606536	1.03401	-4.44834	0.0021268	0.0636272	-1.09105
chr13	74348748	74351718	2971	*	-0.425763	3.09557	-6.87997	0.000113969	0.0267502	1.72921
chr13	81180055	81183989	3935	*	-0.501739	2.25203	-4.57209	0.00180546	0.06049	-0.928789
chr13	84348065	84350330	2266	*	-0.42712	1.94037	-3.98534	0.00400483	0.0798232	-1.71973
chr13	84610061	84613982	3922	*	0.428863	2.21072	4.4605	0.00209263	0.0634545	-1.07499
chr13	86099929	86102238	2310	*	-0.522796	1.3611	-4.39321	0.00228948	0.0655046	-1.16414
chr13	92918163	92921328	3166	*	0.529663	2.00986	3.67258	0.00625051	0.0938242	-2.16266
chr13	93898144	93900256	2113	*	-0.464021	1.95349	-3.82471	0.00502487	0.0869504	-1.94549
chr13	93968983	93973747	4765	*	0.49802	2.2555	4.03919	0.00371464	0.0779345	-1.64491
chr13	94180281	94192036	11756	*	0.308686	3.79547	3.98906	0.00391084	0.0793985	-1.7017
chr13	97270354	97272974	2621	*	-0.408851	2.0851	-3.94096	0.00426236	0.0815944	-1.78174
chr13	99168481	99170938	2458	*	-0.348712	1.07931	-5.83381	0.000357361	0.0372816	0.643371
chr13	101693475	101699315	5841	*	-0.390257	2.7265	-7.06644	9.42107e-05	0.0267502	1.90657
chr13	101975918	101978057	2140	*	-0.515214	1.44101	-3.62046	0.00674075	0.0973775	-2.23777
chr13	102152010	102155843	3834	*	-0.329167	2.38982	-4.52769	0.00183236	0.0607165	-0.954529
chr13	103238037	103243527	5491	*	0.388659	2.76262	3.73784	0.00568958	0.090149	-2.06911
chr13	103695226	103696829	1604	*	-0.610823	1.41265	-7.51821	6.59456e-05	0.0267502	2.24208
chr13	103840823	103843207	2385	*	0.41073	1.05445	5.08661	0.000926108	0.0483878	-0.272892
chr13	104285125	104289116	3992	*	-0.341971	2.75189	-4.01292	0.0038533	0.0789402	-1.68137
chr13	107890342	107892800	2459	*	-0.331151	3.289	-5.09849	0.000867667	0.0475208	-0.219588
chr13	108687502	108690807	3306	*	0.36736	1.90104	3.84603	0.00487473	0.085844	-1.91531
chr13	108750282	108753081	2800	*	0.459878	1.66288	5.49386	0.000571405	0.041613	0.201219
chr13	109649564	109653883	4320	*	0.424281	2.04816	5.79309	0.000379086	0.0375672	0.58838
chr13	109699916	109713106	13191	*	0.327905	4.52375	4.15711	0.0031075	0.0731959	-1.47183
chr13	109713354	109721674	8321	*	0.337132	3.56349	5.30573	0.000670682	0.0437223	0.0323778
chr13	110216950	110221360	4411	*	0.401388	2.13415	6.41495	0.000186368	0.0297696	1.26613
chr13	112382441	112385297	2857	*	0.348515	1.25874	4.52576	0.00187301	0.0611056	-0.971338
chr13	112555235	112558018	2784	*	0.494025	1.34483	4.64143	0.00164876	0.0587722	-0.838965
chr13	113971302	113974099	2798	*	-0.571466	1.62833	-5.31331	0.000709108	0.0443803	-0.00925632
chr13	115810252	115816143	5892	*	0.546435	2.4057	5.7219	0.00043777	0.0382398	0.459658
chr14	7863288	7866720	3433	*	0.5193	1.30131	4.40478	0.00225423	0.0654887	-1.14875
chr14	9295415	9296961	1547	*	-0.532715	1.03338	-5.34932	0.000678982	0.043976	0.0331336
chr14	14518223	14521250	3028	*	0.68362	1.10575	4.71915	0.00149046	0.0564197	-0.739205
chr14	18552130	18556440	4311	*	-0.483179	2.59718	-8.14852	3.34709e-05	0.0267502	2.84917
chr14	20042562	20048929	6368	*	0.360424	2.70896	4.11041	0.00336502	0.0754154	-1.54662
chr14	20074697	20077044	2348	*	-0.317654	1.82218	-3.80837	0.00514322	0.0878843	-1.96866
chr14	20912791	20915768	2978	*	-0.456602	2.20439	-7.56576	5.76121e-05	0.0267502	2.35926
chr14	20972882	20975243	2362	*	-0.535401	1.104	-5.50734	0.00056237	0.0413498	0.216721
chr14	21807514	21809727	2214	*	0.409546	1.51766	3.681	0.00617489	0.0934589	-2.15055
chr14	22870453	22874319	3867	*	0.538299	1.38742	5.86871	0.000370111	0.0375672	0.621752
chr14	23095695	23098524	2830	*	0.539977	1.04004	3.92136	0.00438168	0.0823425	-1.8092
chr14	23585384	23588445	3062	*	0.347413	2.13732	5.23442	0.000732325	0.0449134	-0.0535381
chr14	23622687	23627370	4684	*	0.386502	2.2543	6.54775	0.000161536	0.02837	1.40148
chr14	24085921	24088623	2703	*	-0.388065	0.771704	-4.44503	0.00213619	0.0637357	-1.09542
chr14	24103017	24105975	2959	*	-0.455177	1.05927	-3.84336	0.00489329	0.0859888	-1.91909
chr14	25605538	25607919	2382	*	0.376215	1.54127	4.64984	0.00161688	0.0583678	-0.821752
chr14	27050095	27052630	2536	*	-0.381147	1.99396	-5.7753	0.000382476	0.0375672	0.577836
chr14	27823135	27826016	2882	*	-0.487616	2.79594	-4.98453	0.00106298	0.0508846	-0.406055
chr14	30868980	30871876	2897	*	-0.361301	1.28272	-4.93975	0.0010708	0.0510573	-0.424159
chr14	31639556	31642870	3315	*	-0.488147	2.97234	-7.06533	9.4316e-05	0.0267502	1.90553
chr14	32523038	32525139	2102	*	0.512555	1.07127	8.8103	1.8739e-05	0.0267502	3.3596
chr14	33319545	33321758	2214	*	-0.459786	2.19067	-4.77253	0.00139136	0.054801	-0.671272
chr14	34295894	34298792	2899	*	0.379499	2.04212	4.52536	0.00192016	0.0615269	-0.98977
chr14	45210308	45212656	2349	*	0.453588	1.35329	5.81173	0.000382587	0.0375672	0.584575
chr14	46720865	46727296	6432	*	-0.341715	2.35586	-4.32784	0.00245946	0.0668048	-1.23962
chr14	47876247	47879416	3170	*	0.329423	1.77121	4.76691	0.00132685	0.0536186	-0.637287
chr14	48128548	48132783	4236	*	0.39476	2.04913	6.69979	0.000137489	0.0272704	1.55337
chr14	51006257	51010735	4479	*	-0.393784	2.84943	-5.07059	0.000929151	0.0483878	-0.279666
chr14	52102838	52105492	2655	*	-0.333939	1.79905	-3.66232	0.00634391	0.0944724	-2.17741
chr14	52315265	52316974	1710	*	-0.351049	2.13061	-3.93588	0.00429294	0.0816662	-1.78885
chr14	55680259	55682882	2624	*	-0.362211	2.28796	-4.19637	0.00298959	0.0723655	-1.42904
chr14	55776289	55781330	5042	*	0.477768	2.58251	5.72447	0.000436471	0.0382398	0.462533
chr14	56775990	56779537	3548	*	-0.303476	3.162	-4.98498	0.00100168	0.0502628	-0.36056
chr14	57294923	57298941	4019	*	0.405595	2.24673	6.7698	0.000127767	0.0267502	1.62223
chr14	57570655	57572437	1783	*	-0.354224	2.35346	-3.97253	0.00407743	0.0802646	-1.73761
chr14	59364088	59366880	2793	*	-0.454305	1.60714	-6.81718	0.00012162	0.0267502	1.66843
chr14	62464145	62466010	1866	*	-0.529524	1.09922	-4.62683	0.00168047	0.0595266	-0.857804
chr14	62837645	62839687	2043	*	-0.48455	2.45248	-6.98016	0.000102839	0.0267502	1.82508
chr14	63605694	63607585	1892	*	-0.649042	1.44363	-7.264	8.54414e-05	0.0267502	2.00559
chr14	63854304	63857488	3185	*	-0.320735	2.36034	-3.81928	0.00506385	0.0871799	-1.95318
chr14	65379759	65382171	2413	*	-0.648914	1.22201	-11.8982	1.88458e-06	0.0156046	5.22349
chr14	67155000	67157235	2236	*	-0.688694	1.52653	-6.65131	0.000158232	0.02837	1.43147
chr14	67888723	67890925	2203	*	-0.446633	1.33099	-5.53875	0.000535213	0.040982	0.262561
chr14	69731009	69734607	3599	*	0.405805	3.13961	6.7969	0.00012421	0.0267502	1.6487
chr14	70085408	70088360	2953	*	0.3738	1.45712	5.4591	0.000556446	0.0413498	0.214385
chr14	70186679	70188828	2150	*	-0.376758	1.20784	-5.58542	0.000478274	0.0392596	0.361479
chr14	70542843	70544774	1932	*	0.484227	1.36747	7.44994	6.44278e-05	0.0267502	2.25706
chr14	73524113	73525954	1842	*	-0.307583	2.06898	-4.29963	0.00248408	0.0672105	-1.25723
chr14	73877912	73880423	2512	*	0.573471	1.2558	5.06486	0.00096151	0.0494091	-0.307479
chr14	74864002	74867742	3741	*	-0.302389	2.024	-5.04331	0.000930206	0.0483878	-0.287862
chr14	77579177	77581613	2437	*	-0.547859	1.17779	-3.94428	0.00424248	0.0814685	-1.77708
chr14	78731458	78734065	2608	*	-0.415582	2.51214	-4.55311	0.00185112	0.0607943	-0.95351
chr14	79088182	79091688	3507	*	-0.549409	2.28814	-6.22489	0.000249102	0.032197	1.00139
chr14	79261762	79269573	7812	*	-0.35207	3.0642	-4.15493	0.00316459	0.0735018	-1.48557
chr14	99630529	99634690	4162	*	-0.420032	2.91798	-4.70132	0.00152525	0.0566307	-0.762002
chr14	103348598	103350605	2008	*	-0.367001	1.35407	-4.53155	0.00188959	0.0612283	-0.97588
chr14	103467481	103471212	3732	*	0.332669	2.27262	3.87633	0.00466961	0.0841725	-1.87253
chr14	105258189	105260084	1896	*	-0.443668	2.21596	-5.05501	0.00097337	0.0497918	-0.319516
chr14	105657466	105660093	2628	*	0.748227	1.24336	7.99286	4.31448e-05	0.0267502	2.62684
chr14	117389712	117392703	2992	*	-0.345745	1.42371	-5.02261	0.00095491	0.0492193	-0.313592
chr14	118135959	118138763	2805	*	-0.300973	2.72032	-5.04494	0.000928283	0.0483878	-0.28583
chr14	118923604	118926662	3059	*	-0.308473	3.1771	-3.75645	0.00552518	0.0895798	-2.04079
chr14	118928205	118933112	4908	*	-0.352706	2.95414	-5.76934	0.000385142	0.0375672	0.571127
chr14	120352808	120355965	3158	*	-0.328171	1.71271	-5.65025	0.000442897	0.0382731	0.435978
chr14	120710080	120712887	2808	*	0.346415	1.09634	4.17808	0.00306148	0.0729133	-1.45303
chr14	121357725	121360572	2848	*	0.36938	1.17923	4.7169	0.00146247	0.0561979	-0.725721
chr14	121398719	121401756	3038	*	0.318939	1.84314	4.5502	0.00176659	0.060128	-0.91999
chr14	121411943	121420718	8776	*	0.379287	3.51316	4.93577	0.00109712	0.0511198	-0.443785
chr15	5594005	5596867	2863	*	0.50521	1.56777	3.9785	0.00404343	0.0800583	-1.72928
chr15	8640051	8645926	5876	*	-0.36041	2.97325	-4.01337	0.00385084	0.0789402	-1.68073
chr15	10422432	10424017	1586	*	0.534104	1.21017	5.27092	0.000746472	0.0451021	-0.0594399
chr15	10500702	10502804	2103	*	-0.370605	1.28526	-5.26186	0.000707901	0.0443803	-0.0203797
chr15	10758444	10762749	4306	*	0.369949	2.87599	5.90149	0.000330544	0.0361304	0.71852
chr15	10974075	10976539	2465	*	0.364296	1.7863	3.71799	0.00585427	0.0914433	-2.0975
chr15	11782358	11784292	1935	*	0.537307	1.11561	5.02348	0.00101239	0.0503188	-0.358129
chr15	11904966	11907435	2470	*	0.366808	2.3924	3.75909	0.0055187	0.0895798	-2.03877
chr15	12283730	12287006	3277	*	-0.367243	2.67301	-3.80471	0.00517016	0.0881052	-1.97385
chr15	13366080	13369186	3107	*	0.389875	2.29669	5.00741	0.00100639	0.0503188	-0.357964
chr15	25545516	25547385	1870	*	-0.589032	1.65313	-3.6782	0.00619992	0.093667	-2.15457
chr15	25842565	25843598	1034	*	-0.349183	1.22462	-3.57637	0.00718753	0.0997535	-2.30159
chr15	27219063	27220707	1645	*	-0.300935	1.21048	-4.68951	0.00146853	0.0561979	-0.737388
chr15	28018180	28021079	2900	*	0.48006	2.4802	7.22781	8.01404e-05	0.0267502	2.05635
chr15	32320909	32325103	4195	*	0.440636	2.98802	4.90211	0.00117935	0.0523106	-0.50829
chr15	34427097	34429246	2150	*	-0.624913	1.2261	-4.35263	0.00241779	0.0664038	-1.21823
chr15	38024590	38027805	3216	*	0.344253	1.76777	4.84794	0.00119429	0.0523199	-0.53356
chr15	38072864	38074802	1939	*	0.438985	1.3921	4.58466	0.0017759	0.060128	-0.912452
chr15	38570478	38573906	3429	*	0.365494	2.45191	3.64269	0.0065268	0.0956812	-2.20568
chr15	38693802	38696511	2710	*	0.451576	2.13824	7.06066	9.47631e-05	0.0267502	1.90114
chr15	39733962	39736754	2793	*	-0.390478	1.93483	-4.167	0.00311251	0.0731959	-1.46908
chr15	44678456	44680963	2508	*	-0.568084	1.4126	-4.84941	0.00126099	0.0527838	-0.574236
chr15	50995569	50998485	2917	*	-0.3381	2.21373	-4.03056	0.00375958	0.0780113	-1.65687
chr15	51310547	51312761	2215	*	-0.517738	1.3252	-5.59607	0.000506655	0.0400873	0.318071
chr15	51641763	51644110	2348	*	0.328187	1.3482	4.48385	0.00194628	0.0616683	-1.01383
chr15	51876683	51879488	2806	*	-0.359555	2.87791	-4.19665	0.00298844	0.0723655	-1.42866
chr15	53270659	53273241	2583	*	-0.302998	1.52698	-4.94433	0.00105502	0.0508458	-0.411555
chr15	54398088	54400534	2447	*	-0.37819	1.38544	-3.98609	0.00400065	0.0798232	-1.71869
chr15	55267156	55269193	2038	*	0.3426	1.79428	4.98367	0.00100336	0.0502628	-0.3622
chr15	56022664	56025483	2820	*	0.427511	1.94678	5.70967	0.000422198	0.0381261	0.486086
chr15	56418498	56422721	4224	*	0.589629	2.58345	4.95722	0.00110009	0.0511198	-0.439812
chr15	57228969	57234430	5462	*	0.325072	2.56796	3.90591	0.00447825	0.0828329	-1.8309
chr15	57442534	57445678	3145	*	-0.472515	1.93503	-3.68593	0.00613114	0.093189	-2.14348
chr15	57521637	57525216	3580	*	-0.402193	2.62866	-5.87243	0.000341778	0.0366264	0.68634
chr15	59506594	59508811	2218	*	-0.3735	1.95372	-4.16208	0.00313365	0.0732517	-1.47581
chr15	59792113	59797998	5886	*	0.310076	3.55019	4.56847	0.00172401	0.0598188	-0.895857
chr15	59813145	59817448	4304	*	0.359441	2.38218	4.22455	0.00287653	0.071468	-1.39073
chr15	59834841	59838165	3325	*	0.443339	2.13844	5.34679	0.000679706	0.043976	0.0317077
chr15	61646745	61650642	3898	*	0.43711	1.86648	5.17409	0.000840148	0.047182	-0.175143
chr15	62091991	62093659	1669	*	0.480527	1.16709	4.50281	0.0019783	0.0617465	-1.01932
chr15	62194351	62197191	2841	*	0.447034	1.51856	4.72987	0.00146996	0.0561979	-0.725526
chr15	62277511	62293991	16481	*	0.330742	5.41848	4.0347	0.0037253	0.0779345	-1.64877
chr15	62359922	62363434	3513	*	0.452493	2.23791	3.75166	0.00557781	0.0898602	-2.04937
chr15	62628099	62630699	2601	*	0.506067	1.46328	3.69057	0.00609023	0.0929831	-2.13682
chr15	62884609	62898165	13557	*	0.410364	4.50713	4.47648	0.00204862	0.0628963	-1.05393
chr15	63161199	63168452	7254	*	0.389561	3.49424	4.03486	0.00373713	0.0779345	-1.65092
chr15	63275584	63278196	2613	*	0.415346	1.15645	4.34102	0.00245591	0.0668009	-1.23376
chr15	63599758	63603476	3719	*	0.425301	2.16629	5.49235	0.000554631	0.0413498	0.224353
chr15	64510053	64523821	13769	*	0.325289	4.06409	4.75253	0.00135202	0.0540967	-0.65582
chr15	64683595	64687671	4077	*	0.538452	2.11551	7.02129	0.000103203	0.0267502	1.82616
chr15	66953152	66955275	2124	*	0.359462	1.31001	5.55414	0.000496442	0.0400274	0.325295
chr15	66997773	66999772	2000	*	0.620821	1.29546	6.29523	0.000230792	0.0315587	1.07414
chr15	71613600	71622328	8729	*	-0.311875	3.80581	-3.94631	0.00417339	0.0812628	-1.7649
chr15	71751234	71754782	3549	*	0.469212	1.88443	4.03242	0.00374984	0.0779345	-1.6543
chr15	71756416	71759074	2659	*	-0.382619	1.51341	-5.75549	0.000391413	0.0375672	0.555526
chr15	71818477	71822375	3899	*	0.566379	1.98287	6.02218	0.000311452	0.0352743	0.787677
chr15	72809305	72811290	1986	*	-0.560415	2.0623	-4.16709	0.00311213	0.0731959	-1.46896
chr15	73451352	73453388	2037	*	0.369131	1.38796	5.71411	0.000410827	0.0377072	0.508731
chr15	73511119	73513527	2409	*	-0.377398	2.59329	-3.92309	0.00437098	0.0823425	-1.80677
chr15	74621065	74624179	3115	*	0.450508	2.34809	5.57212	0.000515075	0.0402829	0.299989
chr15	75054679	75056913	2235	*	0.368477	1.22413	4.87767	0.00117386	0.0523047	-0.511795
chr15	76380430	76381936	1507	*	-0.369677	2.31028	-3.68906	0.00610346	0.0930084	-2.13897
chr15	76816495	76818718	2224	*	0.514483	3.07575	7.55898	5.79883e-05	0.0267502	2.35333
chr15	77223884	77228691	4808	*	0.333392	2.62558	5.09495	0.000871536	0.0475208	-0.22395
chr15	77276910	77279066	2157	*	0.664487	1.02594	10.4687	5.06882e-06	0.0156046	4.4542
chr15	77279940	77282455	2516	*	0.521094	1.27755	4.50509	0.00197234	0.0617465	-1.01633
chr15	77342512	77344902	2391	*	0.338032	1.66675	4.52648	0.0018487	0.0607943	-0.961478
chr15	78139188	78141871	2684	*	0.461756	2.20247	4.85586	0.00125067	0.0526088	-0.566139
chr15	78540595	78542710	2116	*	0.463217	1.45226	3.97855	0.00404312	0.0800583	-1.7292
chr15	78547834	78550119	2286	*	0.588739	1.62903	5.82388	0.000389465	0.0375672	0.572609
chr15	78915925	78918522	2598	*	0.743305	2.04101	9.47083	1.17985e-05	0.0222192	3.75432
chr15	79345822	79349182	3361	*	0.339533	3.61307	3.90491	0.00448458	0.0828329	-1.8323
chr15	79439973	79443095	3123	*	0.368045	3.58952	3.63741	0.006577	0.0960256	-2.21331
chr15	80327953	80329489	1537	*	0.315768	1.75074	3.87893	0.00462976	0.0839754	-1.86553
chr15	80337902	80344405	6504	*	0.455849	3.40939	5.17274	0.00084154	0.047182	-0.176765
chr15	80470222	80472831	2610	*	0.604105	1.88508	6.11274	0.000281696	0.0339478	0.883905
chr15	81122535	81125919	3385	*	0.410602	1.75125	3.90785	0.00446603	0.0828329	-1.82818
chr15	81131765	81133979	2215	*	0.584683	1.36297	3.94956	0.00421112	0.0813374	-1.7697
chr15	81730178	81731270	1093	*	-0.300054	1.6616	-3.77886	0.00530622	0.0889114	-2.00323
chr15	82203246	82206981	3736	*	-0.341813	2.32154	-5.37017	0.000619831	0.0425184	0.10931
chr15	83231828	83234690	2863	*	-0.353943	2.22353	-4.38511	0.0022952	0.0655904	-1.16884
chr15	83493256	83495906	2651	*	-0.337456	2.17466	-4.2725	0.00265215	0.0686761	-1.31445
chr15	84412246	84414464	2219	*	0.454603	2.21575	6.55836	0.000159715	0.02837	1.41219
chr15	84711347	84716900	5554	*	0.432969	3.79659	6.12068	0.000257782	0.0326949	0.957104
chr15	84974754	84977514	2761	*	0.483737	1.86336	4.88713	0.00120195	0.0525197	-0.526985
chr15	86072809	86077049	4241	*	0.367858	2.39561	3.88396	0.00461944	0.0839232	-1.86178
chr15	86515119	86518855	3737	*	0.488776	2.07705	6.81805	0.000122033	0.0267502	1.66572
chr15	90376186	90378611	2426	*	-0.403847	1.93757	-4.27447	0.00268742	0.0691542	-1.32319
chr15	90566692	90569714	3023	*	-0.31081	2.038	-5.36278	0.000625436	0.042609	0.100531
chr15	90846241	90849122	2882	*	0.965124	1.43372	8.04359	4.12175e-05	0.0267502	2.66775
chr15	91037624	91040634	3011	*	0.347637	1.88911	4.03437	0.00373968	0.0779345	-1.65159
chr15	91613446	91617727	4282	*	0.413676	3.41588	3.61881	0.00675691	0.0974035	-2.24015
chr15	94024835	94027063	2229	*	-0.424504	1.16816	-4.71051	0.00150722	0.0564446	-0.750253
chr15	94615515	94617079	1565	*	-0.381995	1.271	-3.78066	0.00535084	0.089086	-2.00803
chr15	96666028	96669481	3454	*	-0.459694	2.00394	-6.60753	0.000151568	0.0278786	1.46159
chr15	96741058	96745986	4929	*	0.335444	2.99104	4.30724	0.00251917	0.0673871	-1.26451
chr15	97741781	97744350	2570	*	0.377407	1.94523	4.60718	0.00171653	0.0598188	-0.879917
chr15	98087481	98090688	3208	*	0.329912	1.91301	4.17823	0.00301818	0.0728495	-1.44286
chr15	99874797	99876642	1846	*	0.352569	2.35621	5.71626	0.000409792	0.0377072	0.511172
chr15	100443751	100445058	1308	*	-0.405291	1.43237	-3.73972	0.00567418	0.090149	-2.06642
chr15	100684738	100689867	5130	*	-0.319751	4.27701	-5.73386	0.000401434	0.0376569	0.531096
chr15	102013217	102018922	5706	*	0.358756	3.88212	4.83222	0.00123471	0.0526088	-0.563386
chr15	102079215	102082259	3045	*	0.597339	1.5915	5.37335	0.000659653	0.0436299	0.0613141
chr15	102721100	102725170	4071	*	-0.341915	3.19322	-3.94864	0.00421654	0.0813374	-1.77098
chr15	103145544	103147152	1609	*	0.355768	1.14546	4.03422	0.00374045	0.0779345	-1.6518
chr15	103284267	103287193	2927	*	-0.412282	2.21049	-5.00864	0.00102775	0.050371	-0.37369
chr16	3846612	3848036	1425	*	-0.40838	1.32095	-5.89057	0.000334716	0.036223	0.706446
chr16	4475872	4479838	3967	*	0.54042	2.46977	6.1001	0.000285654	0.0340612	0.870549
chr16	4776865	4778557	1693	*	0.329479	1.20436	3.79993	0.00520559	0.0882292	-1.98065
chr16	5012004	5013595	1592	*	-0.398732	2.18394	-3.75938	0.00551642	0.0895798	-2.03836
chr16	8821286	8824562	3277	*	0.382894	1.78979	6.26809	0.00021883	0.0307406	1.1135
chr16	10749194	10761669	12476	*	0.345076	4.93231	6.05739	0.000276798	0.0339478	0.888952
chr16	11510785	11512998	2214	*	-0.544496	1.0269	-6.08934	0.000289071	0.0341284	0.859161
chr16	11907438	11910217	2780	*	-0.324179	3.09925	-4.4753	0.00196343	0.0617465	-1.02321
chr16	13108559	13111591	3033	*	0.365208	3.28431	4.93137	0.00108599	0.0510829	-0.437267
chr16	14302141	14305295	3155	*	0.418831	2.36239	3.86428	0.00475004	0.0848393	-1.88952
chr16	16010210	16014153	3944	*	0.372359	1.93715	3.67438	0.00623428	0.0938073	-2.16007
chr16	17926853	17929374	2522	*	-0.309939	3.56003	-4.57228	0.00171527	0.0598188	-0.890833
chr16	18407554	18414030	6477	*	0.337664	3.03023	4.44609	0.00207253	0.063286	-1.07295
chr16	18788229	18791347	3119	*	-0.33764	1.96895	-3.68964	0.00609838	0.0929831	-2.13815
chr16	21975173	21977919	2747	*	0.318666	2.18072	4.04309	0.00364103	0.077304	-1.62933
chr16	22769972	22772607	2636	*	0.435493	1.30064	4.41477	0.00222429	0.0652341	-1.13549
chr16	23134975	23137994	3020	*	0.361149	2.20059	3.6198	0.00674724	0.0973949	-2.23872
chr16	23233383	23235792	2410	*	0.566019	1.45569	5.39047	0.000646258	0.0432507	0.0813235
chr16	23897417	23898996	1580	*	0.481506	1.49746	5.29236	0.00072731	0.0449134	-0.0340194
chr16	25456707	25459810	3104	*	0.451028	1.68023	3.80154	0.00519362	0.0881587	-1.97836
chr16	25471297	25473693	2397	*	0.330767	0.957241	3.99614	0.00393941	0.0796174	-1.70376
chr16	26003577	26005452	1876	*	-0.317803	1.01674	-4.08561	0.00341875	0.0754533	-1.56778
chr16	26267329	26269399	2071	*	-0.523772	1.04786	-5.96842	0.000330747	0.0361304	0.729959
chr16	30110618	30112838	2221	*	0.360276	1.48309	4.6622	0.00156581	0.0574464	-0.793914
chr16	30192983	30195971	2989	*	0.657553	1.65691	3.803	0.00518282	0.0881587	-1.97629
chr16	30217644	30219542	1899	*	-0.302104	1.61693	-3.96187	0.00404653	0.0800583	-1.73689
chr16	30284682	30287020	2339	*	0.354685	1.32185	4.21463	0.00291578	0.0717998	-1.4042
chr16	30644761	30646618	1858	*	0.458133	0.933971	4.06618	0.00357777	0.0769984	-1.60758
chr16	30868111	30871316	3206	*	0.345804	1.74614	5.64237	0.000447036	0.0382731	0.426966
chr16	32608268	32610501	2234	*	0.321344	2.79671	4.23655	0.00275427	0.0701028	-1.35513
chr16	32638035	32643217	5183	*	0.375567	3.80945	5.71994	0.00040803	0.0377072	0.515339
chr16	33591919	33597105	5187	*	0.358275	2.63677	3.58887	0.00705774	0.0990866	-2.28347
chr16	33876841	33880747	3907	*	0.377466	2.34057	5.12685	0.000847162	0.0472825	-0.193711
chr16	34933125	34939528	6404	*	-0.328794	2.83973	-3.63552	0.00659504	0.0960256	-2.21603
chr16	35517392	35518825	1434	*	0.464719	1.03256	3.84781	0.00486241	0.0857202	-1.91279
chr16	35937830	35940380	2551	*	-0.310862	2.45855	-4.14884	0.003098	0.0731959	-1.47292
chr16	36827691	36829655	1965	*	-0.303771	2.34344	-4.33606	0.00236004	0.0658377	-1.20679
chr16	44556910	44559540	2631	*	-0.384261	2.77051	-3.94501	0.00423813	0.0814528	-1.77606
chr16	44614914	44617828	2915	*	-0.343563	1.52504	-5.73977	0.000398666	0.0375975	0.537783
chr16	44683787	44685871	2085	*	-0.442808	1.17749	-4.1815	0.00305115	0.0729133	-1.44929
chr16	45741394	45743888	2495	*	-0.470635	2.82927	-4.72895	0.00147171	0.0561979	-0.726703
chr16	57388839	57390996	2158	*	-0.474464	1.39364	-3.93003	0.00432846	0.0820711	-1.79705
chr16	57465594	57470185	4592	*	0.322248	2.50217	4.25994	0.00266569	0.0688565	-1.32283
chr16	58669813	58671943	2131	*	0.310169	2.47387	5.38636	0.000607723	0.0425184	0.128541
chr16	76407608	76410388	2781	*	0.349278	1.48398	4.52336	0.00188043	0.061171	-0.975063
chr16	77419003	77421992	2990	*	-0.345132	1.66145	-6.04411	0.000280981	0.0339478	0.874577
chr16	77499319	77503866	4548	*	-0.429414	3.04534	-5.47843	0.000566126	0.0414963	0.205122
chr16	78531128	78533011	1884	*	-0.5524	1.72732	-5.35708	0.000672671	0.0437223	0.0422474
chr16	85755202	85757567	2366	*	0.423408	1.29083	4.99013	0.00105553	0.0508458	-0.399146
chr16	86643310	86646125	2816	*	-0.639654	1.80611	-6.25523	0.000241015	0.0317577	1.03286
chr16	91464212	91465550	1339	*	0.616852	1.14358	6.04101	0.000304992	0.0348928	0.807782
chr16	91521388	91524241	2854	*	0.434171	1.92782	4.22241	0.00288495	0.0716004	-1.39364
chr16	91687617	91690372	2756	*	0.335309	2.72162	4.45616	0.00203749	0.0626682	-1.05697
chr16	92113758	92115871	2114	*	-0.38622	0.887583	-5.01746	0.000991002	0.0501634	-0.343419
chr16	92136967	92143065	6099	*	-0.492062	3.58042	-3.71357	0.00589159	0.0917053	-2.10382
chr16	92174221	92178552	4332	*	-0.506523	1.34558	-3.75417	0.0055578	0.0897647	-2.04579
chr16	93607717	93608691	975	*	-0.43602	1.40809	-6.92503	0.000108807	0.0267502	1.7725
chr16	93711874	93712963	1090	*	-0.345855	1.40882	-4.50095	0.00193317	0.0616683	-1.00301
chr16	94735694	94738116	2423	*	-0.310692	1.7419	-4.57261	0.00171451	0.0598188	-0.890396
chr16	95049385	95057497	8113	*	-0.301936	4.66777	-3.72761	0.00574214	0.0903601	-2.08006
chr16	95641558	95645003	3446	*	-0.55901	1.75758	-4.82351	0.00130337	0.0534348	-0.606823
chr16	95788975	95792268	3294	*	-0.421621	1.53984	-4.94175	0.00112173	0.0515417	-0.458978
chr16	96191180	96193480	2301	*	-0.331771	1.98249	-5.10775	0.000857632	0.0473068	-0.208183
chr17	5136522	5140234	3713	*	-0.511282	2.9767	-6.89225	0.000114959	0.0267502	1.72331
chr17	5741676	5743661	1986	*	0.347086	1.4529	3.63545	0.00659566	0.0960256	-2.21612
chr17	12959903	12961716	1814	*	-0.316973	2.94664	-4.29755	0.00251037	0.0673871	-1.26559
chr17	14158525	14164259	5735	*	0.340928	3.76451	5.48958	0.00053638	0.040982	0.250112
chr17	15808148	15810245	2098	*	-0.425732	1.30849	-5.52917	0.00053001	0.0408844	0.268204
chr17	16298192	16305033	6842	*	0.523826	3.24122	6.99071	0.000104797	0.0267502	1.8104
chr17	21382713	21384702	1990	*	0.329326	1.68546	3.78483	0.00531908	0.0889837	-2.00211
chr17	21515089	21518832	3744	*	-0.345168	3.71824	-4.62306	0.0016261	0.0583965	-0.834598
chr17	24056637	24059249	2613	*	0.345946	1.88843	3.91663	0.00441099	0.082664	-1.81584
chr17	25077516	25079192	1677	*	-0.650339	0.894208	-7.25383	8.62915e-05	0.0267502	1.99646
chr17	25920060	25921692	1633	*	-0.374745	2.9045	-4.15388	0.0031692	0.0735299	-1.48702
chr17	27820743	27822254	1512	*	-0.397682	1.97032	-4.71469	0.00149908	0.0564446	-0.744905
chr17	27970397	27972700	2304	*	-0.386859	1.81967	-3.90533	0.00448194	0.0828329	-1.83171
chr17	28437897	28440064	2168	*	-0.589796	1.13834	-8.00575	3.89456e-05	0.0267502	2.71458
chr17	28790975	28794897	3923	*	0.36336	2.50009	4.36846	0.00236685	0.0658417	-1.19711
chr17	29433482	29436044	2563	*	0.666799	1.93778	4.62287	0.00168921	0.0596489	-0.862933
chr17	29992071	29996397	4327	*	0.409282	2.78998	5.0835	0.000928911	0.0483878	-0.276037
chr17	31568899	31571499	2601	*	-0.313698	1.87433	-3.74975	0.00559312	0.0899636	-2.0521
chr17	31841546	31844042	2497	*	-0.484595	1.43127	-5.39195	0.000645113	0.0432507	0.083053
chr17	32063626	32066007	2382	*	-0.338421	1.77616	-3.60854	0.00685852	0.0979786	-2.25499
chr17	33918169	33921204	3036	*	-0.370558	3.75831	-4.86532	0.0011963	0.0523403	-0.529739
chr17	35023332	35025363	2032	*	0.484645	1.51684	3.60977	0.00684632	0.097907	-2.25322
chr17	35648903	35651244	2342	*	0.678779	1.51279	10.5239	4.86796e-06	0.0156046	4.48669
chr17	35763475	35765905	2431	*	0.433432	1.29833	3.91122	0.00444481	0.0828329	-1.82344
chr17	44544858	44550141	5284	*	0.365343	3.1454	4.51897	0.00192044	0.0615269	-0.992034
chr17	44766509	44772129	5621	*	0.31716	3.25384	4.72789	0.00139632	0.0549188	-0.687629
chr17	45506424	45507921	1498	*	-0.393627	2.17661	-4.27126	0.00269916	0.0693091	-1.32752
chr17	45734517	45736822	2306	*	0.3852	1.82033	3.65772	0.0063863	0.0946342	-2.18404
chr17	45782690	45788438	5749	*	0.328319	3.19512	4.47735	0.00196391	0.0617465	-1.02268
chr17	46881071	46883216	2146	*	0.397871	1.76846	6.07745	0.000270608	0.0334541	0.910623
chr17	47212027	47213792	1766	*	-0.353737	1.512	-4.96292	0.00103113	0.0504349	-0.388844
chr17	49681357	49683151	1795	*	-0.435383	1.33052	-5.29995	0.000717344	0.0445728	-0.0214512
chr17	53585800	53588816	3017	*	0.316255	2.0781	4.10741	0.00331049	0.0745971	-1.53632
chr17	56007411	56011471	4061	*	-0.303348	4.10096	-4.02782	0.00367374	0.0774642	-1.64191
chr17	56287241	56292050	4810	*	-0.308911	4.35027	-4.74722	0.00136142	0.0541753	-0.662657
chr17	56821593	56823833	2241	*	0.35085	1.35002	3.67071	0.00626742	0.0939922	-2.16535
chr17	56996568	56998768	2201	*	-0.30543	2.27145	-3.76333	0.00545719	0.0895281	-2.02928
chr17	57259229	57261814	2586	*	0.572547	1.63135	5.68907	0.00045469	0.0384767	0.422962
chr17	62775192	62777109	1918	*	-0.705841	0.914153	-6.59011	0.000168661	0.0284156	1.37133
chr17	63907659	63909839	2181	*	-0.317791	1.10353	-3.78424	0.00532352	0.0889837	-2.00294
chr17	64166133	64170483	4351	*	0.327766	3.20898	3.96331	0.00412462	0.0806445	-1.74949
chr17	64332245	64335601	3357	*	-0.308875	3.1703	-4.40585	0.00214587	0.0639118	-1.11251
chr17	67174684	67177042	2359	*	-0.493475	1.64884	-4.08177	0.00350117	0.0760974	-1.58606
chr17	67231338	67234684	3347	*	0.6431	2.12375	5.04107	0.000990417	0.0501634	-0.336568
chr17	67862001	67864888	2888	*	0.366091	1.41589	5.60369	0.000467999	0.0389009	0.382545
chr17	67940774	67943103	2330	*	-0.525086	1.37743	-3.63275	0.00662156	0.0962918	-2.22002
chr17	68086002	68091600	5599	*	0.35601	3.01962	6.31738	0.000207288	0.0306942	1.16508
chr17	73051264	73056380	5117	*	0.301968	2.99714	3.81415	0.00503846	0.0870796	-1.95211
chr17	74709152	74713221	4070	*	-0.455432	2.4555	-4.5415	0.00187968	0.061171	-0.968674
chr17	74957693	74961615	3923	*	0.521745	2.62654	7.00686	0.000102523	0.0267502	1.83028
chr17	75167314	75170237	2924	*	0.518891	2.31873	4.49496	0.00199898	0.0618206	-1.02962
chr17	75201129	75206692	5564	*	0.42167	2.51921	4.86264	0.00123994	0.0526088	-0.557644
chr17	75310823	75314291	3469	*	0.419144	1.95093	5.85625	0.000349064	0.0369397	0.666409
chr17	75405872	75409177	3306	*	0.437905	1.69633	4.14559	0.00320555	0.07371	-1.49836
chr17	75538397	75540777	2381	*	-0.561644	1.32275	-5.01279	0.00102601	0.050371	-0.371255
chr17	79450820	79452694	1875	*	-0.456636	1.48024	-5.28544	0.000733436	0.0449134	-0.0422172
chr17	79513398	79515964	2567	*	0.678365	1.16973	5.6873	0.000455622	0.0384767	0.420979
chr17	79598360	79600571	2212	*	0.61617	1.39981	9.7939	8.43244e-06	0.0222192	4.03798
chr17	83781895	83783633	1739	*	-0.958502	0.866323	-8.06693	4.03631e-05	0.0267502	2.68648
chr17	84122368	84124216	1849	*	0.671967	1.35874	5.35786	0.00067204	0.0437223	0.0431625
chr17	87114723	87117632	2910	*	0.344164	1.6154	4.24274	0.00278808	0.0702541	-1.36149
chr17	88212846	88215094	2249	*	0.322619	1.55559	5.1562	0.000807132	0.0466428	-0.148719
chr17	94748248	94751965	3718	*	-0.301898	3.31349	-4.0813	0.00338922	0.0754533	-1.56344
chr18	4979792	4983041	3250	*	-0.461407	1.49319	-3.82805	0.005001	0.0867591	-1.94075
chr18	5332791	5336514	3724	*	-0.309776	3.07881	-3.82676	0.0049812	0.0866478	-1.93865
chr18	5427715	5429497	1783	*	-0.547407	1.19191	-7.61457	5.53351e-05	0.0267502	2.39643
chr18	5665354	5667998	2645	*	-0.434479	1.50444	-3.92622	0.00435176	0.0823058	-1.80239
chr18	6134288	6138205	3918	*	-0.303132	3.26018	-4.098	0.00331087	0.0745971	-1.54021
chr18	7692554	7694183	1630	*	-0.550259	1.10418	-4.1465	0.00320155	0.07371	-1.49711
chr18	9813629	9816168	2540	*	0.427204	1.28197	4.73858	0.00145353	0.0561899	-0.714428
chr18	9816995	9820729	3735	*	-0.348611	1.64872	-3.77389	0.00540295	0.0892591	-2.01768
chr18	10298282	10301044	2763	*	-0.487221	2.15511	-4.16821	0.00310734	0.0731959	-1.46743
chr18	13288281	13292241	3961	*	-0.567953	2.17075	-4.34903	0.00242955	0.0665111	-1.22305
chr18	13386506	13391480	4975	*	-0.345841	2.5126	-4.54257	0.00182306	0.0607165	-0.945768
chr18	13398193	13404392	6200	*	-0.344362	3.13092	-4.80905	0.00125866	0.0527838	-0.584794
chr18	13620711	13622819	2109	*	-0.531517	0.662442	-4.32167	0.00252095	0.0673871	-1.2597
chr18	16703152	16705803	2652	*	-0.365758	1.49908	-5.37461	0.00061648	0.0425184	0.114595
chr18	21223360	21226066	2707	*	0.439996	1.75595	3.7663	0.00546199	0.0895281	-2.02849
chr18	22489700	22492535	2836	*	-0.370641	1.91462	-4.19916	0.00297818	0.0723303	-1.42524
chr18	22528031	22531457	3427	*	-0.373317	2.3058	-4.08142	0.00350286	0.0760974	-1.58654
chr18	24470017	24471824	1808	*	-0.472912	1.78996	-6.60731	0.000152043	0.0278786	1.45898
chr18	32313555	32316650	3096	*	0.435168	1.54312	3.67689	0.00621169	0.0937173	-2.15646
chr18	33867507	33869974	2468	*	0.334762	0.919883	3.65822	0.00638162	0.0946342	-2.18331
chr18	35047220	35049600	2381	*	0.370009	1.1721	4.12719	0.00328792	0.0743273	-1.52358
chr18	35382079	35385041	2963	*	0.443244	1.83229	5.63933	0.000468922	0.0389009	0.388384
chr18	35751382	35752970	1589	*	-0.447422	1.28902	-4.97558	0.00107499	0.0510573	-0.417109
chr18	35822393	35824621	2229	*	0.378722	1.22778	4.04378	0.00369094	0.0776818	-1.63855
chr18	36312867	36316314	3448	*	-0.319427	2.61925	-3.99556	0.00391027	0.0793985	-1.69885
chr18	36389474	36393172	3699	*	-0.379638	1.70432	-5.36961	0.000620249	0.0425184	0.108652
chr18	36521050	36523249	2200	*	-0.377398	1.63851	-5.36126	0.000626603	0.042609	0.0987126
chr18	37176849	37179972	3124	*	-0.402181	2.20356	-3.84132	0.0049075	0.0861523	-1.92197
chr18	37968763	37970494	1732	*	-0.455974	1.65072	-4.25077	0.00277546	0.0702453	-1.3552
chr18	38248312	38251662	3351	*	-0.308042	3.48043	-4.36608	0.00226522	0.0654887	-1.16614
chr18	38792200	38794860	2661	*	-0.434495	1.61027	-4.40599	0.0022506	0.0654887	-1.14715
chr18	39717320	39721800	4481	*	0.413567	2.20983	4.58503	0.00177504	0.060128	-0.91197
chr18	42765717	42770476	4760	*	0.333749	2.26612	4.81744	0.00124242	0.0526088	-0.572481
chr18	44811405	44815052	3648	*	-0.441197	2.44688	-4.84528	0.00126764	0.0529315	-0.579424
chr18	46674129	46677144	3016	*	-0.550577	1.05777	-5.80675	0.000397149	0.0375672	0.553755
chr18	46727332	46729468	2137	*	-0.686782	1.42371	-4.00828	0.00387836	0.0793985	-1.68781
chr18	46957701	46959626	1926	*	-0.508467	2.41269	-6.98494	0.000103744	0.0267502	1.81825
chr18	47329245	47332130	2886	*	-0.841064	2.26583	-5.43895	0.000609901	0.0425184	0.137754
chr18	49754708	49757312	2605	*	-0.424602	2.68054	-4.38555	0.00231311	0.0656267	-1.17432
chr18	53263099	53265656	2558	*	-0.326764	1.86245	-3.73854	0.00568382	0.090149	-2.0681
chr18	54629952	54632130	2179	*	-0.401477	0.999854	-4.16876	0.003105	0.0731959	-1.46668
chr18	54858791	54861865	3075	*	0.336343	2.14903	4.29706	0.00255818	0.0676389	-1.27935
chr18	58051818	58059916	8099	*	-0.354126	3.48122	-5.36539	0.000623454	0.042609	0.103627
chr18	58165109	58169501	4393	*	-0.508133	2.59728	-7.69612	5.08798e-05	0.0267502	2.47233
chr18	58392718	58396423	3706	*	-0.510641	2.11771	-4.19811	0.00298246	0.0723303	-1.42666
chr18	58474751	58478762	4012	*	-0.34873	2.10213	-4.51298	0.00190701	0.061346	-0.988902
chr18	60679320	60681497	2178	*	0.391162	1.4893	3.82659	0.00501139	0.0868949	-1.94282
chr18	60721683	60725070	3388	*	0.316315	1.78311	4.50176	0.00188509	0.0612283	-0.984219
chr18	61933738	61936842	3105	*	0.362274	1.55731	4.49497	0.00198071	0.0617465	-1.02288
chr18	62179376	62181564	2189	*	-0.467236	1.95604	-5.39051	0.000646222	0.0432507	0.0813777
chr18	63206838	63209214	2377	*	-0.528123	1.5701	-9.5288	1.0385e-05	0.0222192	3.86392
chr18	63714072	63716050	1979	*	-0.598131	1.15848	-6.78297	0.00013813	0.0272704	1.55908
chr18	66250327	66253543	3217	*	-0.60226	1.66227	-3.70932	0.00592779	0.0917537	-2.10992
chr18	66327135	66330169	3035	*	0.626835	1.56229	8.80229	1.88954e-05	0.0267502	3.3524
chr18	67363873	67366728	2856	*	0.575731	1.25207	3.86587	0.00473939	0.0848393	-1.88729
chr18	67696664	67699669	3006	*	-0.413771	1.28478	-6.76092	0.000128957	0.0267502	1.61353
chr18	77046253	77048304	2052	*	-0.478154	1.96149	-4.30943	0.00256302	0.0676389	-1.27613
chr18	77602401	77604702	2302	*	0.380104	0.913307	4.49801	0.00199092	0.0617465	-1.02562
chr18	77996628	77999348	2721	*	-0.308023	1.77708	-3.72438	0.00579331	0.0907421	-2.0875
chr18	78600592	78602434	1843	*	-0.50392	1.30742	-4.2839	0.00265324	0.0686761	-1.31048
chr18	80622426	80625988	3563	*	-0.399626	2.43013	-5.1723	0.000817818	0.0468477	-0.15477
chr18	81627935	81630148	2214	*	0.479579	1.71753	3.78217	0.00533933	0.0890695	-2.00589
chr18	81795998	81798100	2103	*	-0.466662	1.27979	-4.2784	0.00267312	0.0689433	-1.31789
chr18	82692856	82693839	984	*	-0.375369	2.04675	-3.66713	0.00629994	0.0941489	-2.1705
chr18	89097168	89099592	2425	*	-0.325347	1.36593	-3.59498	0.00699521	0.0987848	-2.27462
chr19	3837666	3841449	3784	*	0.33209	3.12098	3.79957	0.00520822	0.0882296	-1.98115
chr19	4243904	4247177	3274	*	0.374576	2.45669	5.40729	0.000592461	0.0425184	0.153324
chr19	4494486	4496294	1809	*	0.32819	1.53071	3.59359	0.00700945	0.0988843	-2.27664
chr19	5221618	5223271	1654	*	-0.376288	1.00162	-5.24352	0.000726493	0.0449134	-0.0450669
chr19	5974577	5976303	1727	*	-0.492957	0.765557	-3.71694	0.0058631	0.0914824	-2.099
chr19	6991641	6993589	1949	*	-0.379099	2.9343	-4.13143	0.00326877	0.0741914	-1.51777
chr19	7068389	7073775	5387	*	0.370748	3.36266	3.92744	0.00434432	0.0823058	-1.80068
chr19	9897222	9900949	3728	*	-0.305546	4.13523	-4.42012	0.00210472	0.0634545	-1.09333
chr19	10567337	10570748	3412	*	0.362154	2.05067	3.59266	0.00701887	0.0989127	-2.27798
chr19	10838408	10841098	2691	*	0.512806	1.61773	5.18666	0.000827287	0.0468843	-0.160033
chr19	17023441	17028588	5148	*	0.307488	3.02441	3.84961	0.0048068	0.0853131	-1.90417
chr19	17164402	17166939	2538	*	-0.545906	1.40849	-5.06527	0.000961032	0.0494091	-0.30699
chr19	20250729	20253633	2905	*	0.496263	1.59448	3.93712	0.00428546	0.0816662	-1.78711
chr19	21118353	21120668	2316	*	0.471591	1.60622	5.23547	0.000779365	0.0458999	-0.101616
chr19	21736954	21739712	2759	*	-0.426779	2.3484	-4.82184	0.00130614	0.0534503	-0.60892
chr19	21768092	21771421	3330	*	-0.307008	2.93171	-5.32326	0.000656406	0.0435678	0.0533807
chr19	24107015	24108771	1757	*	0.441751	1.27098	4.17898	0.00306174	0.0729133	-1.45273
chr19	24270782	24272719	1938	*	-0.521185	1.27082	-6.74451	0.000137733	0.0272704	1.55711
chr19	25394617	25396994	2378	*	0.310498	2.53577	4.52381	0.00183012	0.0607165	-0.954939
chr19	28293492	28297180	3689	*	0.421226	2.32847	5.6777	0.00043586	0.0382398	0.454312
chr19	28714558	28717829	3272	*	-0.344529	1.97664	-5.20383	0.00076064	0.0453282	-0.0906445
chr19	28750338	28752272	1935	*	0.341571	1.5136	5.12879	0.000835289	0.0471049	-0.182311
chr19	28758003	28761556	3554	*	0.3586	2.3101	3.59315	0.00701394	0.0988843	-2.27728
chr19	29184932	29187205	2274	*	0.413236	1.58138	3.92249	0.00437474	0.0823425	-1.80763
chr19	31479460	31481261	1802	*	-0.453304	1.25915	-6.10986	0.00026572	0.0334511	0.930741
chr19	31578311	31581132	2822	*	0.598067	1.25948	3.7866	0.0053056	0.0889114	-1.99959
chr19	31691194	31695634	4441	*	-0.433291	2.0517	-4.21211	0.00292587	0.0717998	-1.40763
chr19	32274782	32276659	1878	*	0.472927	1.39128	6.29994	0.000217038	0.0307406	1.12497
chr19	32812063	32818028	5966	*	0.333457	2.45008	5.3796	0.000612743	0.0425184	0.120521
chr19	34412309	34414879	2571	*	-0.423923	1.39013	-6.98814	0.000102005	0.0267502	1.83266
chr19	34606088	34608890	2803	*	-0.368128	2.34322	-3.66502	0.00631916	0.0942571	-2.17352
chr19	34639873	34641493	1621	*	-0.683956	1.69968	-5.83526	0.000384445	0.0375672	0.585121
chr19	34660536	34663379	2844	*	0.516096	2.27018	3.58169	0.00713196	0.099531	-2.29387
chr19	36495606	36497423	1818	*	0.559351	1.48829	6.87521	0.000124204	0.0267502	1.65723
chr19	37895334	37897463	2130	*	0.416956	1.52618	6.3421	0.000201754	0.0303703	1.19081
chr19	38591628	38594625	2998	*	0.326506	1.96485	4.49948	0.00190171	0.061346	-0.991454
chr19	40270338	40271980	1643	*	0.352355	2.16722	4.39743	0.00225258	0.0654887	-1.15083
chr19	40467523	40469205	1683	*	0.565147	0.989213	6.36578	0.00021391	0.0306942	1.14637
chr19	40594795	40597261	2467	*	0.552186	1.91068	3.91278	0.00443502	0.0827937	-1.82124
chr19	41493334	41497316	3983	*	0.374634	2.87387	6.74495	0.000131128	0.0267502	1.59786
chr19	41894636	41897373	2738	*	0.378562	3.11647	5.65875	0.000438473	0.0382398	0.445701
chr19	41997778	42000044	2267	*	0.359023	1.61191	4.31484	0.00254431	0.067616	-1.26886
chr19	42165651	42167010	1360	*	0.341824	1.45977	3.76472	0.00547433	0.0895312	-2.03074
chr19	42236987	42243825	6839	*	-0.307773	4.22574	-4.67291	0.001501	0.0564446	-0.758983
chr19	43668872	43671059	2188	*	-0.339902	1.29563	-4.10311	0.00339434	0.0754533	-1.55566
chr19	44708167	44710302	2136	*	0.617469	1.29332	5.81449	0.000393658	0.0375672	0.562275
chr19	46308536	46309665	1130	*	-0.680753	1.19294	-6.38396	0.000209781	0.0306942	1.16488
chr19	46932519	46935030	2512	*	0.44228	1.57308	3.90147	0.00450648	0.083029	-1.83715
chr19	46948431	46950552	2122	*	0.479164	1.46891	3.9525	0.00419376	0.0812815	-1.76559
chr19	47558896	47561212	2317	*	-0.32524	1.66845	-3.90847	0.00446211	0.0828329	-1.8273
chr19	52564233	52567615	3383	*	-0.336987	2.59526	-5.48145	0.000541652	0.0410347	0.240599
chr19	53205206	53207003	1798	*	-0.516593	1.18179	-6.25354	0.00024057	0.0317577	1.03411
chr19	53247672	53249063	1392	*	-0.745296	0.984715	-6.99135	0.00011184	0.0267502	1.75625
chr19	53428238	53429973	1736	*	0.337076	1.44041	4.70621	0.00143962	0.0559073	-0.717264
chr19	53576851	53579145	2295	*	0.349636	1.68697	3.78938	0.00528456	0.0887866	-1.99563
chr19	53815474	53816890	1417	*	-0.531496	1.17356	-6.41877	0.000201544	0.0303703	1.20251
chr19	55231303	55233978	2676	*	0.651105	1.96288	10.9721	3.53146e-06	0.0156046	4.7415
chr19	55243729	55246232	2504	*	0.49386	2.13338	8.4357	2.5904e-05	0.0267502	3.0764
chr19	55849588	55853238	3651	*	0.401651	2.49538	4.36229	0.00238656	0.0658817	-1.20534
chr19	55879946	55881794	1849	*	0.555791	0.986605	4.66748	0.00159375	0.0580331	-0.805416
chr19	56976384	56979037	2654	*	-0.551091	1.94987	-3.71656	0.00586631	0.0914824	-2.09955
chr19	57097366	57101108	3743	*	0.452844	2.06023	4.78634	0.0013669	0.0543295	-0.653773
chr19	60494090	60497811	3722	*	0.418001	2.31199	6.30648	0.000209783	0.0306942	1.1537
chr19	60969365	60973645	4281	*	0.330184	2.10471	3.96054	0.00414662	0.0808877	-1.75435
chr2	3281889	3283919	2031	*	-0.44285	2.65292	-4.65326	0.00162352	0.0583965	-0.823709
chr2	4315874	4319275	3402	*	0.496223	1.84875	4.68738	0.00155307	0.0571703	-0.77986
chr2	4472680	4483501	10822	*	0.529958	3.88735	7.85846	4.36846e-05	0.0267502	2.61029
chr2	4500390	4502924	2535	*	0.605442	1.18481	6.5445	0.000176926	0.0290067	1.32617
chr2	4568491	4570934	2444	*	-0.502896	0.854908	-5.22703	0.000787435	0.0460548	-0.111697
chr2	4874853	4876839	1987	*	-0.441203	0.77198	-4.51291	0.00195202	0.0616891	-1.00607
chr2	4916770	4919583	2814	*	-0.434841	2.01282	-5.63148	0.000470191	0.0389009	0.384623
chr2	5284443	5286498	2056	*	-0.603563	1.36664	-7.02206	0.000108456	0.0267502	1.78482
chr2	11457404	11460935	3532	*	0.449135	1.91896	7.90422	4.18657e-05	0.0267502	2.64862
chr2	11552714	11554184	1471	*	0.722699	1.27047	7.11119	9.92619e-05	0.0267502	1.86704
chr2	12047883	12050102	2220	*	0.43537	1.43231	5.3701	0.000656009	0.0435678	0.0648901
chr2	12137277	12141068	3792	*	-0.324325	2.76126	-4.13316	0.0032064	0.07371	-1.50347
chr2	13393768	13397308	3541	*	0.572901	1.48985	7.80367	4.68971e-05	0.0267502	2.54728
chr2	13490299	13492761	2463	*	-0.469647	1.9028	-6.66954	0.00014194	0.0276245	1.5234
chr2	21204742	21206722	1981	*	-0.560426	1.84242	-5.25821	0.000758087	0.0453282	-0.0745371
chr2	22994295	22996423	2129	*	0.421591	1.48032	3.83769	0.00493285	0.0863733	-1.9271
chr2	24934084	24935228	1145	*	-0.742765	1.0061	-7.95542	4.46311e-05	0.0267502	2.59646
chr2	26143140	26149290	6151	*	0.353906	3.12996	4.30291	0.00257782	0.0676826	-1.28269
chr2	27231800	27233974	2175	*	0.306136	1.21753	4.23963	0.00270518	0.0693475	-1.34108
chr2	27652633	27654832	2200	*	0.424392	1.44011	5.29995	0.000710316	0.0443803	-0.0137823
chr2	29099809	29102315	2507	*	-0.335315	2.25497	-5.09471	0.000871801	0.0475208	-0.224249
chr2	30650900	30653931	3032	*	0.554287	1.42438	6.27715	0.000235354	0.0317338	1.05551
chr2	31115112	31117259	2148	*	-0.369375	0.768761	-3.63548	0.0065954	0.0960256	-2.21608
chr2	31806808	31814152	7345	*	0.323111	3.35436	3.74398	0.00563958	0.090149	-2.06033
chr2	32136347	32138097	1751	*	-0.420121	2.17185	-6.53031	0.00016458	0.02837	1.38384
chr2	33344856	33347511	2656	*	-0.321169	1.47631	-5.32208	0.000657362	0.0435678	0.0519608
chr2	35532697	35534511	1815	*	-0.42514	0.916125	-6.9878	0.000102041	0.0267502	1.83234
chr2	36269203	36276856	7654	*	0.392724	3.06682	6.12212	0.000257368	0.0326949	0.958643
chr2	37375002	37378005	3004	*	-0.609533	2.02282	-8.82663	1.84811e-05	0.0267502	3.37162
chr2	38262624	38264699	2076	*	-0.401842	1.38675	-3.92483	0.00436028	0.0823058	-1.80433
chr2	44959837	44964106	4270	*	0.3969	1.82371	4.41028	0.00223772	0.0653676	-1.14145
chr2	44964962	44971872	6911	*	0.368416	2.96122	3.80887	0.00513955	0.0878843	-1.96795
chr2	48497615	48499684	2070	*	-0.492335	0.618846	-6.19862	0.000250146	0.0322089	0.993937
chr2	48947150	48951334	4185	*	-0.328675	3.48643	-4.04632	0.00365639	0.0773756	-1.63093
chr2	49811048	49813723	2676	*	0.32393	1.29569	5.05617	0.000915199	0.0483878	-0.2719
chr2	52882053	52897328	15276	*	0.305618	4.47562	4.78151	0.00130183	0.0534348	-0.618523
chr2	58105543	58107958	2416	*	-0.401391	2.23751	-4.30948	0.00256284	0.0676389	-1.27606
chr2	59153699	59156490	2792	*	0.501371	1.35354	4.61275	0.00171171	0.0598188	-0.876024
chr2	59197994	59200105	2112	*	0.449118	0.887579	3.57777	0.00717289	0.0996242	-2.29956
chr2	59881262	59883616	2355	*	-0.326793	2.67727	-4.44911	0.00204189	0.0627464	-1.061
chr2	60282689	60284861	2173	*	-0.456657	1.81601	-3.70005	0.00600746	0.092216	-2.1232
chr2	61020894	61023804	2911	*	0.357427	1.38612	4.03516	0.00373555	0.0779345	-1.6505
chr2	62593642	62595804	2163	*	-0.71078	1.38224	-7.56723	6.39005e-05	0.0267502	2.27183
chr2	64970056	64972669	2614	*	-0.423253	1.29036	-5.10875	0.000908708	0.0483844	-0.252482
chr2	66255464	66257965	2502	*	-0.324556	2.53643	-5.00136	0.000981027	0.0500324	-0.340091
chr2	66596145	66598418	2274	*	-0.740916	1.24709	-3.94844	0.00421771	0.0813374	-1.77126
chr2	68785109	68788712	3604	*	0.495476	1.55656	4.10662	0.00338271	0.0754533	-1.55183
chr2	69860466	69863615	3150	*	0.360911	3.08074	3.97109	0.00408566	0.0802646	-1.73961
chr2	70507325	70509324	2000	*	0.332678	1.27649	4.98453	0.00100225	0.0502628	-0.361118
chr2	72284636	72289425	4790	*	-0.303954	3.66835	-4.12556	0.0031837	0.0736427	-1.50149
chr2	72733040	72735707	2668	*	0.384487	1.34058	5.27209	0.000705999	0.0443803	-0.01578
chr2	73029881	73032913	3033	*	-0.403257	1.85742	-4.43297	0.00217085	0.0642603	-1.11137
chr2	73386621	73388036	1416	*	-0.568867	1.60094	-7.28458	8.02467e-05	0.0267502	2.05988
chr2	73430775	73433683	2909	*	-0.308445	1.55376	-3.7823	0.00531531	0.0889837	-2.0028
chr2	73468505	73470809	2305	*	-0.318624	0.900959	-4.24485	0.00271424	0.0694353	-1.34149
chr2	74999472	75001718	2247	*	-0.361615	1.51435	-5.23512	0.000731693	0.0449134	-0.0526935
chr2	75043195	75049974	6780	*	-0.388071	3.12777	-3.65606	0.00640167	0.0946665	-2.18643
chr2	79600973	79604385	3413	*	0.490364	1.35818	4.36643	0.00237329	0.0658417	-1.1998
chr2	84668711	84671696	2986	*	-0.317475	3.00238	-4.08345	0.00342872	0.0754943	-1.5707
chr2	84733186	84736175	2990	*	-0.338469	2.40674	-5.38432	0.000609232	0.0425184	0.126123
chr2	84935832	84938890	3059	*	-0.510144	1.74935	-5.20118	0.000812699	0.0467254	-0.14261
chr2	85065793	85069008	3216	*	0.520964	1.42594	4.48715	0.00201981	0.0623509	-1.0399
chr2	93457517	93460212	2696	*	0.358315	1.51811	3.83382	0.00496013	0.0865377	-1.93259
chr2	93469841	93471279	1439	*	0.353123	0.946015	6.00277	0.00029445	0.0343836	0.82966
chr2	101627785	101629756	1972	*	-0.418926	1.40693	-4.23764	0.0028256	0.0708786	-1.37299
chr2	102499101	102501649	2549	*	-0.311556	1.24363	-4.21972	0.00279478	0.0703067	-1.37201
chr2	102955635	102960032	4398	*	0.316215	2.51252	4.73624	0.00138112	0.0546876	-0.676831
chr2	104027311	104029393	2083	*	-0.303534	2.62587	-4.30235	0.00247165	0.0670673	-1.2526
chr2	107289853	107293603	3751	*	-0.383934	2.70117	-5.38564	0.000608902	0.0425184	0.126853
chr2	109838461	109844013	5553	*	0.320593	2.58676	5.90811	0.000328043	0.0361304	0.725828
chr2	112261789	112263803	2015	*	0.343716	1.92243	3.64133	0.00653974	0.0957262	-2.20765
chr2	112441619	112445529	3911	*	0.541261	2.48551	4.39954	0.00227013	0.0654887	-1.15572
chr2	113799795	113802633	2839	*	-0.378023	2.03596	-5.16115	0.000810155	0.0467254	-0.150341
chr2	114773598	114776794	3197	*	0.386045	1.24373	4.70699	0.00150746	0.0564446	-0.751468
chr2	116919092	116925911	6820	*	0.368988	3.68076	4.84248	0.0012319	0.0526088	-0.558629
chr2	117870608	117873703	3096	*	0.456407	1.46274	3.8252	0.00502137	0.0869344	-1.9448
chr2	117949245	117953005	3761	*	0.426927	1.67225	4.25423	0.00276244	0.0701141	-1.35053
chr2	118882578	118883727	1150	*	-0.636246	0.792306	-6.19387	0.00025768	0.0326949	0.969086
chr2	118960053	118962573	2521	*	0.308147	1.29066	5.07068	0.000898589	0.0481733	-0.253931
chr2	118975567	118977577	2011	*	-0.389437	1.32147	-4.05192	0.00364937	0.0773756	-1.62728
chr2	122323513	122325145	1633	*	-0.449053	1.25795	-4.66287	0.00160334	0.0580701	-0.811347
chr2	122325402	122329764	4363	*	-0.300198	3.44996	-3.61697	0.00677048	0.0974035	-2.24237
chr2	122699683	122702793	3111	*	0.460801	2.6269	7.30556	7.42041e-05	0.0267502	2.12732
chr2	125525401	125527166	1766	*	-0.498947	1.24595	-4.28978	0.00263217	0.0684081	-1.30256
chr2	125704793	125707123	2331	*	-0.396506	1.29917	-5.4053	0.000600692	0.0425184	0.142041
chr2	126222081	126224202	2122	*	-0.353634	1.12687	-3.93745	0.00428349	0.0816662	-1.78666
chr2	126272541	126276121	3581	*	0.337547	1.9203	3.76173	0.00549785	0.0895798	-2.035
chr2	127069548	127071738	2191	*	-0.340668	1.81091	-6.13069	0.000254911	0.0326949	0.96782
chr2	130628542	130630481	1940	*	-0.308154	2.48844	-3.57959	0.00715391	0.0996222	-2.29693
chr2	130689136	130691042	1907	*	0.429077	1.01949	7.89546	4.2207e-05	0.0267502	2.64131
chr2	130885184	130888396	3213	*	0.360613	1.83963	3.89689	0.00453572	0.0832069	-1.84358
chr2	130905041	130908486	3446	*	0.339556	3.1276	4.73658	0.00138399	0.0546876	-0.678279
chr2	131126363	131128696	2334	*	-0.495129	2.20666	-6.5065	0.00017512	0.0290067	1.32966
chr2	131252994	131255008	2015	*	-0.305532	1.32152	-4.24063	0.00269958	0.0693091	-1.33922
chr2	131638617	131641384	2768	*	0.351137	1.22732	4.29081	0.00261805	0.0681539	-1.29831
chr2	131751881	131759190	7310	*	0.375109	3.50489	3.66788	0.00629305	0.0940874	-2.16941
chr2	132846147	132848646	2500	*	0.364599	2.17989	4.40851	0.00223915	0.0653676	-1.14255
chr2	135018027	135019996	1970	*	-0.436923	1.07798	-4.77682	0.0013837	0.0546876	-0.665826
chr2	135091571	135095034	3464	*	-0.419749	2.33346	-3.87533	0.00467623	0.0841725	-1.87394
chr2	135155964	135158959	2996	*	-0.414825	1.54006	-4.63431	0.00166414	0.0590718	-0.848148
chr2	135380341	135382652	2312	*	-0.706228	1.20486	-10.937	3.61984e-06	0.0156046	4.72208
chr2	135452904	135455983	3080	*	0.402561	1.46982	3.925	0.00435925	0.0823058	-1.8041
chr2	137048314	137050678	2365	*	-0.524212	1.36629	-3.78765	0.00529769	0.0888563	-1.9981
chr2	144093589	144096315	2727	*	0.457578	1.62	4.28583	0.00264628	0.0686695	-1.30787
chr2	144599570	144600789	1220	*	-0.555758	1.49598	-6.60499	0.000166057	0.02837	1.386
chr2	146532030	146534327	2298	*	0.388637	1.46804	3.88793	0.00459355	0.0836772	-1.85619
chr2	148445217	148448198	2982	*	0.391168	1.37498	5.2908	0.000692231	0.0442297	0.00410966
chr2	148527176	148533021	5846	*	0.448399	2.28247	4.89759	0.00118612	0.0523106	-0.513932
chr2	150135352	150137363	2012	*	-0.565202	1.65183	-8.22959	3.11122e-05	0.0267502	2.91423
chr2	150785807	150788643	2837	*	-0.485408	2.38528	-4.12947	0.00327762	0.0742493	-1.52046
chr2	152334429	152339195	4767	*	0.352952	2.58299	4.00696	0.00388549	0.0793985	-1.68964
chr2	154506818	154509383	2566	*	-0.439447	1.03258	-5.78975	0.000387471	0.0375672	0.570243
chr2	155050060	155052071	2012	*	-0.364068	2.23547	-6.21973	0.000230845	0.0315587	1.06254
chr2	156392496	156394020	1525	*	-0.474844	1.19539	-5.27559	0.000742246	0.0451021	-0.0538884
chr2	156453164	156458022	4859	*	0.389048	2.76216	5.00314	0.00101157	0.0503188	-0.363059
chr2	165986852	165988676	1825	*	0.305011	1.14819	3.94207	0.00417921	0.0812815	-1.76768
chr2	166355152	166360016	4865	*	0.407101	3.00352	7.08584	9.23829e-05	0.0267502	1.92476
chr2	167719183	167724086	4904	*	0.512465	2.42188	5.09356	0.000927869	0.0483878	-0.272521
chr2	167847087	167858755	11669	*	0.314943	3.88444	4.90032	0.00111629	0.0514554	-0.467077
chr2	168464500	168466325	1826	*	0.331127	1.38016	4.0039	0.00389651	0.0793985	-1.69289
chr2	170267253	170270310	3058	*	-0.349905	2.18142	-5.45427	0.000559695	0.0413498	0.208719
chr2	170306037	170310130	4094	*	-0.492772	2.87765	-7.01039	9.97198e-05	0.0267502	1.85375
chr2	170321268	170322810	1543	*	-0.410654	1.4463	-4.0181	0.00382549	0.0786559	-1.67416
chr2	173260628	173262611	1984	*	0.532637	1.09261	4.46923	0.00206847	0.0632515	-1.06349
chr2	174062320	174065219	2900	*	-0.550513	1.02134	-8.24335	3.07302e-05	0.0267502	2.92521
chr2	174257669	174264612	6944	*	-0.341121	3.50591	-3.76429	0.00547777	0.0895312	-2.03136
chr2	178453664	178456473	2810	*	-0.308708	1.35949	-4.29406	0.00250687	0.0673871	-1.26588
chr2	181186676	181188968	2293	*	-0.410044	2.95944	-5.78067	0.000380094	0.0375672	0.583868
chr3	6104833	6110682	5850	*	-0.319977	2.62902	-4.25477	0.00267883	0.0690379	-1.32831
chr3	6319699	6322493	2795	*	-0.540414	1.23	-5.1603	0.000854503	0.0472825	-0.191745
chr3	7365549	7367485	1937	*	-0.342477	2.24532	-5.02911	0.000947071	0.0489643	-0.3055
chr3	8035366	8038477	3112	*	0.365433	1.72733	5.62726	0.000455102	0.0384767	0.409637
chr3	8864918	8868654	3737	*	0.416305	2.20958	6.52872	0.00016486	0.02837	1.38224
chr3	18214524	18216876	2353	*	-0.381549	2.07823	-4.234	0.00283965	0.0710627	-1.37791
chr3	21483932	21486375	2444	*	-0.47022	1.11636	-3.59178	0.00702791	0.0989243	-2.27925
chr3	27622254	27628043	5790	*	0.326251	3.3229	4.81328	0.00124914	0.0526088	-0.577801
chr3	28262210	28264399	2190	*	-0.305578	2.16537	-4.07261	0.00344726	0.075693	-1.5789
chr3	29745263	29748323	3061	*	-0.477878	1.88758	-6.65108	0.000145447	0.0276709	1.501
chr3	30080069	30081868	1800	*	-0.670364	1.15382	-4.70625	0.00151555	0.0564607	-0.7557
chr3	30206186	30208578	2393	*	0.349475	1.39069	3.65852	0.00637887	0.0946342	-2.18288
chr3	30594845	30596737	1893	*	-0.445767	2.13823	-5.62502	0.000478803	0.0392596	0.368889
chr3	32612816	32617646	4831	*	0.354649	3.22572	4.98002	0.00100875	0.0503188	-0.367309
chr3	36385778	36388971	3194	*	-0.421012	2.03447	-6.59791	0.000153125	0.0278786	1.45195
chr3	38485161	38486190	1030	*	-0.335605	1.20696	-5.63051	0.000453354	0.0384767	0.413368
chr3	40019446	40023278	3833	*	-0.378532	2.58899	-4.25612	0.00275534	0.0701028	-1.34798
chr3	40389706	40392349	2644	*	-0.475776	1.46528	-4.41277	0.00223025	0.0652768	-1.13814
chr3	40759627	40762552	2926	*	-0.463147	2.16469	-5.71752	0.000435054	0.0382398	0.463752
chr3	41182053	41186860	4808	*	0.49346	2.3264	4.51267	0.00195264	0.0616891	-1.00639
chr3	41211811	41222045	10235	*	0.386514	3.57656	6.26183	0.000220346	0.0307406	1.10692
chr3	41241377	41243307	1931	*	0.416539	1.3783	4.47014	0.00206597	0.0632515	-1.06228
chr3	41281112	41293448	12337	*	0.348157	4.51509	3.96591	0.00411549	0.0805123	-1.74685
chr3	41374281	41378759	4479	*	0.408848	2.19138	7.14612	8.69488e-05	0.0267502	1.98095
chr3	41498158	41500446	2289	*	0.382291	0.583272	3.91235	0.00443771	0.0827982	-1.82185
chr3	49641280	49645086	3807	*	-0.332479	2.534	-3.70429	0.00597087	0.091908	-2.11712
chr3	51584271	51586773	2503	*	-0.436728	1.49215	-5.35845	0.000666275	0.0437223	0.050034
chr3	51827524	51829945	2422	*	0.330261	1.30633	3.9004	0.00451325	0.0830633	-1.83864
chr3	52016026	52018750	2725	*	-0.414317	2.4257	-5.15412	0.000850548	0.0472825	-0.189743
chr3	52981075	52986797	5723	*	-0.316688	3.98752	-4.96606	0.00102613	0.050371	-0.384258
chr3	53138249	53140572	2324	*	0.497047	1.14766	3.58072	0.00714211	0.099531	-2.29528
chr3	54356624	54363181	6558	*	-0.301015	3.62596	-4.47848	0.00194509	0.0616683	-1.01523
chr3	54550701	54553594	2894	*	-0.402239	2.74323	-4.34441	0.00244474	0.0666575	-1.22924
chr3	54553960	54562872	8913	*	-0.35585	3.49392	-5.53045	0.00051071	0.0402202	0.297775
chr3	54645175	54650089	4915	*	-0.399301	2.87978	-3.81112	0.00512313	0.0876654	-1.96476
chr3	55352289	55356039	3751	*	0.37626	2.61843	6.46566	0.000176421	0.0290067	1.31811
chr3	55551081	55553340	2260	*	0.41283	1.17506	3.97528	0.00406174	0.0801087	-1.73377
chr3	57509809	57514590	4782	*	-0.323871	3.42294	-4.23244	0.00277775	0.0702506	-1.36276
chr3	58636127	58637528	1402	*	-0.421423	1.53121	-4.3756	0.00234421	0.0657156	-1.18757
chr3	59166678	59169668	2991	*	-0.370066	1.92698	-5.26311	0.000706813	0.0443803	-0.0188756
chr3	60276985	60279339	2355	*	-0.431644	1.93907	-5.17614	0.000838033	0.0471414	-0.172674
chr3	60423265	60425665	2401	*	-0.385116	1.47927	-5.21304	0.000761628	0.0453282	-0.0893357
chr3	63185719	63189235	3517	*	-0.386139	1.88031	-4.29205	0.00262407	0.06825	-1.2995
chr3	63550996	63554832	3837	*	-0.545325	1.87629	-7.52972	6.02936e-05	0.0267502	2.31848
chr3	63804141	63806623	2483	*	0.316902	1.18557	4.44564	0.00203476	0.0626411	-1.05966
chr3	65633237	65638117	4881	*	0.325847	3.70882	3.95472	0.00417204	0.0812628	-1.76106
chr3	65640937	65646342	5406	*	0.362041	3.35031	5.49034	0.000535889	0.040982	0.251002
chr3	65646661	65648798	2138	*	0.447679	2.10928	3.86538	0.00474269	0.0848393	-1.88798
chr3	65860677	65877245	16569	*	0.343407	5.35316	3.66539	0.0063158	0.0942571	-2.17299
chr3	65972591	65976565	3975	*	-0.391809	3.69688	-4.46884	0.00206953	0.0632515	-1.06399
chr3	66023651	66026354	2704	*	0.571334	1.44895	3.78972	0.005282	0.0887866	-1.99515
chr3	68674999	68678696	3698	*	-0.522934	2.28704	-4.81036	0.00132547	0.0536186	-0.623407
chr3	79159466	79163499	4034	*	0.396193	2.19057	6.94504	0.000106597	0.0267502	1.79163
chr3	79987395	79997992	10598	*	0.308307	4.42355	3.83509	0.00491494	0.0861934	-1.9258
chr3	83052796	83056921	4126	*	-0.312475	2.80955	-4.12142	0.00323002	0.0738564	-1.51335
chr3	83343704	83349297	5594	*	-0.330489	2.29593	-3.91849	0.00439946	0.0824935	-1.81323
chr3	83788578	83791183	2606	*	-0.373554	2.28178	-3.67617	0.00621816	0.0937173	-2.1575
chr3	84003741	84006047	2307	*	0.549581	1.41699	6.26132	0.000239426	0.0317577	1.03917
chr3	85552411	85554813	2403	*	-0.311047	1.76843	-3.89734	0.00448918	0.0828456	-1.83633
chr3	85714107	85717842	3736	*	0.427759	2.5989	5.53106	0.000529619	0.0408844	0.269196
chr3	87123691	87126329	2639	*	0.420409	1.10457	4.59048	0.00176238	0.060128	-0.904887
chr3	89904577	89907225	2649	*	0.313996	1.65497	3.92944	0.00429198	0.0816662	-1.79148
chr3	90555439	90557694	2256	*	0.413417	1.19859	6.92675	0.000108615	0.0267502	1.77415
chr3	93519318	93522109	2792	*	-0.330578	2.88285	-4.17535	0.00303248	0.0729065	-1.44734
chr3	93570810	93573081	2272	*	0.473809	2.23054	7.10997	9.01642e-05	0.0267502	1.94731
chr3	95134658	95137096	2439	*	-0.596974	1.1941	-7.27187	8.41519e-05	0.0267502	2.01898
chr3	95978256	95982055	3800	*	0.40308	2.75928	3.59338	0.00701156	0.0988843	-2.27694
chr3	95984350	95987120	2771	*	0.68981	1.45577	4.0985	0.00342096	0.0754533	-1.56301
chr3	96179849	96181763	1915	*	-0.63653	1.08179	-4.40674	0.00224832	0.0654887	-1.14614
chr3	96554890	96563004	8115	*	-0.339234	4.14975	-4.87912	0.00114716	0.0517321	-0.493923
chr3	98990002	98992755	2754	*	-0.339844	1.40651	-4.77502	0.00131337	0.0534583	-0.627136
chr3	99291788	99295630	3843	*	-0.465819	1.66393	-7.77239	4.73478e-05	0.0267502	2.53754
chr3	100857584	100860459	2876	*	-0.472419	1.63262	-4.05302	0.00364378	0.0773139	-1.62576
chr3	101294660	101295777	1118	*	-0.592093	0.956472	-8.51144	2.42396e-05	0.0267502	3.13485
chr3	102110830	102114225	3396	*	0.307562	2.30709	4.17799	0.00295959	0.0721552	-1.42902
chr3	102251893	102254229	2337	*	0.540072	1.04736	5.37617	0.000657428	0.0435678	0.0646094
chr3	102353375	102377539	24165	*	0.336835	5.80325	4.91937	0.00108931	0.0510829	-0.443003
chr3	102506921	102509596	2676	*	-0.425183	1.21007	-4.21937	0.00289695	0.0717123	-1.39776
chr3	104292266	104300098	7833	*	0.329866	3.71793	5.25239	0.000716227	0.0445728	-0.0318071
chr3	105208792	105211450	2659	*	-0.541011	1.16183	-3.89253	0.00456375	0.0833586	-1.84971
chr3	107807025	107811927	4903	*	0.421602	2.26868	6.20383	0.000234954	0.0317338	1.04571
chr3	107861105	107865930	4826	*	0.309614	3.11694	4.81589	0.00124492	0.0526088	-0.574461
chr3	108044154	108045713	1560	*	-0.452289	1.31468	-5.04167	0.000989679	0.0501634	-0.335836
chr3	115017280	115020666	3387	*	-0.346908	1.699	-4.13304	0.0032615	0.0740761	-1.51556
chr3	115835098	115841426	6329	*	0.418946	2.98687	5.46654	0.000569488	0.0415628	0.197818
chr3	116080064	116082731	2668	*	-0.401456	1.42069	-4.46543	0.00207894	0.0634246	-1.06849
chr3	121170236	121172316	2081	*	-0.396023	2.60673	-5.79993	0.000371677	0.0375672	0.605483
chr3	121325965	121329090	3126	*	0.446906	2.24093	4.8823	0.00120935	0.0525842	-0.533033
chr3	121659635	121663800	4166	*	0.411752	2.07537	4.05711	0.00362313	0.077263	-1.62011
chr3	121872548	121876450	3903	*	0.351869	2.32796	4.02655	0.00378064	0.0782565	-1.66243
chr3	122096016	122098218	2203	*	0.503855	1.1706	4.23086	0.00285183	0.0710627	-1.38217
chr3	122337604	122341215	3612	*	0.470784	2.04308	6.64885	0.000145074	0.0276709	1.50284
chr3	122356064	122360679	4616	*	0.373922	2.59721	4.83478	0.00125184	0.0526088	-0.573042
chr3	122407889	122410044	2156	*	0.507105	1.19162	4.45452	0.00210936	0.0634545	-1.08289
chr3	122463218	122468596	5379	*	0.364758	2.76398	4.69597	0.00149955	0.0564446	-0.750978
chr3	122682217	122687293	5077	*	-0.30443	2.90445	-4.24981	0.00266186	0.0688101	-1.32564
chr3	123721219	123724198	2980	*	0.550858	1.80168	4.86167	0.00124146	0.0526088	-0.558857
chr3	126790918	126795642	4725	*	0.561843	2.45014	7.15789	9.11931e-05	0.0267502	1.94208
chr3	126847509	126850436	2928	*	0.314264	1.63444	4.05061	0.00358788	0.0769984	-1.61594
chr3	129724165	129726200	2036	*	-0.478859	2.29364	-5.24462	0.000770727	0.045594	-0.0907121
chr3	131788203	131791426	3224	*	0.457235	1.33914	6.36284	0.000198178	0.0303703	1.20843
chr3	131912286	131914675	2390	*	-0.51806	1.30464	-6.36219	0.000212432	0.0306942	1.15153
chr3	132865987	132867985	1999	*	0.436764	1.14127	5.82937	0.000367628	0.0375672	0.619836
chr3	136440895	136444231	3337	*	0.317243	1.76207	4.3403	0.00236339	0.0658377	-1.20626
chr3	136485940	136487974	2035	*	0.401033	1.11787	4.62531	0.00168382	0.0595829	-0.859773
chr3	144885861	144887938	2078	*	0.334444	1.18185	4.5901	0.00168801	0.0596489	-0.873085
chr3	144975520	144982763	7244	*	0.345613	3.18517	4.51651	0.00189085	0.0612283	-0.981444
chr3	145689362	145696196	6835	*	0.379354	3.62179	4.38216	0.00232367	0.0656267	-1.17884
chr3	145950139	145953284	3146	*	0.577314	2.12026	6.56281	0.000173555	0.0290067	1.34434
chr3	146184180	146186715	2536	*	0.396519	1.80171	4.91392	0.00114996	0.0517598	-0.485759
chr3	146250273	146254375	4103	*	0.471669	2.65933	5.70063	0.00044756	0.0382731	0.43784
chr3	147209308	147213026	3719	*	-0.403667	2.37114	-5.12992	0.000866897	0.0475208	-0.210677
chr3	148342873	148345150	2278	*	0.341756	1.57392	4.75982	0.00134315	0.0540193	-0.648642
chr3	150764356	150766548	2193	*	0.467732	1.31689	3.95623	0.00417179	0.0812628	-1.76037
chr3	151565265	151569131	3867	*	-0.328978	2.46943	-3.6394	0.00655802	0.0959312	-2.21043
chr3	152125557	152128405	2849	*	0.377984	2.07105	4.33182	0.00248662	0.0672105	-1.24609
chr3	152542038	152546507	4470	*	0.330948	2.52503	5.0975	0.000868746	0.0475208	-0.220807
chr3	154798042	154799895	1854	*	0.572461	1.23042	5.00232	0.00103954	0.0505065	-0.384137
chr4	4508379	4514301	5923	*	-0.500644	2.72916	-5.84556	0.000379968	0.0375672	0.596419
chr4	4943533	4946361	2829	*	-0.477258	1.47889	-7.31058	7.38374e-05	0.0267502	2.13188
chr4	6190457	6192359	1903	*	-0.300568	1.89284	-4.35988	0.00228446	0.0654887	-1.17452
chr4	11557982	11560064	2083	*	-0.469641	2.08786	-5.33743	0.000688773	0.0442297	0.0191572
chr4	12542605	12544619	2015	*	-0.460231	1.05798	-4.1582	0.00315042	0.0733235	-1.48111
chr4	13239218	13244282	5065	*	-0.346583	2.83396	-4.70362	0.00145625	0.0561979	-0.726669
chr4	13796436	13802140	5705	*	-0.340331	3.1054	-3.6208	0.00673746	0.0973775	-2.23728
chr4	29524538	29528136	3599	*	-0.306009	2.28333	-3.89238	0.00449947	0.0829451	-1.84007
chr4	41196487	41198504	2018	*	-0.462048	0.75864	-5.93454	0.000332218	0.0361743	0.720409
chr4	43029907	43032714	2808	*	-0.326401	2.83064	-4.5084	0.00187801	0.061171	-0.979184
chr4	43356708	43359124	2417	*	0.433883	1.21566	4.25291	0.00276738	0.0701457	-1.35231
chr4	43874991	43876644	1654	*	-0.313719	2.30593	-5.2613	0.000708389	0.0443803	-0.0210524
chr4	46506446	46508897	2452	*	-0.36336	1.96226	-4.00482	0.00389714	0.0793985	-1.69262
chr4	47056192	47058269	2078	*	0.337817	1.58878	4.14218	0.00320424	0.07371	-1.49942
chr4	47238563	47241169	2607	*	-0.574583	0.818429	-6.90255	0.000122297	0.0267502	1.67294
chr4	47309246	47312618	3373	*	0.356071	1.95481	4.8569	0.00119141	0.0523106	-0.5291
chr4	54601592	54603359	1768	*	-0.433306	1.09651	-5.0377	0.000994591	0.050195	-0.3407
chr4	54893340	54895664	2325	*	-0.37016	1.44166	-3.5968	0.00697677	0.0987566	-2.27199
chr4	55711449	55713666	2218	*	0.34628	1.17391	4.73681	0.00139171	0.054801	-0.682385
chr4	56366946	56369171	2226	*	0.456844	1.21694	4.15671	0.00315687	0.0734233	-1.48315
chr4	56380901	56390259	9359	*	0.568548	3.59223	8.49647	2.45589e-05	0.0267502	3.12334
chr4	56491750	56494402	2653	*	0.351401	1.98686	4.35481	0.00239059	0.0659242	-1.20926
chr4	56605051	56613641	8591	*	0.402174	3.83234	7.06163	9.46696e-05	0.0267502	1.90206
chr4	56680468	56682390	1923	*	0.771787	1.1746	10.8685	3.79946e-06	0.0156046	4.68392
chr4	58667795	58669460	1666	*	-0.403852	1.24078	-4.72414	0.00148088	0.0563119	-0.732834
chr4	58998384	59000536	2153	*	-0.526718	1.08967	-4.41389	0.00222693	0.0652358	-1.13666
chr4	62207066	62210011	2946	*	-0.301934	3.49165	-5.06727	0.000902463	0.048197	-0.258151
chr4	63247323	63249205	1883	*	0.378458	1.50357	4.61429	0.001701	0.0598188	-0.870869
chr4	63486681	63488495	1815	*	-0.578171	1.35819	-6.82289	0.000132606	0.0268142	1.5973
chr4	64945810	64949588	3779	*	0.326802	1.94167	4.17381	0.00302947	0.0729065	-1.44723
chr4	65284041	65293359	9319	*	0.311254	3.50054	4.05964	0.00353265	0.0763432	-1.60137
chr4	66893143	66895761	2619	*	0.461195	1.79729	3.82335	0.00503456	0.0870736	-1.94741
chr4	66946713	66949164	2452	*	0.328474	1.67758	4.31434	0.00247901	0.0672105	-1.2503
chr4	81820787	81823052	2266	*	0.507608	1.01893	5.93275	0.000344273	0.0367279	0.691425
chr4	81975624	81978913	3290	*	0.533032	1.832	4.60739	0.00172374	0.0598188	-0.882955
chr4	86664742	86667372	2631	*	0.347552	2.02596	3.74954	0.00559483	0.0899636	-2.0524
chr4	88333215	88338605	5391	*	0.363529	2.8908	4.80726	0.00128589	0.0531963	-0.601481
chr4	88427275	88431237	3963	*	0.508787	1.99692	4.1163	0.00333774	0.0750526	-1.53853
chr4	89029059	89031974	2916	*	0.420202	1.68874	3.65855	0.00637863	0.0946342	-2.18284
chr4	95302777	95304479	1703	*	0.339124	1.29795	4.80277	0.00126632	0.0529315	-0.591258
chr4	95439669	95441978	2310	*	0.351422	1.46153	4.42567	0.00216033	0.0641511	-1.11039
chr4	95503274	95506490	3217	*	0.413963	1.64532	4.13718	0.00324292	0.0739019	-1.50988
chr4	95794397	95797274	2878	*	0.52666	1.8481	6.80815	0.000128994	0.0267502	1.61859
chr4	98003314	98005357	2044	*	0.388823	1.71166	4.38703	0.00230852	0.0656267	-1.17235
chr4	98395148	98397051	1904	*	-0.362347	3.19119	-6.3835	0.000192846	0.0303703	1.23371
chr4	99266314	99268053	1740	*	-0.604111	1.33728	-5.2779	0.000740169	0.0450811	-0.0511497
chr4	101244095	101248940	4846	*	0.306788	2.48859	4.91932	0.00108937	0.0510829	-0.443064
chr4	101418682	101420890	2209	*	0.382542	2.67906	5.48523	0.000539196	0.040982	0.24502
chr4	105402056	105406368	4313	*	0.333906	2.92459	4.99784	0.000985425	0.050116	-0.344484
chr4	105606180	105610479	4300	*	0.332886	2.95947	4.27951	0.00261594	0.0681539	-1.30195
chr4	105665212	105668092	2881	*	0.443972	1.97817	7.01527	9.92259e-05	0.0267502	1.85837
chr4	107010774	107012946	2173	*	0.481403	1.91755	4.60065	0.00173905	0.0601194	-0.8917
chr4	107720590	107722305	1716	*	0.348395	1.0099	3.97595	0.00405793	0.0800802	-1.73284
chr4	108116515	108119285	2771	*	-0.39216	2.7724	-4.95553	0.00108089	0.0510829	-0.426868
chr4	109045389	109049835	4447	*	0.307639	2.76759	4.65862	0.00152956	0.0566307	-0.777597
chr4	111885446	111887751	2306	*	-0.478358	1.8884	-3.7911	0.00527161	0.0887866	-1.99319
chr4	111957270	111959143	1874	*	-0.447643	1.1529	-6.20502	0.000236148	0.0317338	1.04177
chr4	114410189	114412974	2786	*	0.432826	1.5871	6.27244	0.000217784	0.0307406	1.11807
chr4	114556595	114559163	2569	*	0.352541	1.73323	3.73625	0.00570252	0.0901612	-2.07137
chr4	114600253	114603758	3506	*	0.377835	2.53796	4.08584	0.00348145	0.0760618	-1.58044
chr4	117828890	117830533	1644	*	0.459788	1.09826	3.5783	0.00716735	0.0996242	-2.29879
chr4	117865162	117867332	2171	*	0.325425	1.52729	4.4908	0.00192301	0.0615338	-1.00261
chr4	117968831	117972083	3253	*	0.402138	2.1524	4.79723	0.00134795	0.05402	-0.639996
chr4	119624952	119627747	2796	*	0.38325	2.02288	5.55605	0.000495315	0.0400274	0.327502
chr4	119980184	119981988	1805	*	0.791879	1.19583	6.33335	0.000221495	0.0307406	1.11326
chr4	120169101	120171068	1968	*	0.358434	1.6131	3.89827	0.0045269	0.083179	-1.84165
chr4	120558934	120562389	3456	*	-0.418919	1.57261	-5.42232	0.00060293	0.0425184	0.143013
chr4	120817962	120820305	2344	*	-0.428613	1.05728	-5.87468	0.000344894	0.0367279	0.679467
chr4	121022670	121025377	2708	*	0.486111	1.87906	6.62113	0.000151826	0.0278786	1.46188
chr4	126167061	126170212	3152	*	0.342634	2.22965	4.94015	0.00106068	0.0508766	-0.416811
chr4	128793187	128795022	1836	*	0.314448	1.89189	5.05151	0.000920601	0.0483878	-0.277676
chr4	128854574	128856491	1918	*	0.466872	1.5429	3.80095	0.00519795	0.0881863	-1.97919
chr4	129579939	129580924	986	*	-0.830408	1.22218	-5.96959	0.000330315	0.0361304	0.731217
chr4	130100578	130102846	2269	*	0.529978	1.2245	6.92264	0.000113916	0.0267502	1.73405
chr4	133397635	133400488	2854	*	-0.565074	1.65356	-5.33121	0.000693955	0.0442563	0.0118392
chr4	133573824	133575655	1832	*	-0.35213	2.54364	-4.38339	0.00229753	0.0656015	-1.17019
chr4	134111609	134115499	3891	*	-0.380409	2.94094	-3.95045	0.00420587	0.0813374	-1.76846
chr4	137464454	137466156	1703	*	-0.361182	1.17398	-3.6479	0.00647777	0.0953752	-2.19818
chr4	137492048	137496325	4278	*	-0.358976	3.27852	-3.73617	0.00570325	0.0901612	-2.0715
chr4	137924645	137933532	8888	*	0.303565	3.56501	3.97307	0.00398624	0.0798232	-1.72172
chr4	137954217	137956973	2757	*	0.731567	1.71305	7.31328	8.14503e-05	0.0267502	2.04964
chr4	139622002	139623832	1831	*	-0.631185	1.79221	-7.85237	4.79777e-05	0.0267502	2.53033
chr4	140634196	140637677	3482	*	0.30097	2.20058	4.95254	0.00104401	0.050651	-0.401237
chr4	141792284	141795304	3021	*	-0.361383	2.57225	-4.07992	0.00351015	0.0760997	-1.5886
chr4	147984698	147988460	3763	*	0.419921	2.29343	3.81892	0.00506644	0.0871799	-1.95369
chr4	150109214	150110893	1680	*	0.393283	1.14896	5.54016	0.00050481	0.0400873	0.309062
chr4	150137804	150141228	3425	*	-0.316462	2.25726	-4.16352	0.00304919	0.0729133	-1.45587
chr4	151001056	151003195	2140	*	0.725312	1.49942	10.6126	4.56409e-06	0.0156046	4.53831
chr4	151633761	151635967	2207	*	0.430613	1.26294	4.06765	0.00357045	0.0769146	-1.60554
chr4	151792587	151795712	3126	*	-0.493711	1.83322	-4.53374	0.00189902	0.061346	-0.978811
chr4	152258205	152266633	8429	*	0.385787	3.2492	6.91347	0.000110106	0.0267502	1.76142
chr4	153979819	153981723	1905	*	0.536484	1.35982	3.69402	0.00605999	0.0926481	-2.13186
chr4	154159355	154161953	2599	*	-0.417255	2.17386	-4.10941	0.00336969	0.0754206	-1.548
chr5	3538508	3540361	1854	*	-0.424912	1.83645	-4.59755	0.00174611	0.060128	-0.895711
chr5	3787017	3788799	1783	*	0.301524	1.2606	3.97016	0.00399586	0.0798232	-1.72464
chr5	4987375	4989947	2573	*	0.509586	1.28599	4.39765	0.00227588	0.0654887	-1.15823
chr5	13469339	13471869	2531	*	-0.397926	1.74017	-3.89638	0.004539	0.0832069	-1.8443
chr5	21723319	21726701	3383	*	-0.302689	2.52938	-3.89114	0.00449614	0.0829289	-1.84011
chr5	22614172	22616579	2408	*	-0.40857	1.32835	-4.12358	0.00330437	0.0745855	-1.52854
chr5	25608632	25611025	2394	*	-0.453557	1.4392	-3.94367	0.00424616	0.0814685	-1.77795
chr5	29815989	29817679	1691	*	-0.343369	1.15543	-4.01573	0.00383818	0.0788211	-1.67745
chr5	29873662	29876990	3329	*	0.401344	1.74672	4.61504	0.00170658	0.0598188	-0.873056
chr5	30287468	30289625	2158	*	-0.457473	1.31612	-6.02404	0.000296723	0.03453	0.827104
chr5	31586923	31588823	1901	*	0.382077	1.11572	4.13902	0.00323471	0.0739019	-1.50736
chr5	31655357	31658244	2888	*	0.427353	1.19663	4.38221	0.00232351	0.0656267	-1.17877
chr5	31669059	31671980	2922	*	0.337579	1.68166	5.62373	0.000457009	0.0384979	0.405585
chr5	31731737	31734416	2680	*	0.354442	1.43982	4.2984	0.00259603	0.0678334	-1.28942
chr5	31822428	31829199	6772	*	0.305139	2.79758	4.64011	0.00156746	0.0574464	-0.801772
chr5	31950275	31952700	2426	*	0.495869	1.04553	5.21589	0.000798217	0.046344	-0.125007
chr5	33672571	33675293	2723	*	0.477706	1.06489	4.42253	0.00220134	0.0648229	-1.1252
chr5	34532657	34536854	4198	*	0.345557	2.54382	3.7118	0.00590666	0.0917053	-2.10637
chr5	37521237	37523596	2360	*	0.398213	1.32865	4.15906	0.00314667	0.0732867	-1.47993
chr5	43660872	43664207	3336	*	-0.454185	2.92409	-7.1712	8.47924e-05	0.0267502	2.0042
chr5	43672137	43674052	1916	*	-0.322155	2.38146	-4.21604	0.0028404	0.0710627	-1.38498
chr5	47504785	47511567	6783	*	0.343182	2.89825	4.13512	0.00324916	0.0739445	-1.51205
chr5	52864271	52867204	2934	*	0.637469	1.57627	5.89859	0.000357799	0.0372816	0.654338
chr5	53440853	53448815	7963	*	0.368573	3.26179	5.26277	0.000707105	0.0443803	-0.0192799
chr5	53947026	53950845	3820	*	-0.301998	2.99887	-4.51302	0.0018568	0.060811	-0.969254
chr5	64664639	64668756	4118	*	0.327988	2.22495	4.08119	0.00347512	0.0759726	-1.58105
chr5	64991915	64994108	2194	*	-0.416279	1.11031	-5.09346	0.000922247	0.0483878	-0.267874
chr5	66218541	66220714	2174	*	0.392876	1.15359	4.28783	0.00263913	0.0685365	-1.30519
chr5	66231375	66234163	2789	*	-0.513571	1.62464	-5.72182	0.00043781	0.0382398	0.45957
chr5	66268975	66271369	2395	*	-0.434522	1.59607	-4.45445	0.00210955	0.0634545	-1.08297
chr5	73367013	73369916	2904	*	0.458147	1.47548	4.58581	0.00177321	0.060128	-0.910949
chr5	73399608	73403211	3604	*	0.300816	2.68788	3.57425	0.00720975	0.0998981	-2.30466
chr5	74171724	74173357	1634	*	0.463715	1.09053	5.11483	0.000903765	0.048197	-0.246697
chr5	74529973	74532754	2782	*	-0.300944	2.70091	-4.60887	0.00163376	0.0584837	-0.842705
chr5	76380636	76383702	3067	*	0.449391	1.82187	6.73123	0.000133026	0.0268142	1.58437
chr5	76588258	76590281	2024	*	-0.323786	3.05231	-4.27536	0.00261048	0.0681059	-1.30201
chr5	81607649	81611142	3494	*	-0.563556	1.56164	-4.3208	0.00252389	0.0673871	-1.26086
chr5	90619933	90622585	2653	*	-0.548193	1.85584	-5.33532	0.000690529	0.0442297	0.0166721
chr5	90776461	90781981	5521	*	0.321054	2.9502	3.59643	0.00698047	0.0987566	-2.27252
chr5	90782186	90785355	3170	*	0.561639	1.52904	6.88281	0.000123476	0.0267502	1.66291
chr5	91280863	91285989	5127	*	0.378572	2.99246	4.78426	0.00134521	0.0540193	-0.642368
chr5	92141366	92147098	5733	*	0.300058	2.83592	4.72392	0.0014036	0.054931	-0.69276
chr5	97110398	97111929	1532	*	-0.387494	1.72322	-3.90827	0.0044634	0.0828329	-1.82759
chr5	97985610	97987809	2200	*	-0.557778	1.10977	-3.8807	0.00464083	0.0840412	-1.86638
chr5	104439138	104441403	2266	*	0.368104	1.00811	5.59629	0.000472131	0.0389009	0.37402
chr5	107183730	107186055	2326	*	-0.698115	1.1615	-4.89616	0.00118827	0.0523106	-0.515715
chr5	107211299	107215341	4043	*	-0.302226	2.40174	-4.61099	0.00162917	0.0583965	-0.839923
chr5	108433211	108434766	1556	*	0.339269	2.49666	4.30684	0.00252921	0.0673871	-1.26752
chr5	108448416	108450050	1635	*	-0.607461	0.931468	-5.36284	0.000668034	0.0437223	0.0489966
chr5	110626379	110627960	1582	*	-0.442363	1.0182	-7.27442	7.6521e-05	0.0267502	2.09899
chr5	112262634	112266026	3393	*	0.612134	2.40741	7.74026	5.23947e-05	0.0267502	2.4499
chr5	113871228	113875362	4135	*	0.360337	3.7867	5.2758	0.000695831	0.0442925	-0.00357476
chr5	114941424	114943215	1792	*	-0.467304	2.44706	-4.20589	0.00295085	0.0720978	-1.41608
chr5	115523652	115526935	3284	*	0.473083	1.83606	3.92657	0.00434959	0.0823058	-1.80189
chr5	117133465	117135781	2317	*	-0.390995	2.00668	-4.84705	0.00125215	0.0526088	-0.569611
chr5	117269468	117271433	1966	*	0.639233	1.40301	5.36905	0.000663071	0.0437223	0.0562719
chr5	118062468	118064971	2504	*	-0.466387	1.39809	-3.67377	0.00623972	0.0938242	-2.16094
chr5	118337826	118342940	5115	*	-0.353822	4.04839	-5.13916	0.00082451	0.0468477	-0.169586
chr5	118663530	118665647	2118	*	0.319244	1.17344	4.36538	0.00228397	0.0654887	-1.17238
chr5	119204429	119206483	2055	*	0.491212	1.27776	3.76027	0.00550939	0.0895798	-2.03709
chr5	121337993	121341979	3987	*	0.33408	2.79443	4.30231	0.00253507	0.0674903	-1.27087
chr5	121805956	121808303	2348	*	0.462554	1.10604	4.16866	0.00310542	0.0731959	-1.46681
chr5	122619447	122623914	4468	*	0.366331	2.67394	3.69977	0.00600995	0.092216	-2.12361
chr5	124341196	124342919	1724	*	0.395414	1.16382	4.50228	0.0019797	0.0617465	-1.02002
chr5	125267794	125270530	2737	*	0.674082	2.19432	9.54352	1.02642e-05	0.0222192	3.87375
chr5	125400106	125401746	1641	*	0.414088	1.21838	4.01881	0.00382173	0.0786559	-1.67318
chr5	125402870	125410984	8115	*	-0.322825	4.63444	-5.60681	0.000466273	0.0389009	0.386128
chr5	129522915	129531383	8469	*	0.324477	3.59564	5.59767	0.000471361	0.0389009	0.375604
chr5	135661163	135662659	1497	*	-0.378532	1.03961	-4.43663	0.00216027	0.0641511	-1.10653
chr5	135687781	135688894	1114	*	-0.383863	1.42369	-5.80358	0.000370102	0.0375672	0.60958
chr5	136498777	136501318	2542	*	0.370532	1.84201	6.25816	0.000221241	0.0307406	1.10306
chr5	136553877	136559494	5618	*	0.320944	2.5621	4.36444	0.00229026	0.0655046	-1.17471
chr5	137050746	137055818	5073	*	0.319692	3.08184	3.645	0.00650504	0.0955596	-2.20236
chr5	142520184	142523145	2962	*	0.357314	2.24174	5.74482	0.000396323	0.0375672	0.543481
chr5	146270412	146276046	5635	*	0.470412	3.23816	6.35781	0.000201787	0.0303703	1.19294
chr5	146871472	146874653	3182	*	0.316177	2.29813	5.14222	0.000821368	0.0468477	-0.165845
chr5	147893787	147895166	1380	*	-0.643036	1.53944	-4.4498	0.00212267	0.0636272	-1.08912
chr5	148935505	148937790	2286	*	0.396125	1.11027	5.37264	0.000625919	0.042609	0.10223
chr5	150577821	150580081	2261	*	0.377051	1.41275	4.18703	0.0030281	0.0729065	-1.44176
chr5	150995839	150997970	2132	*	0.408366	1.10815	5.70045	0.00041867	0.0381124	0.49093
chr6	3497667	3499772	2106	*	0.404961	2.18131	4.83024	0.00129221	0.0532352	-0.598347
chr6	8208893	8211015	2123	*	-0.351275	3.04852	-6.29533	0.000212367	0.0306942	1.14205
chr6	12785700	12788457	2758	*	0.366686	1.08663	4.00515	0.00389536	0.0793985	-1.69216
chr6	17250101	17253751	3651	*	0.315766	1.81013	4.04183	0.00363683	0.0772631	-1.62904
chr6	17320264	17322526	2263	*	-0.451537	1.13437	-4.66395	0.00160108	0.0580694	-0.809951
chr6	17847877	17850407	2531	*	-0.573662	1.16027	-4.96626	0.00108764	0.0510829	-0.428616
chr6	22025916	22027642	1727	*	-0.316197	1.12937	-5.42724	0.000578298	0.0417996	0.17689
chr6	22122247	22124685	2439	*	-0.408998	1.03846	-3.57479	0.00720414	0.0998613	-2.30388
chr6	22411046	22416451	5406	*	0.495845	2.38164	5.51439	0.000557708	0.0413498	0.224816
chr6	24553605	24556301	2697	*	0.367119	1.23847	3.76425	0.00547805	0.0895312	-2.03141
chr6	28750531	28752615	2085	*	-0.482707	1.18493	-5.48285	0.000578904	0.0417996	0.188534
chr6	29298533	29300470	1938	*	0.415398	1.78961	5.18527	0.000817274	0.0468477	-0.150964
chr6	29890438	29892455	2018	*	-0.432455	1.53803	-4.39566	0.00228197	0.0654887	-1.16088
chr6	30113299	30115512	2214	*	-0.429962	1.18635	-3.97852	0.00404329	0.0800583	-1.72924
chr6	30567390	30570223	2834	*	0.408228	1.97529	4.61077	0.00171615	0.0598188	-0.878586
chr6	32780622	32786344	5723	*	0.315482	3.48409	4.16443	0.00304166	0.0729065	-1.45376
chr6	33247587	33250518	2932	*	-0.381458	3.12774	-3.68054	0.006179	0.0934589	-2.15121
chr6	34542497	34544462	1966	*	-0.638622	1.6918	-4.96658	0.00108722	0.0510829	-0.428232
chr6	34621046	34626279	5234	*	-0.33928	3.16462	-4.47581	0.00199026	0.0617465	-1.03298
chr6	34862345	34863840	1496	*	0.449091	1.05082	4.75675	0.00141989	0.0553316	-0.691309
chr6	34958516	34960369	1854	*	0.663238	1.49895	4.30667	0.00257261	0.0676389	-1.27984
chr6	37702232	37707421	5190	*	-0.315269	2.73962	-5.82153	0.000362479	0.0374867	0.629658
chr6	43263875	43267290	3416	*	-0.506164	2.55151	-5.90852	0.000353805	0.0371313	0.665145
chr6	43589347	43591993	2647	*	-0.402387	1.78567	-4.21359	0.00291995	0.0717998	-1.40562
chr6	48509399	48511751	2353	*	0.359374	1.54146	3.85307	0.00482624	0.0854789	-1.90536
chr6	49367787	49368836	1050	*	-0.634776	1.19057	-3.7609	0.00550439	0.0895798	-2.03619
chr6	50109550	50113730	4181	*	0.304213	3.08132	4.84002	0.00120659	0.0525842	-0.543654
chr6	50833156	50837296	4141	*	-0.60139	2.14095	-4.04827	0.00366797	0.0774642	-1.63234
chr6	51110442	51112352	1911	*	-0.61748	1.17716	-4.27975	0.00266822	0.0688695	-1.31607
chr6	55231653	55236817	5165	*	0.448006	2.74239	5.71612	0.00042795	0.0382398	0.476587
chr6	56265869	56268423	2555	*	0.328549	1.11677	4.6196	0.00161066	0.0582105	-0.828631
chr6	58839355	58843452	4098	*	0.401294	2.28386	3.62775	0.0066698	0.096855	-2.22724
chr6	58950306	58952880	2575	*	-0.634017	1.32562	-7.91036	4.53747e-05	0.0267502	2.58043
chr6	70842263	70846327	4065	*	-0.447466	2.68821	-4.27026	0.00270284	0.0693401	-1.32887
chr6	71829373	71832832	3460	*	0.450951	1.67823	3.77383	0.00540341	0.0892591	-2.01776
chr6	83914193	83916301	2109	*	0.522465	1.22157	5.21979	0.000794418	0.0463356	-0.120337
chr6	84253502	84255928	2427	*	0.393148	1.41033	4.03264	0.00374872	0.0779345	-1.654
chr6	84260246	84263402	3157	*	0.312823	2.06494	3.74493	0.00563191	0.090149	-2.05898
chr6	84586179	84590251	4073	*	-0.383438	4.45521	-5.49172	0.000535001	0.040982	0.252615
chr6	84740434	84742932	2499	*	0.381895	0.975426	5.011	0.000993929	0.050195	-0.347442
chr6	85367494	85371452	3959	*	0.451328	2.63363	8.14132	3.36896e-05	0.0267502	2.84335
chr6	86822223	86823994	1772	*	0.483816	0.859481	3.71089	0.00591438	0.0917053	-2.10767
chr6	87386393	87387897	1505	*	0.509443	1.16293	7.37926	6.90229e-05	0.0267502	2.19388
chr6	88978438	88980998	2561	*	0.770562	1.60785	11.9962	1.76808e-06	0.0156046	5.2712
chr6	89063393	89069645	6253	*	0.306246	3.40721	4.03867	0.00362626	0.0772631	-1.62832
chr6	89788976	89792026	3051	*	0.512057	1.8647	6.56502	0.000166715	0.02837	1.37771
chr6	90227110	90229268	2159	*	0.346557	1.53144	4.74188	0.00138253	0.0546876	-0.675858
chr6	90329748	90331870	2123	*	0.659093	1.01418	5.44667	0.000604323	0.0425184	0.146702
chr6	90727292	90729993	2702	*	0.502014	1.33321	3.96809	0.00410293	0.080427	-1.74381
chr6	91180093	91182442	2350	*	0.475833	1.3985	4.29819	0.00260231	0.0679451	-1.29124
chr6	91186139	91189381	3243	*	0.305828	2.29491	3.90739	0.00439939	0.0824935	-1.81807
chr6	91721351	91725386	4036	*	0.328837	2.17733	4.86157	0.00117342	0.0523047	-0.516208
chr6	92980938	92983012	2075	*	0.353409	1.09052	6.52962	0.0001647	0.02837	1.38315
chr6	93264012	93269511	5500	*	0.458909	2.54563	5.65204	0.000469832	0.0389009	0.389449
chr6	94669194	94671185	1992	*	0.307144	1.19737	4.21748	0.00279657	0.0703067	-1.37333
chr6	96282665	96284826	2162	*	0.530018	1.09188	5.10004	0.000920454	0.0483878	-0.264647
chr6	97824190	97831959	7770	*	0.442148	3.45966	7.21412	8.12393e-05	0.0267502	2.04377
chr6	98774602	98778400	3799	*	0.621662	2.12561	7.14066	9.64153e-05	0.0267502	1.89398
chr6	99062310	99067431	5122	*	0.333085	2.5188	3.90097	0.00450961	0.0830416	-1.83784
chr6	99464030	99476669	12640	*	0.368038	3.97994	4.79778	0.00130848	0.0534503	-0.617449
chr6	99908667	99911566	2900	*	0.416224	1.46577	3.62304	0.00671561	0.0973273	-2.23405
chr6	100166491	100168881	2391	*	0.777096	1.60083	5.92836	0.000345979	0.036728	0.68667
chr6	100283245	100287432	4188	*	0.471972	2.98127	4.37788	0.00233707	0.0656267	-1.18455
chr6	101365954	101368487	2534	*	0.32616	1.15318	4.4451	0.00205223	0.0629471	-1.0661
chr6	101369893	101372036	2144	*	0.335357	1.20786	3.60857	0.00685831	0.0979786	-2.25496
chr6	101471974	101475540	3567	*	-0.319495	1.94115	-4.24041	0.00273341	0.0698071	-1.34822
chr6	108675965	108679367	3403	*	0.531561	2.34724	5.97036	0.000330028	0.0361304	0.732051
chr6	112836613	112838643	2031	*	0.302047	0.907937	3.96442	0.00403167	0.0800583	-1.73326
chr6	113023688	113026656	2969	*	0.3986	1.81493	3.64547	0.00650058	0.0955596	-2.20168
chr6	114962933	114965658	2726	*	-0.425463	1.80986	-4.51833	0.00193807	0.0616683	-0.998968
chr6	115285866	115297538	11673	*	0.314537	4.23134	4.74872	0.00135876	0.0541329	-0.660725
chr6	115653396	115656257	2862	*	0.307675	1.62722	3.71141	0.00590375	0.0917053	-2.10622
chr6	115665221	115669397	4177	*	0.378137	2.26139	6.36225	0.000197363	0.0303703	1.21172
chr6	117342694	117345263	2570	*	-0.529264	1.09909	-4.21725	0.00290534	0.0717887	-1.40063
chr6	117503952	117507375	3424	*	0.324805	2.27887	4.63194	0.00158451	0.0577587	-0.812459
chr6	119003572	119006057	2486	*	-0.595368	1.38255	-6.30599	0.000228126	0.0315316	1.0852
chr6	120143942	120147578	3637	*	0.316233	2.23504	3.83321	0.00495617	0.0865272	-1.93232
chr6	121084015	121086832	2818	*	0.425317	1.77296	6.30846	0.000209326	0.0306942	1.15577
chr6	121143419	121146052	2634	*	-0.338431	1.58662	-4.03153	0.0037545	0.0779536	-1.65553
chr6	121159145	121161258	2114	*	-0.736673	1.56558	-5.83297	0.000385449	0.0375672	0.582607
chr6	121202620	121208429	5810	*	0.444177	3.3929	4.85012	0.00125985	0.0527838	-0.573349
chr6	121212391	121217692	5302	*	0.3061	2.60481	3.59024	0.00704369	0.0990562	-2.28148
chr6	124477749	124479601	1853	*	-0.346623	0.871918	-4.06294	0.0035939	0.0769984	-1.61205
chr6	124687084	124691203	4120	*	0.370049	2.78314	4.13776	0.00324034	0.0739019	-1.50909
chr6	124782042	124783430	1389	*	-0.513287	1.19039	-6.05812	0.000299246	0.0345859	0.826018
chr6	125473172	125475618	2447	*	0.327029	1.58391	4.09292	0.0034131	0.0754533	-1.56365
chr6	125746679	125749130	2452	*	0.39064	1.5406	5.557	0.000494755	0.0400274	0.328599
chr6	127690820	127695039	4220	*	0.359641	2.54469	4.96259	0.00103702	0.0504565	-0.39329
chr6	127700829	127703244	2416	*	-0.387333	2.32819	-4.48163	0.00203466	0.0626411	-1.04715
chr6	127860246	127864292	4047	*	0.431875	2.17457	5.12682	0.000890483	0.0480473	-0.232176
chr6	128039351	128049027	9677	*	0.326756	4.30643	3.97459	0.00405445	0.0800583	-1.73282
chr6	128088582	128090428	1847	*	0.42295	1.25088	6.31262	0.000208373	0.0306942	1.16012
chr6	129538203	129541642	3440	*	0.3602	1.84753	6.04265	0.000281444	0.0339478	0.872996
chr6	134828008	134831777	3770	*	-0.331095	3.54486	-4.94468	0.00105456	0.0508458	-0.411118
chr6	135228093	135230950	2858	*	0.355366	1.35327	6.44911	0.000179601	0.0290221	1.30119
chr6	135321574	135326285	4712	*	0.33495	3.58762	5.18284	0.000780762	0.0459023	-0.116197
chr6	137548445	137550748	2304	*	0.333219	1.04897	4.08795	0.00345387	0.0757524	-1.574
chr6	140558794	140563325	4532	*	-0.475745	2.30937	-4.80113	0.00134122	0.0540059	-0.635059
chr6	140810713	140812681	1969	*	0.638715	1.23932	4.60648	0.00172581	0.0598188	-0.884142
chr6	143173124	143175892	2769	*	-0.421716	1.64536	-6.29922	0.000211462	0.0306942	1.14611
chr6	143843251	143846290	3040	*	-0.304895	3.6821	-4.3174	0.00242116	0.0664099	-1.23213
chr6	144670150	144672420	2271	*	-0.344955	1.19269	-4.31729	0.00250807	0.0673871	-1.25762
chr6	145722106	145727399	5294	*	0.315826	3.17895	4.91036	0.00110198	0.0511198	-0.454382
chr6	145734488	145737486	2999	*	0.448422	2.03467	5.21922	0.000794973	0.0463356	-0.121021
chr6	145759975	145762069	2095	*	0.553399	1.19361	7.55752	5.90502e-05	0.0267502	2.33789
chr6	147757418	147762413	4996	*	0.426077	3.13173	4.1988	0.00297964	0.0723303	-1.42572
chr6	148210555	148215595	5041	*	0.311508	3.98719	5.53921	0.000505384	0.0400873	0.307959
chr6	149259650	149262797	3148	*	-0.369755	2.58227	-3.75908	0.00551876	0.0895798	-2.03878
chr7	3264578	3266410	1833	*	0.557881	1.31326	4.70398	0.00152002	0.0565647	-0.758605
chr7	3332785	3334252	1468	*	-0.348596	1.45777	-4.08041	0.0035078	0.0760974	-1.58794
chr7	5401892	5408883	6992	*	0.313683	3.38994	4.55221	0.00176186	0.060128	-0.917333
chr7	16118688	16121179	2492	*	-0.347622	2.4727	-4.39788	0.00223817	0.0653676	-1.146
chr7	16601043	16603574	2532	*	-0.415006	1.21336	-4.5788	0.0017896	0.0602253	-0.920056
chr7	17015628	17018580	2953	*	-0.423917	2.18468	-5.18494	0.000824023	0.0468477	-0.157409
chr7	19183330	19186269	2940	*	-0.47413	1.7651	-6.07734	0.000283175	0.0340051	0.873853
chr7	19399218	19401057	1840	*	-0.336057	2.08688	-4.79765	0.00127476	0.0530708	-0.597808
chr7	19951616	19954516	2901	*	0.333484	2.51187	5.65291	0.000441505	0.0382731	0.439028
chr7	24393609	24396193	2585	*	-0.305334	1.86519	-4.68822	0.00147102	0.0561979	-0.739059
chr7	24398123	24401440	3318	*	-0.371339	2.06223	-4.02183	0.00380562	0.0785506	-1.66898
chr7	24447436	24450690	3255	*	-0.395186	2.01733	-4.46362	0.00208395	0.0634545	-1.07087
chr7	25801056	25807032	5977	*	-0.34127	3.41803	-3.85823	0.00479101	0.0852745	-1.89807
chr7	28277594	28279046	1453	*	-0.340854	2.59988	-3.96314	0.00413151	0.0807326	-1.75072
chr7	30085819	30087627	1809	*	-0.429911	1.3578	-3.77187	0.00541856	0.0892615	-2.02055
chr7	30202353	30204082	1730	*	-0.41922	1.05107	-5.50841	0.000539746	0.040982	0.249323
chr7	34286425	34289078	2654	*	0.618347	2.01028	3.89421	0.00455295	0.0832962	-1.84736
chr7	38229381	38232985	3605	*	-0.301441	2.65657	-5.28787	0.000685564	0.0441368	0.0109457
chr7	41391853	41394051	2199	*	-0.487857	2.25642	-7.83963	4.44581e-05	0.0267502	2.59445
chr7	43360782	43364205	3424	*	0.356842	1.99014	4.77894	0.00132586	0.0536186	-0.633073
chr7	43404920	43407327	2408	*	0.580608	1.28365	7.76517	4.91744e-05	0.0267502	2.50503
chr7	45215184	45217747	2564	*	-0.340955	3.00127	-3.97754	0.00404887	0.0800583	-1.73061
chr7	45591681	45594981	3301	*	-0.410747	1.93262	-4.56106	0.00183186	0.0607165	-0.943156
chr7	45820361	45822642	2282	*	-0.634424	1.51975	-4.45692	0.00210264	0.0634545	-1.07972
chr7	45828953	45832144	3192	*	0.324145	3.16124	4.35544	0.00232545	0.0656267	-1.18903
chr7	46601201	46603527	2327	*	-0.350204	1.28219	-4.03474	0.00373772	0.0779345	-1.65107
chr7	49132727	49134407	1681	*	0.526883	1.37923	6.74253	0.00013851	0.0272704	1.55223
chr7	49157196	49161729	4534	*	0.334562	2.91424	4.57641	0.00171939	0.0598188	-0.891244
chr7	49193467	49198485	5019	*	0.305677	2.6391	4.4496	0.00202238	0.0623734	-1.05381
chr7	49424919	49427676	2758	*	0.427877	1.1373	4.66589	0.00159705	0.0580694	-0.807461
chr7	51713507	51746784	33278	*	0.317164	6.16753	4.08465	0.0034224	0.0754533	-1.56891
chr7	51836799	51841606	4808	*	0.367626	2.31739	3.99328	0.00396058	0.0797865	-1.70868
chr7	51949337	51952353	3017	*	0.414554	1.39363	4.6448	0.00164153	0.0585762	-0.83462
chr7	63895948	63898695	2748	*	-0.391654	2.1277	-6.39163	0.000191148	0.0303703	1.2421
chr7	64325533	64328768	3236	*	-0.543419	2.09656	-6.52828	0.000179974	0.0290221	1.31004
chr7	66221800	66224425	2626	*	0.340276	1.58165	4.36713	0.00232286	0.0656267	-1.18399
chr7	66570566	66579255	8690	*	0.304925	4.10177	4.41174	0.0021288	0.0636272	-1.1046
chr7	66659490	66661620	2131	*	0.451271	1.27624	3.9076	0.00446758	0.0828329	-1.82852
chr7	67282229	67285286	3058	*	0.392992	2.06073	4.60648	0.00172581	0.0598188	-0.884143
chr7	67285830	67289437	3608	*	0.521989	2.20492	5.45201	0.000600492	0.0425184	0.152895
chr7	67389722	67391950	2229	*	0.467679	1.35836	6.83634	0.000119226	0.0267502	1.68704
chr7	67638913	67640922	2010	*	-0.53239	1.31376	-6.42447	0.000200323	0.0303703	1.20828
chr7	67746972	67750425	3454	*	-0.417862	1.89046	-5.9568	0.000310266	0.0352579	0.779406
chr7	68292777	68295478	2702	*	-0.469584	2.65335	-7.28031	7.60763e-05	0.0267502	2.10436
chr7	68747082	68749379	2298	*	-0.33536	2.48251	-3.88258	0.00462849	0.0839754	-1.86373
chr7	70181625	70184258	2634	*	0.494254	1.17782	3.65893	0.00637508	0.0946342	-2.18229
chr7	70545850	70550731	4882	*	0.450046	2.34349	7.13387	8.80236e-05	0.0267502	1.96957
chr7	70825202	70827996	2795	*	0.338903	1.35677	4.24568	0.00276357	0.0701141	-1.35406
chr7	70947545	70952033	4489	*	0.340972	2.41195	5.29394	0.000680469	0.043976	0.0182308
chr7	71390811	71393340	2530	*	-0.541952	1.20956	-8.61016	2.22459e-05	0.0267502	3.21011
chr7	72701459	72705109	3651	*	0.351876	1.94846	4.03475	0.00373767	0.0779345	-1.65106
chr7	72970575	72973782	3208	*	-0.445797	2.18342	-3.85006	0.00484694	0.0856664	-1.90962
chr7	73577160	73583252	6093	*	0.376979	3.05551	4.70222	0.00150579	0.0564446	-0.752126
chr7	80205470	80209995	4526	*	0.421051	2.84252	6.07853	0.000270281	0.0334541	0.911782
chr7	80473163	80477478	4316	*	0.344943	1.78026	5.01302	0.000966604	0.0495205	-0.325545
chr7	80830411	80833124	2714	*	0.563536	1.89685	5.67941	0.000459806	0.0386374	0.412128
chr7	82415657	82420009	4353	*	0.408132	2.06666	4.21846	0.00290056	0.0717492	-1.399
chr7	89640311	89642729	2419	*	0.319269	1.19642	4.18187	0.00297684	0.0723303	-1.43163
chr7	89836302	89840103	3802	*	0.366555	2.5228	4.54601	0.00185157	0.0607943	-0.95606
chr7	92491834	92494728	2895	*	-0.580097	1.14129	-6.51809	0.000181916	0.0291963	1.29989
chr7	92820893	92823783	2891	*	-0.300999	1.5006	-3.72447	0.00576586	0.0905216	-2.0843
chr7	93895432	93897966	2535	*	0.583328	1.23084	6.08867	0.000289284	0.0341284	0.858456
chr7	96794636	96798456	3821	*	-0.452078	2.89414	-5.13007	0.00088692	0.0480473	-0.228245
chr7	97245060	97248536	3477	*	0.425821	1.5392	4.07553	0.0035316	0.0763432	-1.59466
chr7	99827250	99829149	1900	*	-0.445506	1.97299	-3.98862	0.00398649	0.0798232	-1.71517
chr7	100099054	100101478	2425	*	-0.519258	1.41193	-4.51497	0.00194671	0.0616683	-1.00337
chr7	100582194	100583839	1646	*	-0.397444	2.30298	-4.22129	0.00288935	0.0716287	-1.39515
chr7	100861543	100863537	1995	*	0.414898	2.19386	3.87544	0.00467553	0.0841725	-1.87379
chr7	104848914	104851652	2739	*	-0.422338	1.58779	-7.15588	8.61024e-05	0.0267502	1.99001
chr7	104852316	104853667	1352	*	-0.502239	1.17077	-4.26647	0.0027168	0.0694353	-1.33399
chr7	104853826	104856378	2553	*	-0.327386	1.67241	-3.59741	0.00697057	0.0987566	-2.27111
chr7	109455707	109458511	2805	*	0.413518	2.00657	4.77975	0.00137851	0.0546876	-0.662121
chr7	109570979	109573591	2613	*	0.518414	1.47611	4.20826	0.00294129	0.0719682	-1.41285
chr7	110554304	110556178	1875	*	-0.78417	0.966949	-3.71525	0.00587739	0.0915932	-2.10142
chr7	111243937	111247017	3081	*	0.462024	1.69782	3.83033	0.00498483	0.0866478	-1.93753
chr7	112169237	112172476	3240	*	-0.379543	1.63123	-3.58712	0.00707578	0.0990866	-2.28601
chr7	118841110	118843494	2385	*	-0.451721	1.22046	-4.82076	0.00130795	0.0534503	-0.610285
chr7	123097257	123099116	1860	*	-0.528246	1.27166	-4.45604	0.0021051	0.0634545	-1.08088
chr7	125595654	125597596	1943	*	-0.74918	1.34396	-6.54245	0.000177309	0.0290067	1.32413
chr7	127711291	127714009	2719	*	-0.325736	2.48325	-4.88532	0.00113804	0.0517205	-0.486066
chr7	128014747	128017525	2779	*	-0.467181	1.65684	-4.36308	0.00238401	0.0658817	-1.20428
chr7	128088397	128090620	2224	*	-0.37787	1.83451	-5.69291	0.000421184	0.0381261	0.484647
chr7	130287641	130290291	2651	*	-0.33362	2.32856	-4.62437	0.00160702	0.0581413	-0.825402
chr7	130776279	130780105	3827	*	0.530165	1.80314	5.5178	0.000555468	0.0413498	0.228729
chr7	135550008	135552837	2830	*	0.594267	1.54398	5.59717	0.000506006	0.0400873	0.319316
chr7	141040448	141043803	3356	*	-0.34344	2.24252	-3.9139	0.00442806	0.0827874	-1.81968
chr7	141122265	141124298	2034	*	-0.581849	1.80752	-7.22639	8.70058e-05	0.0267502	1.9873
chr7	141130731	141132538	1808	*	-0.480795	2.22591	-4.63021	0.00167308	0.059327	-0.853447
chr7	143829087	143831252	2166	*	-0.323644	1.97114	-3.71054	0.00591738	0.0917099	-2.10817
chr7	145000700	145002633	1934	*	0.647197	1.20759	4.56944	0.00181177	0.0606262	-0.932242
chr7	145214549	145220188	5640	*	0.317012	2.59947	3.66936	0.00627964	0.0940356	-2.16728
chr8	4312593	4315393	2801	*	-0.303907	1.11825	-3.74364	0.00561381	0.090149	-2.05743
chr8	8277545	8280485	2941	*	0.459799	1.50986	6.04728	0.000289334	0.0341284	0.851421
chr8	8642823	8647732	4910	*	0.302289	2.50882	3.75273	0.00553228	0.089596	-2.04338
chr8	11167707	11174470	6764	*	0.344973	3.09808	4.49584	0.00194578	0.0616683	-1.00953
chr8	11332528	11341643	9116	*	0.32112	3.22339	4.82352	0.00123266	0.0526088	-0.564712
chr8	11379152	11386827	7676	*	0.496209	3.56284	6.77513	0.000128931	0.0267502	1.61531
chr8	12983404	12985271	1868	*	0.377532	1.20966	4.16138	0.00313663	0.0732517	-1.47675
chr8	13536550	13541245	4696	*	-0.357113	2.8195	-3.65647	0.00639786	0.0946515	-2.18584
chr8	13686345	13690081	3737	*	0.50938	2.04789	7.41384	6.67311e-05	0.0267502	2.22487
chr8	14088785	14090404	1620	*	-0.596064	1.96352	-4.42785	0.00218574	0.0644756	-1.11815
chr8	22871955	22875249	3295	*	0.466054	1.79976	6.45613	0.000179508	0.0290221	1.30257
chr8	23052593	23056079	3487	*	0.333359	1.95036	3.58093	0.00713995	0.099531	-2.29498
chr8	31626596	31629366	2771	*	-0.510244	1.8667	-6.94648	0.000108309	0.0267502	1.77851
chr8	32108620	32110790	2171	*	-0.467188	1.14847	-3.66648	0.00630585	0.0941955	-2.17143
chr8	33672994	33675693	2700	*	0.416376	1.54105	5.12132	0.000888958	0.0480473	-0.232283
chr8	34522896	34524639	1744	*	0.545327	1.20185	3.99167	0.00396949	0.0798232	-1.71092
chr8	34806136	34811369	5234	*	0.317309	4.08257	3.70494	0.00596533	0.091908	-2.1162
chr8	36094022	36096876	2855	*	0.315694	2.77805	3.98165	0.00397536	0.0798232	-1.71618
chr8	36171712	36173653	1942	*	0.324639	1.26512	3.61209	0.0068233	0.0977738	-2.24987
chr8	36247115	36249343	2229	*	0.457069	2.9157	4.31591	0.00254064	0.0675855	-1.26743
chr8	36559144	36561451	2308	*	-0.423302	2.18534	-4.13765	0.00324081	0.0739019	-1.50923
chr8	36610530	36615789	5260	*	-0.342733	3.79871	-5.67654	0.000429371	0.0382398	0.466012
chr8	36992621	36994812	2192	*	-0.396335	2.07838	-7.20139	8.22755e-05	0.0267502	2.03206
chr8	44971294	44974914	3621	*	0.469325	2.2024	5.42598	0.000619399	0.0425184	0.1227
chr8	45357550	45359297	1748	*	-0.321067	2.35398	-4.88768	0.00113459	0.0517205	-0.483075
chr8	45409488	45411712	2225	*	-0.347402	2.30487	-5.53888	0.000505583	0.0400873	0.307576
chr8	60857307	60866313	9007	*	0.318485	3.75393	5.49996	0.000529728	0.0408844	0.262245
chr8	61341255	61343710	2456	*	0.385924	1.6888	3.60524	0.00689161	0.0982228	-2.25978
chr8	61773941	61777431	3491	*	0.471586	2.02673	4.2415	0.00281075	0.0705583	-1.36775
chr8	64627273	64629332	2060	*	0.532846	1.2313	5.80849	0.000396364	0.0375672	0.555665
chr8	67894062	67897696	3635	*	-0.363237	2.00534	-4.04874	0.00366557	0.0774642	-1.63169
chr8	68018378	68020652	2275	*	0.4852	1.2598	3.75882	0.00552083	0.0895798	-2.03915
chr8	68081218	68084222	3005	*	-0.480139	1.45015	-4.74371	0.00144394	0.0560111	-0.707893
chr8	68472209	68474172	1964	*	0.59185	1.45057	4.10044	0.00341175	0.0754533	-1.56033
chr8	68644054	68647919	3866	*	0.331748	2.55989	5.07739	0.000891026	0.0480473	-0.245639
chr8	69009756	69012942	3187	*	-0.566468	2.59966	-6.89053	0.000122996	0.0267502	1.66696
chr8	69013224	69014406	1183	*	-0.62978	1.34606	-6.24004	0.000245027	0.0319139	1.01712
chr8	70413461	70417510	4050	*	0.447741	2.34242	5.78048	0.000395563	0.0375672	0.551941
chr8	70839968	70841028	1061	*	-0.657795	1.18032	-5.49863	0.000568194	0.0415579	0.206702
chr8	71509418	71510963	1546	*	-0.394796	0.827667	-4.28516	0.00264869	0.0686761	-1.30878
chr8	72443031	72444283	1253	*	-0.398654	1.45702	-6.32371	0.000205855	0.0306942	1.17168
chr8	73177296	73179218	1923	*	-0.550471	1.04631	-5.54285	0.000539306	0.040982	0.257428
chr8	78740810	78743554	2745	*	0.358131	2.61297	3.6174	0.00677084	0.0974035	-2.2422
chr8	81766655	81770259	3605	*	-0.388071	2.29132	-4.14168	0.0032229	0.0737434	-1.50372
chr8	82349140	82354031	4892	*	0.577465	2.19873	7.24563	8.4689e-05	0.0267502	2.01151
chr8	82874444	82878418	3975	*	0.330481	1.85055	4.83149	0.00121998	0.0526088	-0.554524
chr8	83601674	83603057	1384	*	0.362769	2.10846	4.68051	0.00152926	0.0566307	-0.770497
chr8	85860926	85864266	3341	*	-0.378707	2.11603	-4.93875	0.00109213	0.0510829	-0.439471
chr8	86272987	86275438	2452	*	-0.406887	1.38335	-3.7402	0.00567028	0.090149	-2.06573
chr8	86288455	86290528	2074	*	-0.460289	1.22691	-5.56129	0.000526505	0.0408844	0.280341
chr8	86348006	86353612	5607	*	0.349877	3.65957	3.65	0.00645803	0.0953269	-2.19515
chr8	87069372	87074123	4752	*	0.460807	3.46535	4.93277	0.00113452	0.0517205	-0.470135
chr8	92824825	92828870	4046	*	-0.333721	3.50602	-5.23387	0.000732823	0.0449134	-0.0542026
chr8	92965324	92967631	2308	*	0.528112	1.4193	6.81405	0.000128262	0.0267502	1.62396
chr8	92983507	92985274	1768	*	-0.325838	2.36428	-4.36313	0.00230372	0.0656267	-1.17943
chr8	93886013	93891679	5667	*	0.363179	2.99486	4.93997	0.00107237	0.0510573	-0.425215
chr8	94192856	94196144	3289	*	-0.388483	2.26964	-6.3471	0.000200655	0.0303703	1.196
chr8	94765900	94767979	2080	*	0.50046	1.11609	3.57601	0.00719132	0.0997652	-2.30211
chr8	95164844	95167171	2328	*	-0.400719	1.36216	-4.4442	0.00213857	0.0637504	-1.09652
chr8	103337871	103341224	3354	*	0.44084	1.56334	4.8143	0.0013188	0.0536133	-0.618435
chr8	103623646	103626246	2601	*	0.738859	1.17021	5.7762	0.000411277	0.0377072	0.520002
chr8	105767693	105772726	5034	*	0.347273	2.85276	5.4132	0.000588224	0.0423821	0.160316
chr8	106279315	106283905	4591	*	0.307927	2.6906	4.88454	0.00113918	0.0517205	-0.48705
chr8	107210329	107212211	1883	*	0.369224	1.15658	4.94129	0.00107651	0.0510573	-0.427778
chr8	108910511	108911770	1260	*	-0.324428	1.42681	-3.9811	0.00400948	0.0798681	-1.72234
chr8	110675764	110677871	2108	*	-0.389179	1.0674	-4.03006	0.00376221	0.0780181	-1.65757
chr8	115741859	115745045	3187	*	0.36058	1.98794	4.42051	0.0021947	0.0646834	-1.12371
chr8	116904682	116906985	2304	*	0.388891	1.63355	3.69705	0.00603349	0.0924917	-2.1275
chr8	117378018	117379944	1927	*	0.368039	0.97416	4.63916	0.00162721	0.0583965	-0.829913
chr8	120281377	120284183	2807	*	-0.323215	1.98617	-4.0567	0.00358501	0.0769984	-1.61288
chr8	121450391	121453113	2723	*	0.305744	1.38108	3.70985	0.00591259	0.0917053	-2.10796
chr8	121627748	121634463	6716	*	0.308392	3.4764	4.13112	0.00317014	0.0735299	-1.49625
chr8	121649105	121652340	3236	*	0.43823	2.73261	5.57972	0.000502616	0.0400873	0.320965
chr8	121987373	121997279	9907	*	0.347706	4.74776	5.23412	0.000732592	0.0449134	-0.0538941
chr8	122143170	122147682	4513	*	0.471036	2.74558	5.10414	0.000915798	0.0483878	-0.259672
chr8	122375287	122378565	3279	*	0.310511	3.16531	4.03638	0.00365405	0.0773756	-1.6346
chr8	123003956	123011918	7963	*	-0.322291	2.79663	-3.92365	0.00435554	0.0823058	-1.8041
chr8	123220232	123222350	2119	*	-0.414742	1.55123	-4.33979	0.00246001	0.0668048	-1.23541
chr8	123235552	123236636	1085	*	0.37533	1.29674	3.82528	0.00502074	0.0869344	-1.94467
chr8	123277947	123280934	2988	*	-0.474041	1.67058	-5.70621	0.000445275	0.0382731	0.443023
chr8	123771191	123774410	3220	*	0.425486	1.69667	5.3912	0.000630738	0.0427186	0.10053
chr8	124231475	124233447	1973	*	0.321752	3.03054	4.03475	0.00369768	0.0777753	-1.64356
chr8	124293497	124296706	3210	*	0.327988	1.85075	3.65858	0.00637829	0.0946342	-2.18279
chr8	124374688	124376589	1902	*	0.491441	1.12711	3.98802	0.00398984	0.0798232	-1.716
chr8	124959061	124961466	2406	*	0.381991	1.68554	4.69356	0.00153015	0.0566307	-0.766827
chr8	125317435	125320110	2676	*	0.324765	1.98373	3.94011	0.00425893	0.081575	-1.78155
chr8	125328074	125329785	1712	*	0.479744	0.999178	4.92858	0.00114053	0.0517205	-0.475338
chr8	125607775	125612640	4866	*	0.462169	2.61768	5.88208	0.000354164	0.0371313	0.659531
chr8	126894062	126896133	2072	*	0.542028	0.936686	5.10394	0.000916025	0.0483878	-0.259915
chr8	127971409	127975777	4369	*	0.455551	2.416	7.21716	8.09934e-05	0.0267502	2.04657
chr8	128414394	128418926	4533	*	0.484762	2.19333	5.14174	0.000874245	0.0475208	-0.214132
chr8	128665182	128668646	3465	*	0.554794	1.8096	3.9965	0.00394278	0.0796174	-1.7042
chr9	4375330	4377864	2535	*	-0.42568	2.6099	-3.83214	0.004972	0.0865966	-1.93497
chr9	13893715	13897175	3461	*	-0.435456	2.72183	-7.15714	8.59938e-05	0.0267502	1.99118
chr9	14274457	14278996	4540	*	-0.409679	3.63601	-4.36622	0.00237399	0.0658417	-1.20009
chr9	21223922	21226268	2347	*	0.602719	1.46281	8.25271	3.10276e-05	0.0267502	2.91723
chr9	22224873	22226678	1806	*	-0.54684	2.12179	-7.21947	8.39705e-05	0.0267502	2.01649
chr9	22355261	22358407	3147	*	-0.343218	1.39863	-3.64885	0.00646885	0.0953269	-2.19681
chr9	23159251	23162009	2759	*	0.530376	1.21587	6.01148	0.000315193	0.0355678	0.776218
chr9	23461795	23470729	8935	*	0.318657	3.63058	5.38666	0.000607501	0.0425184	0.128896
chr9	23696849	23699731	2883	*	0.577241	2.32977	4.03312	0.00374621	0.0779345	-1.65333
chr9	25241877	25246846	4970	*	0.335522	2.86688	4.55112	0.00178175	0.0601567	-0.925991
chr9	27790455	27792716	2262	*	-0.474126	2.005	-5.16482	0.000849769	0.0472825	-0.1863
chr9	30630935	30636140	5206	*	-0.362457	2.68766	-4.98179	0.00101395	0.0503188	-0.370749
chr9	32443177	32445283	2107	*	-0.540358	1.59145	-4.3641	0.00238077	0.0658679	-1.20292
chr9	32540462	32541813	1352	*	0.309065	1.3685	3.88816	0.0045407	0.0832069	-1.84818
chr9	32634108	32636729	2622	*	0.656101	1.22099	4.72375	0.00148163	0.0563119	-0.733337
chr9	33165981	33168000	2020	*	-0.375626	1.09759	-3.93818	0.00427907	0.0816662	-1.78563
chr9	34860160	34862878	2719	*	0.446023	1.65854	4.70087	0.00152616	0.0566307	-0.762587
chr9	35043509	35047117	3609	*	-0.418239	1.99693	-3.77758	0.00537449	0.0892166	-2.01242
chr9	37612585	37614692	2108	*	-0.373841	2.16485	-5.97283	0.000304646	0.0348928	0.796972
chr9	39602404	39605635	3232	*	-0.626628	1.85627	-7.99521	4.11483e-05	0.0267502	2.66727
chr9	40555034	40556623	1590	*	-0.615625	1.30838	-9.26998	1.27882e-05	0.0227089	3.68789
chr9	40756470	40758503	2034	*	-0.502334	2.41115	-7.67343	5.19861e-05	0.0267502	2.4528
chr9	41207488	41208308	821	*	-0.583799	0.940932	-5.91493	0.000351258	0.0370561	0.672098
chr9	41377610	41379363	1754	*	-0.620701	1.20405	-3.70442	0.00596978	0.091908	-2.11694
chr9	41654089	41656842	2754	*	0.420424	1.44061	4.72223	0.00148453	0.0563242	-0.73527
chr9	41876626	41879563	2938	*	-0.399844	3.102	-4.5932	0.0017561	0.060128	-0.901356
chr9	41937237	41941467	4231	*	-0.326982	2.61482	-5.18656	0.000777153	0.0458493	-0.111661
chr9	43799489	43804162	4674	*	0.344816	2.79124	4.04729	0.003673	0.0774642	-1.6337
chr9	43980627	43992320	11694	*	0.391495	4.4661	5.99127	0.00029832	0.0345859	0.817123
chr9	44071438	44074127	2690	*	0.676502	1.33041	4.39964	0.0022698	0.0654887	-1.15558
chr9	44077522	44081703	4182	*	0.512238	2.11174	3.63859	0.00656571	0.0960023	-2.2116
chr9	44234278	44235446	1169	*	-0.301726	1.2595	-3.67157	0.00624481	0.0938242	-2.16254
chr9	49815595	49817425	1831	*	0.392602	1.37586	4.59711	0.00174712	0.060128	-0.896283
chr9	49988529	49991878	3350	*	0.30613	1.98755	3.77094	0.00539797	0.0892591	-2.01842
chr9	50685334	50688460	3127	*	0.501216	2.23643	3.75817	0.00552599	0.0895798	-2.04008
chr9	51138279	51141096	2818	*	-0.418958	1.45912	-4.14561	0.00320548	0.07371	-1.49833
chr9	51422372	51425140	2769	*	-0.521442	1.22947	-7.27088	7.71769e-05	0.0267502	2.09153
chr9	52434610	52437110	2501	*	0.332395	1.01121	4.63618	0.00157946	0.0577587	-0.808716
chr9	52633330	52638034	4705	*	-0.350822	2.22738	-3.99115	0.00397242	0.0798232	-1.71165
chr9	52764171	52766394	2224	*	-0.589426	1.07224	-3.9237	0.00436723	0.0823425	-1.80592
chr9	52979011	52982271	3261	*	-0.348148	1.44992	-5.26833	0.000702272	0.0443803	-0.0125778
chr9	53216572	53219265	2694	*	-0.393026	1.52353	-3.93738	0.00428391	0.0816662	-1.78675
chr9	53275295	53280386	5092	*	0.302289	2.46301	3.92188	0.00429746	0.0816662	-1.79565
chr9	55360711	55363026	2316	*	0.796967	1.32192	12.3824	1.38086e-06	0.0156046	5.45369
chr9	55540028	55541961	1934	*	-0.350785	1.86348	-4.27232	0.00268633	0.0691542	-1.32371
chr9	58157657	58161022	3366	*	-0.316079	2.585	-5.52392	0.000514719	0.0402829	0.29018
chr9	59510590	59513884	3295	*	0.462528	1.45167	5.72577	0.00043042	0.0382398	0.473909
chr9	60206821	60210420	3600	*	0.541045	1.68181	3.93363	0.00430656	0.0817702	-1.792
chr9	61360500	61362461	1962	*	-0.396384	1.0854	-5.096	0.000900476	0.0481733	-0.248826
chr9	64201986	64204309	2324	*	-0.480762	1.54016	-5.81618	0.000391785	0.0375672	0.566409
chr9	65201713	65202946	1234	*	-0.468141	1.25034	-3.60312	0.00691283	0.0984424	-2.26284
chr9	66591309	66594564	3256	*	-0.328347	3.08712	-5.44954	0.000562906	0.0413498	0.203153
chr9	67002881	67009950	7070	*	0.488498	3.0075	5.16918	0.000845222	0.0472825	-0.181043
chr9	67136437	67138273	1837	*	-0.398909	1.66347	-5.35113	0.000645438	0.0432507	0.0731581
chr9	70018098	70021132	3035	*	0.530374	1.5247	5.95524	0.000335676	0.036223	0.715741
chr9	70267208	70271326	4119	*	-0.333814	2.67862	-4.16521	0.0030904	0.0731959	-1.46473
chr9	70833205	70836499	3295	*	0.31743	2.52176	3.70869	0.00593321	0.0917872	-2.11083
chr9	72701176	72706143	4968	*	0.330783	2.20529	5.65818	0.000438767	0.0382398	0.445052
chr9	77463260	77465580	2321	*	-0.657651	1.37925	-6.44348	0.000196873	0.0303703	1.22511
chr9	79156935	79161793	4859	*	0.349691	2.55036	4.83826	0.00121558	0.0526088	-0.549791
chr9	79516417	79519158	2742	*	-0.354725	1.95386	-4.54458	0.00183218	0.0607165	-0.948774
chr9	80021356	80023389	2034	*	0.455768	1.46816	5.39071	0.000646072	0.0432507	0.0816037
chr9	86463537	86465119	1583	*	0.325904	1.89993	4.78781	0.0012912	0.0532352	-0.610433
chr9	87726160	87732789	6630	*	-0.300972	4.53224	-4.66612	0.00151449	0.0564607	-0.767816
chr9	87966515	87969505	2991	*	-0.445024	1.7436	-5.58842	0.00050141	0.0400873	0.324702
chr9	88372481	88374294	1814	*	0.627792	1.19275	4.3799	0.00233074	0.0656267	-1.18185
chr9	89923842	89926352	2511	*	-0.595778	1.26039	-6.61612	0.000164139	0.02837	1.39695
chr9	89971697	89973702	2006	*	0.417079	1.05447	3.82948	0.00499085	0.0866478	-1.93873
chr9	96380304	96382492	2189	*	-0.405772	2.17219	-6.18109	0.000240966	0.0317577	1.02159
chr9	96444150	96447698	3549	*	-0.396689	2.26848	-4.17142	0.00309366	0.0731959	-1.46304
chr9	96630105	96632673	2569	*	0.335643	2.74913	3.61763	0.00676857	0.0974035	-2.24186
chr9	99150848	99154693	3846	*	-0.401704	2.49836	-6.35794	0.000198293	0.0303703	1.20726
chr9	99353983	99356372	2390	*	0.35844	1.17143	6.21867	0.000231118	0.0315587	1.06142
chr9	101033414	101035985	2572	*	-0.307502	3.06845	-4.09938	0.00332005	0.0747045	-1.5416
chr9	102990492	102996357	5866	*	0.349528	3.53753	4.37707	0.00231263	0.0656267	-1.17721
chr9	103431909	103438390	6482	*	0.307695	2.77893	3.84208	0.00486151	0.0857202	-1.91524
chr9	105638142	105640084	1943	*	-0.677538	1.09003	-4.19818	0.00298216	0.0723303	-1.42656
chr9	106159227	106160693	1467	*	-0.352356	1.51167	-4.55406	0.00180591	0.06049	-0.934954
chr9	107643791	107645761	1971	*	-0.367331	1.77141	-4.89093	0.00115093	0.0517598	-0.492994
chr9	108077924	108080139	2216	*	-0.305895	2.66846	-3.73523	0.00569346	0.090149	-2.07079
chr9	108976357	108980780	4424	*	0.557813	2.60554	7.26293	8.121e-05	0.0267502	2.04812
chr9	110099984	110101645	1662	*	-0.390189	1.60959	-3.79122	0.00527074	0.0887866	-1.99303
chr9	110304065	110307004	2940	*	0.304953	1.5003	3.88439	0.0045477	0.0832451	-1.85089
chr9	115065972	115068279	2308	*	-0.327232	1.89462	-4.18761	0.00296976	0.0723303	-1.4277
chr9	116629648	116632467	2820	*	-0.54409	1.70808	-3.89612	0.00454066	0.0832069	-1.84467
chr9	118383694	118386051	2358	*	0.479693	1.37217	5.58946	0.000510594	0.0402202	0.310556
chr9	119402318	119403722	1405	*	-0.407271	1.45594	-5.39712	0.000614459	0.0425184	0.122386
chr9	122336346	122338889	2544	*	0.32184	1.85418	4.29615	0.00252843	0.0673871	-1.27127
chr9	122377897	122380546	2650	*	0.705061	1.37397	6.15875	0.000267785	0.0334541	0.93234
chr9	122886056	122887980	1925	*	-0.488817	1.73874	-5.76182	0.000418116	0.0381124	0.50407
chr9	123849140	123853159	4020	*	-0.320572	3.30709	-5.15774	0.00080558	0.0466327	-0.146834
chrX	7259186	7261669	2484	*	-0.628157	1.20551	-5.17813	0.000835992	0.0471049	-0.170285
chrX	7317673	7320110	2438	*	-0.443163	2.43947	-5.05226	0.000976706	0.0498871	-0.322876
chrX	7696663	7698528	1866	*	-0.642888	1.59197	-3.98633	0.0039993	0.0798232	-1.71836
chrX	7948047	7949287	1241	*	-0.702732	1.12255	-5.01878	0.00101835	0.050371	-0.363899
chrX	10215517	10216904	1388	*	-0.318494	1.28208	-4.20976	0.00285626	0.0711206	-1.39137
chrX	11664116	11665776	1661	*	-0.449333	1.838	-5.99755	0.000303438	0.0348928	0.804485
chrX	13021754	13024343	2590	*	0.603278	1.34516	4.6647	0.00159952	0.0580694	-0.808985
chrX	14272164	14275190	3027	*	-0.367389	1.82641	-3.95561	0.00417545	0.0812628	-1.76124
chrX	21088312	21090296	1985	*	-0.36084	1.78184	-4.74122	0.00140378	0.054931	-0.687504
chrX	38562582	38566623	4042	*	-0.315704	2.97428	-5.3767	0.000614916	0.0425184	0.117071
chrX	48207297	48209573	2277	*	-0.338375	2.13686	-3.71213	0.00590388	0.0917053	-2.1059
chrX	48694400	48696012	1613	*	-0.421563	0.95778	-4.3219	0.00252014	0.0673871	-1.25939
chrX	53268340	53270410	2071	*	-0.361872	1.78149	-5.63278	0.00045214	0.0384767	0.415967
chrX	53369224	53370731	1508	*	-0.389016	1.26967	-4.14273	0.00321821	0.07371	-1.50227
chrX	56608898	56611210	2313	*	-0.455488	2.00585	-3.92705	0.0043467	0.0823058	-1.80123
chrX	73227581	73229395	1815	*	-0.418524	1.64009	-4.32088	0.00252363	0.0673871	-1.26076
chrX	73342081	73343758	1678	*	-0.329961	1.41294	-4.47109	0.00198381	0.0617465	-1.03224
chrX	73919994	73923082	3089	*	-0.41408	2.77148	-5.79387	0.000374994	0.0375672	0.597214
chrX	73997978	74001676	3699	*	-0.420754	2.86567	-6.82011	0.00012125	0.0267502	1.67129
chrX	74304392	74306741	2350	*	-0.509587	2.05549	-5.28159	0.000736871	0.0450422	-0.0467837
chrX	75832887	75835220	2334	*	0.448952	1.25096	3.6727	0.00624938	0.0938242	-2.16248
chrX	77433619	77434888	1270	*	-0.33563	1.16069	-3.70245	0.00598673	0.0920467	-2.11976
chrX	99415264	99416818	1555	*	-0.589093	1.47229	-5.78603	0.000406673	0.0377072	0.530877
chrX	99430421	99433125	2705	*	-0.467732	1.45641	-3.87106	0.0047046	0.0845629	-1.87996
chrX	99447859	99451570	3712	*	-0.417311	2.44964	-5.82097	0.000363974	0.0374867	0.626255
chrX	99454139	99459759	5621	*	-0.381868	2.9619	-3.73862	0.00568315	0.090149	-2.06799
chrX	101419530	101420721	1192	*	-0.41242	1.32612	-5.15026	0.000853237	0.0472825	-0.193171
chrX	102415469	102418220	2752	*	-0.538541	1.54769	-3.62068	0.0067386	0.0973775	-2.23745
chrX	104481954	104484114	2161	*	-0.469282	2.0768	-4.44945	0.00212367	0.0636272	-1.08959
chrX	105068981	105071261	2281	*	-0.310988	1.76899	-4.05243	0.00356935	0.0769146	-1.61157
chrX	105078720	105080876	2157	*	-0.401749	1.95988	-5.21864	0.000771478	0.045594	-0.0979055
chrX	106919871	106921607	1737	*	-0.472225	1.40616	-8.00698	3.8079e-05	0.0267502	2.73381
chrX	112311235	112312446	1212	*	-0.419269	1.07796	-6.16155	0.000246271	0.0319529	1.00078
chrX	126778777	126782039	3263	*	-0.338431	2.45238	-4.02291	0.00379989	0.078511	-1.66748
chrX	133645827	133649134	3308	*	-0.488621	1.75469	-7.38887	6.83772e-05	0.0267502	2.2025
chrX	134750367	134751991	1625	*	-0.842012	1.03097	-5.5722	0.000521022	0.0406105	0.29093
chrX	135884922	135886915	1994	*	-0.428439	2.06555	-4.72619	0.00147697	0.0562612	-0.730228
chrX	137172408	137174528	2121	*	-0.484717	1.14629	-4.64734	0.0016361	0.0585056	-0.831342
chrX	143515532	143521034	5503	*	-0.428848	3.34037	-5.12081	0.000897111	0.0481733	-0.239449
chrX	143824770	143828098	3329	*	-0.463765	1.86868	-5.97722	0.000316145	0.0355678	0.76787
chrX	145460070	145463460	3391	*	-0.327959	2.14498	-5.32786	0.000652717	0.0435678	0.0588816
chrX	155578549	155580958	2410	*	-0.544568	1.35113	-6.55536	0.000174685	0.0290067	1.33805
chrX	155583509	155586798	3290	*	-0.32944	1.95161	-4.67791	0.00149113	0.0564197	-0.752466
chrX	159372024	159373778	1755	*	-0.590461	1.96392	-9.46175	1.09553e-05	0.0222192	3.81891
chrX	160590933	160593159	2227	*	-0.415989	1.33142	-5.62082	0.000465339	0.0389009	0.390644
chrX	162734828	162736847	2020	*	-0.321522	1.99571	-4.55742	0.00174963	0.060128	-0.910447
chrX	162872083	162874978	2896	*	-0.427369	1.77317	-4.6388	0.00165441	0.0589118	-0.842351
chrX	163041481	163044532	3052	*	-0.552841	1.4717	-4.49587	0.00199658	0.0618028	-1.02843
chrX	163956819	163959841	3023	*	-0.329219	2.93694	-3.97016	0.00408623	0.0802646	-1.74011
chrX	166562845	166567854	5010	*	-0.307939	2.95827	-3.93477	0.00423191	0.0814294	-1.77947
chrX	169684845	169686680	1836	*	-0.502006	1.38388	-8.34311	2.81131e-05	0.0267502	3.00412
chrX	169978319	169979293	975	*	-0.354292	1.71492	-3.82989	0.00498791	0.0866478	-1.93814

## Sheet: H3K27ac - Fe2O3 NP vs ctrl
chr	start	end	width	strand	logFC	AveExpr	t	P.Value	adj.P.Val	B
chr1	10164772	10167605	2834	*	0.499147	2.0895	7.18112	8.39567e-05	0.0245202	2.01999
chr1	10718204	10721419	3216	*	-0.381824	2.66118	-4.44445	0.00213785	0.0582674	-1.10783
chr1	10932831	10934489	1659	*	-0.438069	1.14933	-3.93967	0.00427012	0.0748491	-1.79788
chr1	11212658	11215813	3156	*	0.531351	1.94719	5.57412	0.000519853	0.0358539	0.288344
chr1	38333243	38336532	3290	*	-0.358898	1.57914	-3.76327	0.00548571	0.0832839	-2.04802
chr1	38625693	38627355	1663	*	-0.459521	2.02817	-3.77443	0.00539875	0.0827597	-2.03207
chr1	38769747	38772623	2877	*	-0.464071	1.85619	-3.47724	0.00831104	0.0996619	-2.46252
chr1	39686141	39688524	2384	*	-0.383594	1.80242	-4.38029	0.00232952	0.0597627	-1.19334
chr1	40337731	40341798	4068	*	-0.440687	2.05396	-4.70751	0.00151308	0.0494584	-0.764229
chr1	40406785	40409283	2499	*	0.522922	1.33991	4.51246	0.00195318	0.0557223	-1.01792
chr1	43824442	43829147	4706	*	0.320228	3.51552	5.76538	0.000386922	0.0339431	0.563166
chr1	43967962	43970879	2918	*	0.331629	1.54459	4.10059	0.00338735	0.068031	-1.56874
chr1	45764035	45766570	2536	*	-0.481659	1.7292	-3.52537	0.00774385	0.0965174	-2.39205
chr1	53822309	53825133	2825	*	-0.31319	2.06825	-4.14804	0.00310887	0.0662131	-1.48899
chr1	54466311	54468357	2047	*	-0.516552	1.21435	-5.51032	0.000560393	0.0366354	0.214962
chr1	54765043	54767388	2346	*	-0.600093	1.31751	-4.43924	0.00215276	0.058347	-1.11475
chr1	58908589	58911376	2788	*	0.534376	1.99488	5.31568	0.000707082	0.0384536	-0.0128967
chr1	58945593	58948361	2769	*	0.665423	1.17351	5.3676	0.000664228	0.0383347	0.0484672
chr1	59929695	59932204	2510	*	-0.39614	1.653	-4.69332	0.00154117	0.0498214	-0.782482
chr1	60859260	60861441	2182	*	-0.398164	1.29332	-4.7557	0.00142181	0.0483416	-0.702506
chr1	64714231	64719812	5582	*	-0.387594	2.50013	-4.42953	0.00218084	0.0585662	-1.12765
chr1	64874533	64878016	3484	*	-0.344845	1.86433	-4.68942	0.00148334	0.0490721	-0.755176
chr1	64940903	64942975	2073	*	-0.36812	1.35756	-4.30684	0.002572	0.0624054	-1.29201
chr1	72020222	72024309	4088	*	0.388724	2.76715	4.60321	0.00173321	0.0529724	-0.899119
chr1	72032126	72036345	4220	*	0.521313	2.10793	4.3894	0.0023012	0.0595512	-1.18115
chr1	72065725	72072078	6354	*	0.301181	3.5992	3.7282	0.00573414	0.0845367	-2.09424
chr1	74247268	74250589	3322	*	0.373343	2.50021	4.93633	0.00108972	0.043966	-0.447267
chr1	77510270	77512161	1892	*	-0.499129	0.828398	-5.0284	0.00100619	0.0424395	-0.360314
chr1	78057094	78059359	2266	*	0.468935	1.26949	4.81159	0.00132338	0.0469757	-0.631382
chr1	78483764	78486409	2646	*	-0.411869	1.34967	-7.21957	8.07994e-05	0.0245202	2.05571
chr1	82066655	82069616	2962	*	-0.353387	1.64533	-4.29231	0.00261609	0.0626134	-1.3097
chr1	82188713	82191397	2685	*	0.379745	1.86301	4.826	0.0012724	0.0464316	-0.597391
chr1	82803755	82814503	10749	*	0.380599	4.51383	5.27528	0.000699801	0.0384536	-0.0148354
chr1	86586406	86588271	1866	*	-0.325558	2.45436	-4.67806	0.00149083	0.0491583	-0.762598
chr1	86636352	86638820	2469	*	0.389041	1.30971	3.5311	0.00767919	0.0961005	-2.38369
chr1	87174538	87184438	9901	*	0.371121	4.52642	5.00942	0.000983731	0.0424395	-0.348332
chr1	88524512	88528434	3923	*	0.539826	2.56621	4.56896	0.00181291	0.0540427	-0.943809
chr1	88559241	88561892	2652	*	0.536175	1.7772	5.52641	0.000549854	0.0366354	0.233525
chr1	88987537	88989804	2268	*	0.35706	1.18931	3.80016	0.00520386	0.0810575	-1.99535
chr1	90667461	90671144	3684	*	0.419412	2.4917	6.69146	0.000138699	0.0265362	1.54812
chr1	90800101	90803276	3176	*	-0.385824	1.31402	-4.26968	0.00270498	0.0633	-1.34226
chr1	90864897	90868683	3787	*	0.417549	2.08844	5.35269	0.000657397	0.0383169	0.0529648
chr1	90972506	90976761	4256	*	0.378634	3.12307	4.45387	0.0021112	0.0580778	-1.09534
chr1	93282728	93287455	4728	*	-0.545865	1.97149	-5.61076	0.00049803	0.0353256	0.330204
chr1	93297049	93303825	6777	*	-0.302225	2.50901	-4.44427	0.00203702	0.0569913	-1.07261
chr1	93304005	93306450	2446	*	-0.320983	2.08503	-5.25292	0.000715758	0.0385962	-0.0380102
chr1	106170387	106171422	1036	*	-0.395193	1.43555	-3.91282	0.00443481	0.0758487	-1.83567
chr1	120261560	120267255	5696	*	0.343752	3.65809	4.17813	0.00305685	0.0658349	-1.46503
chr1	120752240	120764126	11887	*	0.343528	4.5293	5.84625	0.000352259	0.0329045	0.654273
chr1	121012034	121017043	5010	*	0.426763	3.31815	5.41814	0.000610055	0.0376956	0.127058
chr1	121032884	121035903	3020	*	0.520623	1.92711	4.06488	0.0035842	0.0694367	-1.62306
chr1	128269563	128272070	2508	*	-0.582549	1.29308	-5.93734	0.000342497	0.0328616	0.694059
chr1	131080811	131086776	5966	*	0.422289	3.15524	6.72406	0.00013403	0.0265362	1.58054
chr1	132280388	132282988	2601	*	0.53538	1.64651	5.97007	0.000330135	0.032785	0.729625
chr1	133776295	133780531	4237	*	0.350313	2.40854	4.20548	0.00295252	0.0647073	-1.42959
chr1	134981726	134984207	2482	*	-0.356218	1.66504	-5.98085	0.000301879	0.0315519	0.80369
chr1	135462252	135474315	12064	*	0.317719	4.45261	5.0725	0.000896527	0.041673	-0.259645
chr1	136232566	136235160	2595	*	0.35448	2.41627	4.556	0.00180329	0.0540427	-0.944255
chr1	139209261	139211555	2295	*	-0.447051	1.35462	-4.65601	0.00161771	0.0511029	-0.830611
chr1	144444923	144457027	12105	*	0.346613	4.07954	3.9728	0.00407589	0.0731927	-1.7514
chr1	144861906	144864137	2232	*	0.503914	1.2424	4.83295	0.00128775	0.0465451	-0.604342
chr1	146315189	146317574	2386	*	-0.360014	0.887578	-4.07786	0.00352021	0.0689066	-1.60508
chr1	149873420	149878688	5269	*	0.420796	3.42193	4.21197	0.00292641	0.0647073	-1.42073
chr1	153039069	153043463	4395	*	-0.368379	2.21122	-3.56026	0.00735854	0.0947128	-2.34115
chr1	153049128	153050976	1849	*	-0.376334	0.995529	-4.48408	0.00202805	0.0568525	-1.05535
chr1	153570940	153574234	3295	*	0.748747	1.5897	7.86664	4.83889e-05	0.0208275	2.53564
chr1	153583190	153588999	5810	*	0.385932	3.43809	3.74727	0.00561307	0.0837981	-2.07094
chr1	153740234	153743442	3209	*	0.48923	2.44317	6.01441	0.00031094	0.0317159	0.785868
chr1	156039938	156044425	4488	*	0.358282	3.08167	5.00632	0.000976734	0.0424395	-0.34374
chr1	161967991	161971630	3640	*	-0.307981	3.19636	-4.26142	0.00262574	0.0627066	-1.3241
chr1	163094138	163096232	2095	*	0.574064	1.05456	6.1525	0.000269631	0.0309518	0.924917
chr1	163423130	163428758	5629	*	0.330409	2.76236	4.44271	0.00206552	0.0574653	-1.08332
chr1	163685323	163687287	1965	*	-0.403365	1.24409	-3.61364	0.00680789	0.0917765	-2.26356
chr1	164111585	164119521	7937	*	0.45238	3.64797	5.38728	0.000648733	0.038263	0.0716176
chr1	164588591	164591197	2607	*	-0.455335	1.39952	-5.06784	0.000957967	0.0422954	-0.311839
chr1	164752553	164755292	2740	*	-0.605553	1.14617	-6.61214	0.000164821	0.0274542	1.39545
chr1	164768769	164772116	3348	*	-0.472008	1.51021	-5.86324	0.000367217	0.0332498	0.624196
chr1	164885779	164889105	3327	*	0.44653	1.91955	4.21189	0.00292672	0.0647073	-1.42084
chr1	164992151	164994602	2452	*	-0.623527	1.75101	-7.09496	0.00010087	0.0247417	1.8581
chr1	165070459	165072474	2016	*	0.577836	0.931389	5.01995	0.00101686	0.0425124	-0.370737
chr1	165131672	165133525	1854	*	-0.3308	1.53061	-5.8301	0.000358898	0.0330264	0.636164
chr1	167203491	167206525	3035	*	-0.617765	1.88983	-3.84035	0.00491425	0.0792625	-1.93818
chr1	167941249	167945074	3826	*	0.706613	2.01572	6.8458	0.000129545	0.0265362	1.62326
chr1	168596980	168600771	3792	*	0.345617	2.82987	4.58058	0.00172806	0.0529106	-0.904473
chr1	169056910	169061863	4954	*	0.875811	2.5452	7.08228	0.000102146	0.0247417	1.84635
chr1	169968037	169971750	3714	*	0.350311	3.22244	4.62483	0.00163196	0.0513588	-0.847328
chr1	171036379	171039649	3271	*	-0.400445	2.4505	-5.08333	0.000919131	0.0420867	-0.275841
chr1	171300319	171302694	2376	*	-0.559325	1.09826	-4.74759	0.00143673	0.0483691	-0.712857
chr1	174596482	174602141	5660	*	0.373056	2.79349	5.38022	0.000612283	0.0376956	0.115221
chr1	174620892	174626647	5756	*	0.551609	3.00518	4.10727	0.00337967	0.0679628	-1.56441
chr1	174702842	174705111	2270	*	0.339949	1.35501	4.60513	0.00165889	0.0517101	-0.866004
chr1	176806205	176811412	5208	*	0.366304	3.00785	3.8421	0.00490206	0.0792243	-1.9357
chr1	177248029	177250358	2330	*	0.490756	1.68239	6.662	0.000145536	0.0266458	1.50459
chr1	177442450	177444102	1653	*	0.361774	1.43812	5.02652	0.000953885	0.0422954	-0.319954
chr1	177478514	177480971	2458	*	-0.434774	1.80859	-4.27786	0.00267509	0.0632165	-1.33119
chr1	178186097	178187390	1294	*	-0.346382	1.70704	-4.63895	0.00159235	0.0507751	-0.82442
chr1	178297329	178299259	1931	*	-0.51521	1.4733	-4.49169	0.00200769	0.0566098	-1.04531
chr1	179009548	179011554	2007	*	-0.407539	1.55302	-4.20509	0.0029541	0.0647073	-1.43012
chr1	181961974	181964990	3017	*	-0.320124	1.22966	-4.71077	0.00142805	0.0483691	-0.719934
chr1	182235878	182239728	3851	*	-0.43797	2.41089	-5.12735	0.000889903	0.0416429	-0.239155
chr1	182791523	182794567	3045	*	0.31901	2.25508	4.07916	0.00345393	0.0682403	-1.59121
chr1	183860801	183869949	9149	*	0.312857	4.30605	4.45908	0.00199665	0.0564543	-1.05271
chr1	184270389	184271943	1555	*	-0.348026	1.40861	-3.65549	0.00640696	0.0895274	-2.20299
chr1	184580751	184583202	2452	*	0.708024	0.95375	5.59564	0.000506914	0.0354138	0.31295
chr1	185074021	185076572	2552	*	-0.366447	0.909797	-4.7081	0.00147674	0.0490277	-0.745869
chr1	185208926	185210672	1747	*	-0.679891	1.0275	-8.23313	3.46389e-05	0.0194366	2.83726
chr1	186042039	186044596	2558	*	0.512338	1.42233	5.93219	0.000344492	0.0328616	0.68844
chr1	186721730	186723930	2201	*	0.307344	1.22557	4.47902	0.00194368	0.0556391	-1.02598
chr1	192443963	192445764	1802	*	-0.884998	0.927662	-4.95693	0.00110049	0.0441063	-0.448826
chr1	192783888	192790954	7067	*	0.424892	4.1175	4.8449	0.00126827	0.0463807	-0.589243
chr1	192791121	192794112	2992	*	0.421398	2.04737	3.84285	0.00489685	0.0792138	-1.93464
chr1	193653395	193658627	5233	*	0.396285	2.96212	5.58715	0.000477291	0.0346059	0.358786
chr1	194819433	194823708	4276	*	-0.322757	2.64374	-3.63029	0.00664527	0.0910049	-2.23943
chr1	195164050	195166752	2703	*	0.587351	1.41939	8.74164	1.98677e-05	0.017376	3.32766
chr10	4025125	4031026	5902	*	0.302397	3.14366	3.54237	0.00755348	0.0955871	-2.36723
chr10	4281414	4283381	1968	*	-0.449924	0.850033	-4.24864	0.00278354	0.064006	-1.37081
chr10	4773357	4779143	5787	*	-0.376697	3.32191	-3.74427	0.00563727	0.0839118	-2.07523
chr10	5036277	5042807	6531	*	0.481017	3.0609	5.12219	0.000895585	0.041673	-0.245429
chr10	5496608	5500185	3578	*	-0.341431	2.19913	-5.41385	0.000587761	0.036992	0.155265
chr10	5921465	5922931	1467	*	0.370609	1.8711	4.33648	0.00247101	0.0614845	-1.25209
chr10	6915382	6918248	2867	*	-0.362921	1.83739	-4.79085	0.0013138	0.0468322	-0.632256
chr10	7182891	7185240	2350	*	-0.371821	1.39835	-3.86065	0.00477461	0.078413	-1.90939
chr10	8809176	8814241	5066	*	0.427583	2.49101	5.84151	0.00035845	0.0330264	0.639382
chr10	11241047	11247909	6863	*	0.376592	3.75736	5.00439	0.000996798	0.0424395	-0.359843
chr10	12017485	12020656	3172	*	0.507821	2.08476	4.87537	0.00122003	0.045717	-0.550847
chr10	12203428	12211094	7667	*	0.347291	4.01933	3.94474	0.00423978	0.0745877	-1.79076
chr10	12353663	12355412	1750	*	0.335995	1.07549	4.56099	0.0017582	0.0532786	-0.923869
chr10	13223639	13227150	3512	*	0.427675	2.48484	4.72353	0.00148205	0.0490721	-0.74367
chr10	14016480	14020359	3880	*	0.497355	2.44386	6.60733	0.000156167	0.0269609	1.43928
chr10	16632353	16635206	2854	*	0.451675	1.35081	3.52467	0.00775188	0.0965398	-2.39309
chr10	17580748	17586781	6034	*	0.34921	2.82032	3.74433	0.0056368	0.0839118	-2.07515
chr10	18505119	18508977	3859	*	-0.346445	2.50029	-4.23277	0.00283344	0.0646136	-1.38963
chr10	19125790	19128737	2948	*	0.31656	1.83323	4.95223	0.00104441	0.0431844	-0.41032
chr10	21381490	21387183	5694	*	0.627946	3.46163	5.35021	0.000678251	0.0383656	0.0279686
chr10	21424919	21427115	2197	*	0.305264	1.52354	4.35756	0.00229172	0.0594687	-1.18981
chr10	21669437	21671707	2271	*	0.454035	1.58246	3.61009	0.00684314	0.0921436	-2.26871
chr10	21673585	21677055	3471	*	0.593357	1.8927	5.5934	0.000508242	0.0354138	0.310397
chr10	21678367	21681504	3138	*	0.419681	2.0413	5.78811	0.000379825	0.0336712	0.582513
chr10	21757078	21758485	1408	*	-0.489738	1.04555	-3.80303	0.00518259	0.08093	-1.99127
chr10	21808935	21814358	5424	*	0.397658	2.98178	4.79869	0.00134292	0.0471478	-0.646352
chr10	21899180	21902391	3212	*	-0.395578	1.53538	-3.61598	0.00678478	0.0916954	-2.26017
chr10	24393492	24395796	2305	*	0.496582	1.62193	5.29613	0.000724003	0.0387324	-0.0361252
chr10	24601860	24603944	2085	*	0.474811	1.23953	3.65533	0.00640841	0.0895274	-2.20321
chr10	24719996	24722958	2963	*	0.413344	1.6701	3.6517	0.00644216	0.0896046	-2.20846
chr10	24786023	24788341	2319	*	0.378187	1.27802	3.77231	0.0054152	0.0828651	-2.0351
chr10	24972309	24974528	2220	*	0.388974	2.0649	4.26969	0.00270492	0.0633	-1.34224
chr10	26761442	26763515	2074	*	0.343359	1.26904	4.31528	0.00251005	0.0619525	-1.27129
chr10	28399956	28403113	3158	*	0.36828	1.46467	4.13096	0.00327089	0.0667116	-1.53176
chr10	30728944	30730938	1995	*	0.485741	1.62793	5.49307	0.000571944	0.0368761	0.195005
chr10	37233666	37246947	13282	*	-0.316949	4.20845	-3.94522	0.00420319	0.0743661	-1.78458
chr10	38293906	38298116	4211	*	-0.569574	1.92974	-5.02728	0.0010076	0.0424395	-0.3617
chr10	38298372	38301177	2806	*	-0.529496	0.960215	-6.06176	0.00029804	0.0315519	0.828402
chr10	38435767	38440582	4816	*	-0.308169	2.2428	-4.70866	0.001432	0.0483691	-0.722676
chr10	38443720	38449957	6238	*	-0.346202	3.06405	-5.0282	0.00094817	0.0422954	-0.314878
chr10	38874857	38877212	2356	*	-0.305894	1.36444	-3.59626	0.00698222	0.0927139	-2.28879
chr10	39533553	39536204	2652	*	0.569169	1.17864	4.10447	0.00339278	0.0680646	-1.56827
chr10	40849599	40853259	3661	*	0.348938	2.0166	5.29718	0.00067776	0.0383656	0.015564
chr10	40917615	40920478	2864	*	-0.321205	2.08398	-3.83136	0.00497747	0.0796961	-1.95094
chr10	41980252	41983669	3418	*	0.641012	2.02071	3.67605	0.00621924	0.0881207	-2.17331
chr10	42753130	42755382	2253	*	0.486504	1.45524	4.96407	0.00109065	0.043966	-0.43995
chr10	45800107	45804064	3958	*	0.402391	2.31297	5.72795	0.000404219	0.0341718	0.520654
chr10	54085669	54089068	3400	*	0.510004	2.04209	4.03319	0.00374581	0.0710843	-1.66708
chr10	56468150	56470691	2542	*	0.349297	2.68077	4.11661	0.00333634	0.0674116	-1.55153
chr10	56782676	56785237	2562	*	0.537138	1.72919	5.73544	0.00043099	0.0346059	0.471054
chr10	58381140	58386602	5463	*	0.457762	3.28669	5.33061	0.000694457	0.0383992	0.00479295
chr10	59264514	59266405	1892	*	-0.380581	1.00886	-3.92078	0.00438529	0.0754239	-1.82446
chr10	59429462	59432394	2933	*	0.376756	2.32849	5.60078	0.00046962	0.0346059	0.374592
chr10	59563089	59568407	5319	*	0.332594	2.4991	4.16956	0.00306687	0.0658715	-1.47075
chr10	61293673	61295061	1389	*	-0.440763	1.09704	-4.13001	0.00327515	0.0667116	-1.53306
chr10	66863679	66866173	2495	*	0.588143	1.97818	3.81146	0.0051206	0.0806163	-1.97925
chr10	66883761	66887868	4108	*	0.380491	3.1075	4.28344	0.00265488	0.0630391	-1.32362
chr10	67022222	67027224	5003	*	0.362524	3.29249	4.31542	0.00254232	0.0622061	-1.28044
chr10	67047948	67049726	1779	*	-0.454518	1.26734	-6.15828	0.000251168	0.0306934	0.98345
chr10	67859188	67861906	2719	*	0.340716	1.47827	3.769	0.00544091	0.0830357	-2.03983
chr10	67895809	67902443	6635	*	0.320606	3.90231	4.80476	0.00126303	0.0463807	-0.598282
chr10	68441691	68443849	2159	*	-0.429166	1.30412	-4.87787	0.00121616	0.0456727	-0.547699
chr10	69748694	69753518	4825	*	0.631514	2.30443	9.62647	9.61246e-06	0.017376	3.95487
chr10	70255715	70258550	2836	*	0.414649	2.3764	5.19893	0.000801671	0.0401001	-0.13977
chr10	70286082	70289612	3531	*	-0.311552	3.50387	-4.13334	0.0031709	0.0666096	-1.50888
chr10	70744767	70747769	3003	*	0.409073	1.70287	6.36567	0.000196629	0.0284019	1.2159
chr10	71197551	71199731	2181	*	-0.528053	1.15906	-4.36985	0.00236242	0.0602871	-1.20731
chr10	73325090	73327708	2619	*	0.449514	1.61839	4.61479	0.00170713	0.0526985	-0.884053
chr10	74661675	74664476	2802	*	-0.495939	2.09775	-4.25595	0.00275596	0.0638222	-1.36088
chr10	75298662	75301225	2564	*	0.663101	1.87684	4.06873	0.00356512	0.069305	-1.61773
chr10	77405640	77407538	1899	*	0.428302	1.38601	4.0129	0.00385338	0.0714817	-1.69535
chr10	77625539	77627109	1571	*	-0.432621	0.926385	-4.19714	0.00298643	0.065036	-1.44098
chr10	78328322	78330357	2036	*	-0.609949	1.03941	-6.19617	0.000257032	0.0307082	0.970937
chr10	78352321	78353091	771	*	-0.398207	1.11602	-5.19318	0.000794018	0.0399534	-0.133829
chr10	80772941	80777412	4472	*	0.339383	2.64314	3.9321	0.00431589	0.0751431	-1.80853
chr10	82850221	82853786	3566	*	0.505143	2.62716	3.86418	0.00475071	0.0782862	-1.90438
chr10	83137714	83148032	10319	*	0.31304	4.41499	3.48185	0.00825487	0.0994107	-2.45576
chr10	83342960	83345154	2195	*	0.43822	1.39494	5.13241	0.000884354	0.0416429	-0.23299
chr10	83611715	83614032	2318	*	-0.461731	1.57125	-4.79694	0.00134843	0.0471478	-0.649971
chr10	84364714	84366880	2167	*	-0.371371	1.30579	-3.66589	0.00631125	0.0886822	-2.18797
chr10	84900842	84903210	2369	*	0.467828	1.52637	7.7957	4.63232e-05	0.0208275	2.56868
chr10	86187162	86189216	2055	*	-0.30081	2.96346	-3.73811	0.00564962	0.0839118	-2.07962
chr10	86403774	86409911	6138	*	-0.439368	2.76561	-5.1681	0.000846346	0.0410611	-0.189709
chr10	86684436	86686353	1918	*	-0.479121	2.2724	-5.90769	0.000350311	0.0329022	0.670423
chr10	88148824	88153273	4450	*	0.369342	3.1999	3.62266	0.00671926	0.0913743	-2.25048
chr10	88404371	88407324	2954	*	0.455618	1.89438	5.2892	0.000730104	0.0387485	-0.0443702
chr10	88719360	88721235	1876	*	-0.425795	1.1635	-6.72006	0.000134593	0.0265362	1.57657
chr10	91030771	91032596	1826	*	-0.583102	1.37247	-4.33286	0.00248312	0.0616485	-1.25696
chr10	91092066	91095159	3094	*	0.382445	1.91303	6.53327	0.000164059	0.0274542	1.38868
chr10	93290183	93292049	1867	*	-0.574589	1.40426	-8.2211	3.13502e-05	0.0194366	2.92216
chr10	94522272	94525207	2936	*	0.413591	1.93275	4.55587	0.0018444	0.0545015	-0.960929
chr10	96179775	96183034	3260	*	0.46748	1.73547	6.64447	0.000145748	0.0266458	1.50113
chr10	96261284	96266445	5162	*	-0.371255	3.06718	-3.98733	0.00399371	0.0725178	-1.73106
chr10	96859102	96863930	4829	*	0.337056	3.03891	5.32741	0.000653083	0.038263	0.0519633
chr10	97450742	97457991	7250	*	0.331263	2.66439	3.60912	0.00685274	0.0921609	-2.27011
chr10	98494891	98499018	4128	*	0.387634	2.47183	4.1449	0.00320863	0.0667116	-1.51258
chr10	98506712	98510397	3686	*	0.502083	2.35704	5.46858	0.000588787	0.036992	0.166605
chr10	99922345	99925595	3251	*	-0.507684	1.58438	-7.02468	9.91545e-05	0.0247417	1.86533
chr10	100052977	100055627	2651	*	-0.335147	1.43618	-3.94811	0.00421968	0.0745023	-1.78602
chr10	107858986	107861494	2509	*	0.558098	1.20091	3.98436	0.00401038	0.0726183	-1.73522
chr10	110472674	110476139	3466	*	0.574149	1.91872	3.59807	0.00696388	0.0926853	-2.28616
chr10	111126615	111129348	2734	*	0.757499	1.90293	7.00414	0.000110416	0.0251527	1.77345
chr10	111254221	111259903	5683	*	0.351751	3.26981	3.89391	0.00455487	0.0766631	-1.86234
chr10	111569476	111571636	2161	*	0.344867	1.79991	3.86825	0.0047234	0.0781785	-1.89862
chr10	111653977	111656726	2750	*	0.508107	1.68343	5.05701	0.000970952	0.0424395	-0.325125
chr10	111774394	111782140	7747	*	0.59757	3.25359	4.32151	0.00252149	0.0619525	-1.27224
chr10	111872770	111878977	6208	*	0.404598	3.65139	4.07603	0.00352916	0.0689784	-1.60761
chr10	112648639	112651637	2999	*	0.561156	1.78751	8.40182	2.66892e-05	0.019133	3.06621
chr10	112948593	112952710	4118	*	0.489944	2.20569	5.26091	0.0007556	0.0392428	-0.0781054
chr10	112961044	112963936	2893	*	-0.443219	1.73687	-4.74289	0.00144548	0.0483691	-0.718877
chr10	115376517	115378445	1929	*	0.644962	1.01687	5.53769	0.000542591	0.0363848	0.246522
chr10	116190602	116194709	4108	*	0.443031	2.56523	3.49248	0.00812674	0.0988875	-2.44017
chr10	117170006	117176190	6185	*	0.311022	3.59	3.59351	0.00701025	0.092738	-2.29278
chr10	117986563	117989486	2924	*	0.357944	2.09019	3.53181	0.00767117	0.0960799	-2.38265
chr10	118946019	118949824	3806	*	-0.58008	1.63492	-4.94896	0.00111159	0.0443378	-0.45875
chr10	120376613	120379147	2535	*	0.388392	1.60726	3.82596	0.0050159	0.0799405	-1.95862
chr10	120415315	120419625	4311	*	0.437746	2.56209	4.74326	0.00144478	0.0483691	-0.718402
chr10	121829494	121831683	2190	*	-0.340096	1.27899	-3.48061	0.00826987	0.099468	-2.45757
chr10	122793799	122796239	2441	*	-0.41893	2.29158	-6.14394	0.00025116	0.0306934	0.981077
chr10	122952103	122954680	2578	*	0.456416	1.49132	5.66568	0.000460983	0.0346059	0.403155
chr10	127120284	127121227	944	*	-0.30995	1.68622	-3.86152	0.00473158	0.0781902	-1.90283
chr10	128535535	128537117	1583	*	-0.336722	1.79643	-5.11667	0.00084808	0.0410819	-0.2049
chr11	3745587	3750320	4734	*	0.356723	2.42124	5.27805	0.000693905	0.0383992	-0.00755245
chr11	3855091	3857434	2344	*	-0.335886	1.92364	-3.79751	0.00522357	0.0811788	-1.99913
chr11	5818570	5824090	5521	*	0.319258	3.80787	4.00614	0.00384798	0.0714817	-1.69724
chr11	5871391	5873203	1813	*	0.390677	0.98806	5.16211	0.000820463	0.0408517	-0.167279
chr11	7899388	7902675	3288	*	-0.442216	1.77255	-6.57538	0.000156842	0.0269609	1.43147
chr11	8226423	8228789	2367	*	0.349294	1.42786	5.99593	0.000296745	0.0315519	0.820265
chr11	8658237	8660689	2453	*	-0.433568	1.90629	-3.91378	0.00442876	0.0757835	-1.83431
chr11	16525125	16528100	2976	*	-0.668345	1.54427	-4.61171	0.00171404	0.0527978	-0.888067
chr11	16769191	16771605	2415	*	-0.535034	0.895748	-5.44654	0.000604412	0.0376528	0.140962
chr11	16848178	16857178	9001	*	-0.318028	3.48664	-4.95541	0.00104019	0.0430623	-0.406315
chr11	18902025	18907338	5314	*	0.397603	2.67882	4.80681	0.00132884	0.0469953	-0.63594
chr11	19847674	19850193	2520	*	0.359182	2.14659	5.50723	0.000525125	0.0359249	0.265515
chr11	20614374	20617479	3106	*	0.521932	2.59103	4.78681	0.00136607	0.0472066	-0.662854
chr11	21082217	21083898	1682	*	-0.350971	1.53844	-3.55828	0.00737988	0.0948434	-2.34404
chr11	22418814	22421732	2919	*	-0.410599	1.72212	-4.22987	0.00285569	0.0647073	-1.39633
chr11	22493846	22496190	2345	*	-0.319557	1.03621	-4.45519	0.00201214	0.0566409	-1.05974
chr11	22587142	22591513	4372	*	-0.488989	2.11231	-6.74211	0.000132855	0.0265362	1.59006
chr11	22610500	22612569	2070	*	-0.736675	0.947165	-5.19941	0.000814469	0.0406203	-0.151909
chr11	29704332	29708619	4288	*	0.50547	2.22414	6.53898	0.000170897	0.0278234	1.35586
chr11	30246307	30248239	1933	*	-0.6759	0.855385	-4.85613	0.00125025	0.0460702	-0.575075
chr11	30286616	30293105	6490	*	-0.444882	3.45458	-4.81768	0.00131312	0.0468322	-0.623671
chr11	32362077	32365141	3065	*	0.398321	1.97823	4.21883	0.0028991	0.0647073	-1.41138
chr11	32381200	32385397	4198	*	-0.305203	3.01937	-3.75779	0.00550079	0.0833249	-2.05244
chr11	35080507	35090297	9791	*	0.473425	4.01965	3.69426	0.00605784	0.0869925	-2.14706
chr11	40313113	40315591	2479	*	-0.597755	1.69775	-4.72639	0.00147659	0.0490277	-0.740006
chr11	40551335	40553746	2412	*	-0.386172	1.19076	-3.78861	0.00529037	0.0815073	-2.01182
chr11	44961131	44963663	2533	*	-0.401178	1.17725	-4.82988	0.0012917	0.0465451	-0.607581
chr11	45228272	45231974	3703	*	-0.430027	2.01465	-7.55615	5.81462e-05	0.0226329	2.36034
chr11	49810448	49812926	2479	*	0.433437	1.55133	6.34919	0.000200198	0.0284019	1.1987
chr11	50676664	50679563	2900	*	0.34934	1.45884	4.80902	0.00126478	0.0463807	-0.598025
chr11	50931014	50932195	1182	*	0.307204	1.53357	4.82153	0.00123583	0.0458321	-0.576732
chr11	53655897	53658093	2197	*	0.414434	1.44504	3.79985	0.00520612	0.0810575	-1.99579
chr11	53836745	53838755	2011	*	-0.581707	1.39704	-6.20474	0.000254638	0.0306934	0.97993
chr11	55749691	55751529	1839	*	-0.440643	1.76868	-5.71598	0.000425648	0.0345273	0.477023
chr11	55917605	55923156	5552	*	-0.354498	3.26347	-4.2828	0.00265314	0.0630391	-1.3234
chr11	56165449	56167319	1871	*	-0.546642	0.93798	-4.36414	0.00238063	0.0604784	-1.21496
chr11	56338304	56346574	8271	*	0.323693	3.71396	5.03718	0.000937448	0.0422954	-0.303658
chr11	57014867	57017149	2283	*	0.334249	1.48005	4.1513	0.00315495	0.0664836	-1.49809
chr11	57025237	57029576	4340	*	0.30948	2.1182	3.5461	0.00751244	0.0954452	-2.3618
chr11	57176322	57179279	2958	*	-0.419405	1.52776	-3.528	0.00771413	0.0962314	-2.38822
chr11	57599428	57603672	4245	*	-0.580427	2.49372	-5.50689	0.000562668	0.0367133	0.211
chr11	59669646	59672821	3176	*	0.312561	1.70937	5.60966	0.000464696	0.0346059	0.384872
chr11	60074247	60076858	2612	*	-0.430385	1.90648	-6.27587	0.000216963	0.0293665	1.12167
chr11	60293256	60295599	2344	*	0.540514	1.57654	4.29211	0.00262387	0.0627062	-1.31191
chr11	60322639	60324774	2136	*	-0.418099	1.67997	-4.21312	0.00292179	0.0647073	-1.41916
chr11	61272543	61275096	2554	*	-0.50703	1.43293	-4.05191	0.00364941	0.0699399	-1.64106
chr11	62830641	62833469	2829	*	-0.357648	1.943	-3.59419	0.0070033	0.092738	-2.29179
chr11	62901302	62905842	4541	*	0.329735	2.45387	3.86452	0.00474847	0.0782862	-1.90391
chr11	63051642	63053912	2271	*	0.425148	1.49232	5.7638	0.000393244	0.0339715	0.5499
chr11	63121112	63124115	3004	*	0.446153	1.95354	3.74873	0.00560134	0.0837087	-2.06885
chr11	65126994	65130229	3236	*	0.640341	2.09449	8.24743	3.26421e-05	0.0194366	2.88857
chr11	65479828	65483114	3287	*	0.457693	1.62611	4.2336	0.00284121	0.0646603	-1.39126
chr11	67674081	67676827	2747	*	-0.429018	1.39231	-7.18068	8.3993e-05	0.0245202	2.01959
chr11	68171389	68174917	3529	*	-0.402753	1.70434	-4.44805	0.00212762	0.0582208	-1.10306
chr11	69621227	69623072	1846	*	0.345442	2.27832	5.35315	0.000632835	0.0378628	0.082854
chr11	69631050	69632564	1515	*	-0.495814	1.65302	-4.46981	0.00206688	0.0574653	-1.07422
chr11	70181964	70184165	2202	*	0.587387	1.28746	4.78618	0.00136718	0.0472066	-0.663658
chr11	73192022	73194558	2537	*	-0.609983	1.82283	-5.69693	0.000450577	0.0346059	0.4278
chr11	75046309	75048571	2263	*	-0.518585	1.42708	-5.31527	0.000707436	0.0384536	-0.0133882
chr11	75172894	75174452	1559	*	-0.36645	2.07976	-4.54289	0.00185938	0.0547298	-0.971297
chr11	75686680	75688395	1716	*	-0.388177	1.17805	-3.67295	0.0062471	0.0884414	-2.17777
chr11	75721561	75723791	2231	*	0.553875	1.62869	5.81757	0.000392276	0.0339715	0.562519
chr11	76073892	76076262	2371	*	0.620296	1.39037	3.8325	0.00496947	0.0796407	-1.94934
chr11	76151060	76158636	7577	*	0.348167	3.94506	4.76968	0.0013333	0.0469953	-0.649886
chr11	76561210	76562854	1645	*	0.408307	1.4269	5.21244	0.000781268	0.0396061	-0.116324
chr11	76586169	76590260	4092	*	0.359985	2.97954	4.26881	0.00270816	0.0633	-1.34343
chr11	77482664	77484454	1791	*	0.613089	1.17628	8.30329	2.98199e-05	0.0194366	2.96796
chr11	78830851	78833768	2918	*	0.339494	2.27054	4.34675	0.00238893	0.0604843	-1.22388
chr11	79425433	79428802	3370	*	-0.425918	1.822	-5.97845	0.000303006	0.0315519	0.800248
chr11	79528186	79531841	3656	*	0.460486	2.41935	4.05085	0.00365481	0.0699641	-1.64253
chr11	82135184	82141869	6686	*	0.46346	3.55227	4.69273	0.00154234	0.0498214	-0.783237
chr11	82161948	82165127	3180	*	0.375229	1.52904	3.82596	0.00501592	0.0799405	-1.95863
chr11	83043426	83046836	3411	*	0.434473	1.88565	4.22071	0.00289163	0.0647073	-1.40881
chr11	85639346	85644540	5195	*	0.311153	3.58196	4.08278	0.00341358	0.0681309	-1.58147
chr11	85924790	85926337	1548	*	-0.306954	1.39566	-3.58369	0.00711126	0.0932833	-2.30706
chr11	86005197	86007512	2316	*	-0.440253	1.11601	-4.33529	0.00247497	0.0615363	-1.25368
chr11	86968398	86970492	2095	*	-0.372765	1.49181	-5.58866	0.000476438	0.0346059	0.360531
chr11	87024792	87027159	2368	*	0.961831	1.17341	4.01234	0.0038564	0.0714817	-1.69613
chr11	87236173	87239569	3397	*	0.457722	2.00367	4.20828	0.00294123	0.0647073	-1.42577
chr11	88633725	88636840	3116	*	-0.341209	1.878	-3.56968	0.00725803	0.0940628	-2.32744
chr11	90994766	90997478	2713	*	0.416864	1.74098	3.7967	0.00522963	0.0811788	-2.00029
chr11	91063163	91068595	5433	*	0.350743	3.18566	3.75178	0.00557684	0.0836912	-2.06447
chr11	91426168	91428117	1950	*	-0.419924	1.20509	-3.81301	0.00510932	0.0806163	-1.97705
chr11	93965522	93969848	4327	*	0.343921	3.59677	3.84726	0.00486625	0.0789606	-1.92838
chr11	94468548	94475183	6636	*	-0.344892	4.20019	-4.55747	0.00178373	0.0538842	-0.93571
chr11	94879917	94884023	4107	*	-0.319857	4.07534	-5.80173	0.000370899	0.033316	0.604243
chr11	94920110	94922741	2632	*	-0.465705	1.81804	-4.08499	0.00348557	0.0685854	-1.59521
chr11	95502789	95509229	6441	*	0.45956	3.51169	5.26298	0.000753706	0.0392428	-0.0756382
chr11	96990915	96992796	1882	*	-0.386699	1.16091	-5.57569	0.000483851	0.0349363	0.345466
chr11	97819670	97821893	2224	*	-0.623395	1.06526	-7.64132	5.88747e-05	0.022656	2.3557
chr11	99093521	99095659	2139	*	0.378105	1.62575	3.5816	0.00713295	0.0932833	-2.31009
chr11	101385649	101388178	2530	*	-0.362153	1.5745	-3.52799	0.00771418	0.0962314	-2.38823
chr11	101561177	101563299	2123	*	0.464929	1.4729	4.5503	0.001858	0.0547298	-0.968234
chr11	102410684	102412494	1811	*	0.381587	1.74385	3.81697	0.00508056	0.0803963	-1.97141
chr11	102423993	102426684	2692	*	0.645578	1.94204	7.22968	8.8349e-05	0.024726	1.98171
chr11	103200960	103202674	1715	*	-0.341611	1.2802	-3.87849	0.00465539	0.0776219	-1.88414
chr11	103385651	103388435	2785	*	0.319642	1.49881	4.80187	0.00126779	0.0463807	-0.602002
chr11	103393506	103403019	9514	*	0.426645	3.65169	3.77579	0.00538826	0.0826396	-2.03012
chr11	103852357	103854036	1680	*	0.331396	1.40616	4.13957	0.00320121	0.0667116	-1.51309
chr11	103989755	103991275	1521	*	-0.452948	1.06941	-4.55685	0.00184203	0.0545015	-0.95965
chr11	103999919	104002623	2705	*	0.443165	2.60804	4.1303	0.00327383	0.0667116	-1.53266
chr11	104094610	104096807	2198	*	0.34629	1.50747	3.70202	0.00599044	0.0863971	-2.13589
chr11	104662298	104664717	2420	*	0.371292	1.66903	4.25335	0.00276574	0.0638875	-1.36441
chr11	105263728	105270353	6626	*	0.328384	2.7451	5.20799	0.000756719	0.0392428	-0.0927137
chr11	106721954	106725152	3199	*	0.454925	2.66576	6.35252	0.000200122	0.0284019	1.19951
chr11	109641128	109643552	2425	*	-0.536357	1.55385	-6.9443	0.000112165	0.0251527	1.754
chr11	112070069	112074252	4184	*	-0.321006	2.33228	-3.6695	0.00627834	0.0884948	-2.18275
chr11	112464471	112466186	1716	*	-0.398483	1.34693	-4.79517	0.00135082	0.0471478	-0.651842
chr11	113007917	113012307	4391	*	0.427945	3.01917	3.88607	0.00460569	0.0770588	-1.87342
chr11	114635769	114637351	1583	*	-1.03863	0.896309	-4.94185	0.00112159	0.0443709	-0.467608
chr11	114736786	114738167	1382	*	-0.345623	1.02814	-4.25799	0.00273067	0.0635106	-1.3535
chr11	114920954	114925684	4731	*	0.493206	2.08929	4.86449	0.00123702	0.0458321	-0.564543
chr11	115176688	115182178	5491	*	-0.336443	3.27532	-4.29854	0.00255301	0.0622939	-1.2898
chr11	116070936	116072819	1884	*	-0.327344	1.51248	-3.64442	0.00651046	0.0901654	-2.21898
chr11	116184293	116188487	4195	*	-0.367684	3.4421	-4.20164	0.00296805	0.0648871	-1.43483
chr11	116305779	116307324	1546	*	-0.342414	1.51794	-5.28265	0.000689988	0.0383674	-0.00199237
chr11	116807718	116809190	1473	*	-0.614245	0.995746	-4.34435	0.00244493	0.0612844	-1.24151
chr11	117534869	117538548	3680	*	-0.35748	2.95679	-4.48857	0.00198876	0.056435	-1.03945
chr11	118145247	118146770	1524	*	0.427747	1.1493	6.03209	0.000284823	0.0312421	0.859858
chr11	118233229	118235179	1951	*	-0.319298	1.41432	-3.72661	0.00578215	0.0848754	-2.10056
chr11	119616880	119619987	3108	*	0.344557	1.51263	3.65246	0.00643514	0.0896046	-2.20737
chr11	119853937	119859248	5312	*	0.333615	3.35549	4.02382	0.00379043	0.0714817	-1.67927
chr11	120344453	120345920	1468	*	-0.508075	1.23875	-3.6316	0.00663264	0.0909344	-2.23754
chr11	120386003	120389362	3360	*	-0.469552	2.29155	-3.58114	0.00713767	0.0932883	-2.31075
chr11	120616837	120618086	1250	*	-0.38224	1.2705	-3.79608	0.00523422	0.0811963	-2.00116
chr11	120691478	120693903	2426	*	0.337292	1.60145	5.26246	0.000707374	0.0384536	-0.0264341
chr12	3807740	3808692	953	*	-0.390045	1.08697	-4.60369	0.00173213	0.0529724	-0.898504
chr12	4840797	4842294	1498	*	0.421595	1.60278	6.24547	0.000224363	0.0296531	1.0895
chr12	8439422	8441727	2306	*	-0.395896	1.55499	-3.77852	0.00536727	0.0825044	-2.02623
chr12	8509654	8512566	2913	*	0.565882	2.03901	3.91845	0.00439968	0.0754877	-1.82773
chr12	9041810	9045209	3400	*	-0.361864	2.54761	-3.5351	0.00763427	0.0959917	-2.37784
chr12	9563064	9566540	3477	*	-0.573596	1.61424	-6.49801	0.000185815	0.0284019	1.28142
chr12	10245809	10249048	3240	*	0.343091	1.21179	5.26356	0.000706412	0.0384536	-0.0250984
chr12	10459618	10464806	5189	*	-0.305193	2.85845	-5.20006	0.000764214	0.0392997	-0.102406
chr12	13447758	13449931	2174	*	-0.533486	0.862453	-7.2399	8.0699e-05	0.0245202	2.0586
chr12	14104455	14107710	3256	*	0.407545	1.8858	4.17534	0.00307704	0.0658715	-1.4708
chr12	15541217	15543503	2287	*	0.471711	1.05931	5.13579	0.000880682	0.0416429	-0.22889
chr12	15802004	15805527	3524	*	0.319178	1.60573	5.08477	0.000882774	0.0416429	-0.244406
chr12	15911184	15913745	2562	*	0.484335	1.52432	5.82513	0.000388907	0.0339431	0.570893
chr12	15980472	15983701	3230	*	0.383726	1.79729	3.70519	0.00596317	0.086224	-2.13134
chr12	16045387	16048261	2875	*	0.694199	1.86658	7.82308	5.03601e-05	0.0210542	2.4993
chr12	16230122	16233235	3114	*	0.537075	1.46407	3.94231	0.00425425	0.074723	-1.79416
chr12	16354091	16366965	12875	*	0.31628	4.84282	3.80336	0.00518013	0.08093	-1.99079
chr12	16401304	16405667	4364	*	0.447712	2.61082	7.88191	4.27416e-05	0.0206772	2.64199
chr12	16863805	16866128	2324	*	0.670455	0.958889	4.09105	0.00345641	0.0682495	-1.58682
chr12	25178499	25184982	6484	*	0.35074	3.62957	5.36596	0.000623021	0.037835	0.0981788
chr12	25202833	25204433	1601	*	-0.331117	1.39321	-3.65328	0.00642744	0.0896046	-2.20617
chr12	26403727	26406634	2908	*	-0.339178	1.45314	-3.95516	0.0041781	0.0741443	-1.77613
chr12	29950373	29953011	2639	*	0.339689	1.59017	3.55073	0.00746172	0.0953678	-2.35504
chr12	31054664	31062945	8282	*	0.509505	3.89864	8.79242	1.90258e-05	0.017376	3.36571
chr12	31074741	31076733	1993	*	0.533972	1.32537	6.76748	0.000135896	0.0265362	1.57438
chr12	31183525	31186658	3134	*	-0.415072	2.15681	-4.39423	0.00228632	0.0593743	-1.17469
chr12	34475357	34477788	2432	*	-0.577391	1.31103	-6.40684	0.000204712	0.0284621	1.18902
chr12	35338204	35340195	1992	*	-0.335624	1.19072	-3.97234	0.00407851	0.0731927	-1.75204
chr12	52701431	52705507	4077	*	0.531513	2.1727	4.23629	0.0028308	0.0645971	-1.3876
chr12	56788904	56793088	4185	*	-0.322265	2.45316	-3.49999	0.00803757	0.0985622	-2.42917
chr12	69155891	69160220	4330	*	0.424053	2.43263	4.57775	0.00179207	0.0540398	-0.932313
chr12	70010807	70013786	2980	*	0.522817	1.6494	6.91443	0.000114023	0.0251527	1.73705
chr12	70848746	70852180	3435	*	0.500489	1.88509	4.36626	0.00237385	0.0604421	-1.21212
chr12	71480316	71484657	4342	*	0.479711	2.48251	8.79535	1.89784e-05	0.017376	3.3679
chr12	73208746	73211566	2821	*	0.448988	1.4562	6.38875	0.000191747	0.0284019	1.23994
chr12	73316929	73319588	2660	*	-0.328138	1.29064	-3.48805	0.00817985	0.0991774	-2.44666
chr12	73323048	73329595	6548	*	0.344055	3.77282	4.29275	0.00259518	0.0626036	-1.30377
chr12	73841474	73843415	1942	*	0.529011	1.23193	5.94148	0.000340905	0.0328616	0.698569
chr12	75056362	75059554	3193	*	0.578097	1.57527	5.10623	0.000913433	0.0420651	-0.264884
chr12	75060383	75063292	2910	*	0.368119	2.1983	5.61399	0.000462317	0.0346059	0.389877
chr12	75175372	75178458	3087	*	-0.312811	2.41782	-3.65499	0.00641159	0.0895348	-2.20371
chr12	75535137	75537639	2503	*	0.438028	1.28375	3.48476	0.00821957	0.0993913	-2.45149
chr12	77078487	77081281	2795	*	-0.411111	1.6838	-6.91747	0.000109654	0.0251527	1.76991
chr12	77137304	77141905	4602	*	0.336014	3.20261	4.60903	0.0016465	0.0516269	-0.859143
chr12	77251717	77254076	2360	*	0.541637	1.28086	6.21725	0.000251183	0.0306934	0.993052
chr12	79678198	79681484	3287	*	-0.439936	1.3388	-4.01356	0.00384982	0.0714817	-1.69443
chr12	79894655	79900250	5596	*	-0.302946	3.43087	-4.40467	0.00214931	0.0583208	-1.12598
chr12	80097874	80101103	3230	*	-0.392999	1.83513	-6.13594	0.000253417	0.0306934	0.972465
chr12	80163530	80166806	3277	*	0.402112	1.74716	4.44429	0.00213832	0.0582674	-1.10805
chr12	80521101	80523196	2096	*	-0.395822	1.27414	-4.19668	0.00298831	0.065036	-1.44161
chr12	81121329	81138629	17301	*	0.345911	5.3119	5.96659	0.00030682	0.0316773	0.787998
chr12	81192681	81196224	3544	*	0.323591	1.92374	3.80634	0.00515817	0.0807564	-1.98655
chr12	81326242	81328215	1974	*	0.525235	1.36828	4.40125	0.00226494	0.0592313	-1.16533
chr12	81788004	81791352	3349	*	0.341047	2.23874	4.53654	0.0018293	0.0542448	-0.961449
chr12	81968970	81973768	4799	*	0.44861	3.44358	4.89905	0.00118393	0.0452001	-0.521115
chr12	84008509	84010980	2472	*	-0.313313	1.93381	-5.2512	0.000717282	0.0386063	-0.0401004
chr12	85329309	85331651	2343	*	-0.456526	1.35873	-8.39053	2.69566e-05	0.019133	3.05731
chr12	85878714	85880625	1912	*	-0.326136	0.679573	-3.68355	0.00615223	0.0876184	-2.16249
chr12	85969592	85976462	6871	*	0.4405	3.37149	4.35678	0.00240432	0.0607157	-1.22482
chr12	87379988	87382920	2933	*	-0.443688	1.22065	-5.0447	0.000985945	0.0424395	-0.340251
chr12	91304477	91309399	4923	*	0.33765	3.15025	4.61263	0.00163908	0.0514897	-0.854598
chr12	95764460	95767165	2706	*	0.35888	1.83428	3.69063	0.00608963	0.0871541	-2.15229
chr12	98309845	98312788	2944	*	-0.386895	1.84645	-3.64543	0.00650092	0.0901135	-2.21752
chr12	99384488	99387027	2540	*	-0.368643	1.69845	-4.22249	0.00288462	0.0647073	-1.40638
chr12	100352100	100356013	3914	*	0.308458	2.76053	4.13681	0.0031438	0.0663726	-1.50141
chr12	104415861	104417834	1974	*	-0.467306	1.25427	-6.37914	0.000196397	0.0284019	1.21889
chr12	105561111	105565853	4743	*	0.378404	2.46223	5.45416	0.00055977	0.0366354	0.203032
chr12	108441227	108443949	2723	*	-0.397201	1.3868	-3.55963	0.00736533	0.0947642	-2.34207
chr12	108757312	108758615	1304	*	-0.311393	1.33525	-3.52004	0.00780458	0.0968475	-2.39984
chr12	110048539	110051343	2805	*	-0.564793	1.2833	-4.38862	0.00230361	0.0595512	-1.18219
chr12	110181175	110184586	3412	*	-0.374388	2.0366	-6.27294	0.000217665	0.0293665	1.11857
chr12	110288428	110290672	2245	*	-0.415296	1.30598	-4.94364	0.00111907	0.0443709	-0.465383
chr12	111411020	111414326	3307	*	0.307246	3.57707	4.49502	0.00190226	0.0549859	-1.00457
chr12	112604799	112606313	1515	*	-0.320698	0.886432	-3.59936	0.00695081	0.0926702	-2.28429
chr12	112991277	112993355	2079	*	0.488711	1.26434	4.4304	0.00217833	0.0585451	-1.1265
chr12	113185600	113186976	1377	*	-0.51893	1.19536	-6.29338	0.000230364	0.0297881	1.07551
chr12	116268174	116271488	3315	*	0.381952	1.73175	6.18283	0.0002405	0.0303892	1.02279
chr12	118811664	118818677	7014	*	0.335556	3.35667	5.60076	0.000469633	0.0346059	0.374565
chr13	6164928	6168759	3832	*	-0.317622	2.41002	-3.55341	0.00743256	0.0953394	-2.35114
chr13	9138506	9142780	4275	*	0.515029	2.14628	7.07873	9.43012e-05	0.0247417	1.91277
chr13	9238564	9241350	2787	*	0.723298	1.70184	10.6899	4.31659e-06	0.017376	4.61764
chr13	12806972	12808082	1111	*	-0.454272	1.07648	-3.80257	0.00518598	0.08093	-1.99192
chr13	12808249	12810577	2329	*	-0.32238	2.68798	-3.6272	0.0066751	0.091132	-2.2439
chr13	13006528	13010542	4015	*	-0.460149	2.73918	-6.23265	0.000231345	0.0297881	1.06248
chr13	13011672	13014388	2717	*	-0.658381	1.97876	-8.88443	1.80955e-05	0.017376	3.40998
chr13	13589278	13591725	2448	*	-0.423976	2.39426	-3.81859	0.00506884	0.0803611	-1.96911
chr13	28294262	28300023	5762	*	-0.423927	2.86542	-4.38226	0.00232334	0.0597401	-1.19069
chr13	28455634	28458856	3223	*	0.358898	1.98174	4.76585	0.00135352	0.0471478	-0.662393
chr13	29326476	29329111	2636	*	-0.583207	0.869416	-4.29591	0.00261038	0.0626134	-1.30677
chr13	31333895	31336620	2726	*	0.54256	1.38861	3.76872	0.00544312	0.0830357	-2.04024
chr13	31403200	31413129	9930	*	0.338181	3.92307	5.37102	0.000619189	0.0377589	0.104227
chr13	31478076	31482086	4011	*	-0.417019	1.86464	-4.10918	0.00337077	0.0678239	-1.56178
chr13	31764693	31766576	1884	*	0.447142	0.985145	3.54472	0.00752756	0.0954452	-2.3638
chr13	32397242	32400063	2822	*	-0.38877	1.94845	-3.80785	0.00514703	0.0806939	-1.98439
chr13	32464548	32467018	2471	*	-0.325446	1.1876	-5.08935	0.000877703	0.0416429	-0.238728
chr13	34059857	34063059	3203	*	-0.355338	2.11586	-3.77687	0.00537996	0.0826245	-2.02859
chr13	37311230	37313709	2480	*	-0.379204	1.85401	-4.6055	0.00172276	0.0528439	-0.893883
chr13	37427101	37430783	3683	*	-0.408067	1.735	-6.17013	0.000243927	0.0306934	1.00919
chr13	37455365	37458515	3151	*	-0.403478	2.62661	-3.98282	0.00401902	0.0726255	-1.73737
chr13	37776612	37780021	3410	*	-0.471189	2.32687	-4.96932	0.00108348	0.043966	-0.433427
chr13	38319084	38321474	2391	*	-0.310285	1.73157	-4.32975	0.00238556	0.0604835	-1.22917
chr13	39183043	39185472	2430	*	-0.488325	1.42491	-6.15579	0.000262068	0.0307082	0.948545
chr13	39224554	39227527	2974	*	-0.411778	1.87392	-6.15924	0.000246905	0.0306934	0.997514
chr13	39287964	39292881	4918	*	-0.385585	2.60668	-4.3648	0.00237851	0.0604698	-1.21407
chr13	41320283	41324985	4703	*	-0.301404	2.43613	-4.41547	0.00211804	0.0581391	-1.1114
chr13	41529380	41534107	4728	*	0.353584	2.79844	3.6565	0.00639757	0.0894866	-2.20152
chr13	43365034	43366373	1340	*	-0.480231	1.26686	-6.5462	0.000164247	0.0274542	1.38951
chr13	43522834	43526930	4097	*	0.348889	2.89958	3.62711	0.00667603	0.091132	-2.24404
chr13	45834886	45838938	4053	*	-0.369572	2.83898	-5.6639	0.000435816	0.0346059	0.447404
chr13	45930783	45933175	2393	*	-0.457939	1.55738	-3.79987	0.00520601	0.0810575	-1.99577
chr13	46220580	46222794	2215	*	-0.374964	1.15694	-3.55899	0.0073722	0.0948166	-2.343
chr13	47360824	47363523	2700	*	-0.606162	1.79101	-4.98904	0.00105698	0.043386	-0.408956
chr13	49459007	49462891	3885	*	-0.361416	2.08569	-6.25679	0.000221575	0.029541	1.10149
chr13	51220820	51222969	2150	*	-0.564093	1.20343	-3.71687	0.00586368	0.0853523	-2.11454
chr13	51252862	51254859	1998	*	-0.548395	1.17477	-9.12671	1.43805e-05	0.017376	3.60977
chr13	51294992	51297784	2793	*	-0.489718	1.55427	-7.3017	7.44866e-05	0.0245202	2.13136
chr13	51319646	51321977	2332	*	0.489213	1.16243	4.39599	0.00228095	0.0593743	-1.17235
chr13	51344203	51348995	4793	*	-0.344952	2.23351	-5.3788	0.000613343	0.0376956	0.113524
chr13	51615029	51618067	3039	*	-0.47314	1.63992	-5.39992	0.000638987	0.0380965	0.0864571
chr13	52235499	52237613	2115	*	-0.565228	1.28738	-7.98179	3.8971e-05	0.0199957	2.72585
chr13	52344367	52346886	2520	*	-0.421777	2.27926	-5.04339	0.000987556	0.0424395	-0.341862
chr13	52454376	52456503	2128	*	-0.645905	1.39667	-8.95372	1.67703e-05	0.017376	3.47622
chr13	52859057	52861095	2039	*	0.461293	1.29314	5.90888	0.000342379	0.0328616	0.689047
chr13	54503756	54505552	1797	*	-0.360462	2.17669	-4.13235	0.00326458	0.0667116	-1.52983
chr13	54525919	54528681	2763	*	0.840164	1.29998	4.57502	0.00179852	0.0540427	-0.935887
chr13	56792137	56795910	3774	*	0.631746	2.19862	5.88808	0.000362074	0.0330799	0.640227
chr13	58156978	58158921	1944	*	-0.409458	2.15217	-4.05877	0.00361478	0.0697896	-1.63154
chr13	59645901	59648705	2805	*	-0.344765	1.90879	-5.12445	0.000839844	0.0409438	-0.195288
chr13	60006884	60009246	2363	*	-0.331711	1.10714	-4.78132	0.00130216	0.0467487	-0.628494
chr13	60386405	60389549	3145	*	-0.381234	1.50924	-4.99883	0.00100965	0.0424729	-0.371203
chr13	60484184	60490432	6249	*	-0.530528	2.73065	-5.70864	0.000444521	0.0346059	0.440975
chr13	62964059	62965678	1620	*	-0.413799	1.20483	-3.60603	0.00688361	0.092356	-2.2746
chr13	63748627	63753085	4459	*	-0.444361	3.15431	-5.01226	0.00102669	0.0427647	-0.380233
chr13	63918211	63919735	1525	*	-0.649795	0.984539	-4.53383	0.00189879	0.0549859	-0.989829
chr13	64438731	64440558	1828	*	-0.30804	1.22491	-3.54094	0.00756932	0.0956611	-2.36932
chr13	67450938	67452590	1653	*	-0.499376	0.858636	-3.56338	0.00732509	0.0943976	-2.33661
chr13	67813138	67814766	1629	*	-0.309405	1.48873	-4.0237	0.003719	0.0708325	-1.66608
chr13	70685200	70693671	8472	*	-0.416256	3.38641	-4.83011	0.00129242	0.0465451	-0.607929
chr13	70727529	70739252	11724	*	-0.33429	4.55282	-4.3206	0.00247107	0.0614845	-1.25802
chr13	74055194	74057784	2591	*	-0.509998	1.03401	-3.74033	0.00566922	0.0839563	-2.08087
chr13	76894059	76898480	4422	*	0.440149	2.62852	4.35592	0.00240711	0.0607409	-1.22598
chr13	76936325	76940215	3891	*	-0.354099	2.41263	-4.61756	0.00165514	0.0517101	-0.8602
chr13	80967988	80974347	6360	*	0.424085	3.25848	3.92189	0.0043784	0.0754239	-1.82289
chr13	83601671	83609136	7466	*	0.424095	3.42093	4.80698	0.00133121	0.0469953	-0.63723
chr13	83650864	83653350	2487	*	0.491493	1.61031	5.14061	0.000875463	0.0416386	-0.223032
chr13	84610061	84613982	3922	*	0.417275	2.21072	4.33998	0.00245938	0.0614646	-1.24739
chr13	84646018	84648654	2637	*	0.342107	2.22278	3.81865	0.00506838	0.0803611	-1.96902
chr13	86045402	86047164	1763	*	-0.321479	2.67704	-3.73836	0.00568529	0.0839628	-2.0837
chr13	86071969	86074020	2052	*	-0.614985	1.53375	-3.55122	0.00745638	0.0953678	-2.35433
chr13	90363431	90366105	2675	*	-0.414554	1.35963	-5.51477	0.0005323	0.0361453	0.256509
chr13	90471374	90476201	4828	*	-0.361699	2.69416	-3.91802	0.00440235	0.0754877	-1.82833
chr13	92999403	93001930	2528	*	-0.429914	1.71836	-3.5195	0.00781079	0.0968475	-2.40064
chr13	94115215	94117566	2352	*	-0.432253	0.927373	-4.17529	0.00307727	0.0658715	-1.47088
chr13	94397638	94400631	2994	*	-0.513147	1.34851	-6.62352	0.000156339	0.0269609	1.44049
chr13	94855240	94856991	1752	*	-0.370389	0.988426	-3.47468	0.00834234	0.0998957	-2.46627
chr13	95104525	95106741	2217	*	-0.55216	1.31224	-4.32364	0.00251424	0.0619525	-1.26937
chr13	96536857	96539270	2414	*	0.362417	1.19615	4.34916	0.00242912	0.0610518	-1.23505
chr13	97478307	97480328	2022	*	-0.513967	1.11241	-5.90892	0.000353647	0.0329045	0.663042
chr13	97525882	97528287	2406	*	-0.348063	1.62621	-3.79851	0.00521608	0.081138	-1.9977
chr13	99055345	99059666	4322	*	0.306521	2.25574	4.25343	0.00265233	0.0630391	-1.3344
chr13	99168481	99170938	2458	*	-0.343838	1.07931	-5.75228	0.000392882	0.0339715	0.548311
chr13	102152010	102155843	3834	*	-0.36612	2.38982	-5.03598	0.000946088	0.0422954	-0.311027
chr13	102194357	102196927	2571	*	-0.411965	0.909591	-3.57409	0.00721143	0.0937458	-2.32101
chr13	103695226	103696829	1604	*	-0.471337	1.41265	-5.80137	0.000395397	0.0339805	0.553008
chr13	108038822	108041771	2950	*	0.434413	1.49866	4.97302	0.00107844	0.0438948	-0.428827
chr13	108370131	108373863	3733	*	-0.386244	1.98946	-5.58781	0.000476916	0.0346059	0.359553
chr13	108683017	108687221	4205	*	0.566843	2.68415	4.13795	0.00323951	0.0667116	-1.52214
chr13	108750282	108753081	2800	*	0.475442	1.66288	5.6798	0.000459596	0.0346059	0.408498
chr13	109649564	109653883	4320	*	0.389305	2.04816	5.31554	0.000669565	0.0383656	0.029588
chr13	110216950	110221360	4411	*	0.532502	2.13415	8.5104	2.42617e-05	0.019107	3.15106
chr13	112799973	112803508	3536	*	-0.427818	3.4272	-5.06059	0.000966634	0.0424041	-0.320727
chr13	114456889	114459584	2696	*	-0.383181	2.11415	-4.56959	0.0018114	0.0540427	-0.942981
chr13	115810252	115816143	5892	*	0.363575	2.4057	3.80711	0.00515248	0.0807229	-1.98545
chr13	116950049	116952295	2247	*	-0.584731	1.21024	-9.90175	7.75807e-06	0.017376	4.1354
chr13	118787818	118791068	3251	*	0.442494	1.92652	6.02645	0.000290786	0.0314606	0.842112
chr14	16327602	16329911	2310	*	-0.347567	1.85114	-3.80816	0.00514476	0.0806939	-1.98395
chr14	18938635	18941335	2701	*	0.610631	1.38841	5.37643	0.000657224	0.0383169	0.0588652
chr14	20912791	20915768	2978	*	-0.452491	2.20439	-7.49763	6.15188e-05	0.0227125	2.30839
chr14	20972882	20975243	2362	*	-0.519428	1.104	-5.34303	0.000684141	0.0383656	0.0194839
chr14	21306594	21309211	2618	*	-0.54764	1.18685	-3.72971	0.00575644	0.0847549	-2.09612
chr14	21350186	21353537	3352	*	-0.311171	2.22484	-4.37111	0.00225088	0.0592313	-1.17178
chr14	21523146	21527484	4339	*	0.409255	2.28629	3.74979	0.00559281	0.0836926	-2.06733
chr14	22699251	22701507	2257	*	-0.531324	1.12346	-7.74503	4.85825e-05	0.0208275	2.52518
chr14	23131064	23135692	4629	*	-0.387303	2.80361	-3.92207	0.00437727	0.0754239	-1.82263
chr14	23585384	23588445	3062	*	0.46261	2.13732	6.97007	0.000103903	0.0247417	1.82054
chr14	23622687	23627370	4684	*	0.453945	2.2543	7.69031	5.11606e-05	0.0211281	2.47787
chr14	24206814	24208900	2087	*	-0.542713	1.10874	-3.64672	0.00648878	0.0900542	-2.21565
chr14	25357126	25363602	6477	*	-0.417915	3.8418	-7.44649	6.46442e-05	0.0232884	2.26264
chr14	25681288	25683342	2055	*	-0.347098	1.30475	-4.45703	0.0020577	0.0573749	-1.07547
chr14	25707230	25710364	3135	*	-0.369768	1.94039	-6.06311	0.000275016	0.031144	0.893662
chr14	26522380	26524283	1904	*	-0.686317	1.13574	-8.04684	4.10975e-05	0.0204653	2.68364
chr14	27050095	27052630	2536	*	-0.43058	1.99396	-6.52434	0.000165634	0.0274542	1.37959
chr14	27622449	27623280	832	*	-0.501484	1.01863	-3.61555	0.00678906	0.0916954	-2.2608
chr14	28375127	28378592	3466	*	-0.463592	2.24914	-7.25707	7.78467e-05	0.0245202	2.09035
chr14	28638278	28640234	1957	*	-0.426544	1.42137	-3.94584	0.00423321	0.0745855	-1.78921
chr14	31639556	31642870	3315	*	-0.382617	2.97234	-5.53791	0.00050617	0.0354138	0.301437
chr14	33319545	33321758	2214	*	-0.34702	2.19067	-3.60203	0.00692383	0.092545	-2.28041
chr14	46820517	46822824	2308	*	-0.33282	2.79959	-3.69102	0.00608623	0.0871476	-2.15173
chr14	47325303	47328716	3414	*	-0.419509	2.00294	-4.95549	0.00110248	0.0441307	-0.450621
chr14	47637586	47639631	2046	*	0.398734	1.09072	6.34794	0.000200472	0.0284019	1.19739
chr14	47745248	47749160	3913	*	-0.433026	1.91651	-4.47968	0.00203995	0.0569975	-1.06117
chr14	47791391	47794335	2945	*	-0.493769	1.60532	-4.80555	0.00133364	0.0469953	-0.63904
chr14	47837950	47841442	3493	*	-0.357073	1.59775	-4.00043	0.00392114	0.0719159	-1.71275
chr14	47860480	47865066	4587	*	-0.362871	3.26087	-5.61766	0.000460311	0.0346059	0.394116
chr14	47978363	47982395	4033	*	-0.374979	2.55611	-4.53956	0.00188023	0.054948	-0.980648
chr14	48048849	48051626	2778	*	-0.348812	1.49674	-4.0711	0.00355337	0.0692313	-1.61443
chr14	48082955	48085475	2521	*	-0.337654	1.32432	-5.23783	0.000729235	0.0387485	-0.0563413
chr14	48128548	48132783	4236	*	0.329426	2.04913	5.59096	0.000475137	0.0346059	0.363198
chr14	48206561	48209028	2468	*	-0.506295	1.28463	-4.43176	0.00217437	0.0585451	-1.1247
chr14	52102838	52105492	2655	*	-0.348918	1.79905	-3.8266	0.00501132	0.0799405	-1.95771
chr14	52315265	52316974	1710	*	-0.430955	2.13061	-4.83177	0.00128968	0.0465451	-0.605829
chr14	54602018	54604624	2607	*	-0.443998	2.29499	-4.47722	0.00204661	0.0571363	-1.06441
chr14	55478276	55479371	1096	*	-0.459811	1.62614	-4.71905	0.00149066	0.0491583	-0.749414
chr14	55659437	55661245	1809	*	-0.504279	1.99536	-5.14339	0.000872474	0.0415548	-0.219662
chr14	55776289	55781330	5042	*	0.379244	2.58251	4.54399	0.00187351	0.0549404	-0.976501
chr14	57294923	57298941	4019	*	0.33733	2.24673	5.63038	0.000453422	0.0346059	0.408816
chr14	57570655	57572437	1783	*	-0.365762	2.35346	-4.10193	0.00340475	0.0681031	-1.57179
chr14	62811506	62815688	4183	*	-0.391546	2.36847	-3.54502	0.00752432	0.0954452	-2.36337
chr14	63146869	63152257	5389	*	0.36273	2.56816	3.7653	0.00546978	0.0832043	-2.04512
chr14	63605694	63607585	1892	*	-0.472495	1.44363	-5.28811	0.000731067	0.0387485	-0.0456647
chr14	63915692	63918458	2767	*	-0.464082	1.53341	-3.67862	0.00619619	0.0879239	-2.1696
chr14	64571657	64576120	4464	*	0.616962	2.71651	5.43731	0.000611092	0.0376956	0.130196
chr14	65804816	65807975	3160	*	-0.308125	2.59366	-3.64906	0.0064669	0.0898257	-2.21228
chr14	65871345	65873536	2192	*	-0.327044	1.14865	-3.72209	0.00581979	0.0850675	-2.10704
chr14	66256680	66263330	6651	*	0.302149	3.11448	4.37461	0.00223904	0.0592139	-1.16667
chr14	66833189	66835563	2375	*	-0.359038	0.974803	-3.59538	0.00699112	0.092733	-2.29006
chr14	67155000	67157235	2236	*	-0.678899	1.52653	-6.55671	0.00017467	0.0279011	1.3403
chr14	69186110	69189572	3463	*	-0.334523	1.8845	-3.83706	0.00493728	0.0794281	-1.94285
chr14	70120268	70122862	2595	*	-0.514446	1.18506	-3.54057	0.00757345	0.0956611	-2.36987
chr14	70186679	70188828	2150	*	-0.437339	1.20784	-6.48354	0.000173054	0.0278652	1.33784
chr14	75862421	75865498	3078	*	0.408706	2.02209	3.76505	0.00547177	0.0832043	-2.04548
chr14	75875503	75877597	2095	*	-0.382914	1.14055	-4.67426	0.00157253	0.0504281	-0.80362
chr14	76686650	76690434	3785	*	0.516442	2.0544	4.81392	0.00131944	0.0469408	-0.62843
chr14	78395550	78399217	3668	*	0.513807	2.12676	6.4152	0.000199075	0.0284019	1.2131
chr14	78899543	78902400	2858	*	0.512865	1.70464	4.19056	0.00301346	0.0652448	-1.44997
chr14	79247958	79250515	2558	*	-0.465223	1.34	-3.54613	0.00751205	0.0954452	-2.36175
chr14	79261762	79269573	7812	*	-0.374558	3.0642	-4.42032	0.00220785	0.0587325	-1.13991
chr14	79515016	79517408	2393	*	-0.345015	2.12312	-4.76921	0.00133015	0.0469953	-0.648251
chr14	87419674	87421652	1979	*	-0.365826	0.95765	-6.02884	0.000285876	0.0312421	0.856299
chr14	88393085	88397879	4795	*	0.397669	2.94142	4.05434	0.00363711	0.0699021	-1.63768
chr14	103348598	103350605	2008	*	-0.669797	1.35407	-8.27032	3.30904e-05	0.0194366	2.87771
chr14	105657466	105660093	2628	*	0.516074	1.24336	5.51291	0.000558682	0.0366354	0.217952
chr14	118135959	118138763	2805	*	-0.320629	2.72032	-5.37442	0.000616628	0.0377105	0.10829
chr14	120352808	120355965	3158	*	-0.351213	1.71271	-6.04698	0.00028007	0.031144	0.876098
chr14	120761820	120765136	3317	*	-0.371387	2.22329	-4.08696	0.00347606	0.0684912	-1.59248
chr14	122883029	122885552	2524	*	-0.329375	1.56349	-3.48003	0.00827698	0.099468	-2.45843
chr14	123659650	123666304	6655	*	0.384412	3.05461	3.68602	0.00613029	0.087417	-2.15893
chr15	3386850	3390379	3530	*	-0.484256	1.91815	-4.88792	0.00120075	0.0454326	-0.53508
chr15	3902534	3908488	5955	*	0.323338	3.1353	4.16153	0.00307574	0.0658715	-1.476
chr15	3996102	3997631	1530	*	-0.311674	2.27852	-3.60288	0.00691529	0.0925244	-2.27918
chr15	6551902	6561838	9937	*	0.365396	4.58469	3.93428	0.00430262	0.0749505	-1.80545
chr15	6721033	6722959	1927	*	-0.695643	0.943982	-5.06245	0.000964403	0.0424041	-0.318447
chr15	7676516	7680980	4465	*	0.337312	3.36616	4.61882	0.00162532	0.0512475	-0.846286
chr15	7689858	7696003	6146	*	0.434563	3.62962	4.86088	0.00124272	0.0459425	-0.569088
chr15	7715036	7717016	1981	*	0.560183	1.4029	4.32236	0.00251857	0.0619525	-1.27108
chr15	7876278	7879371	3094	*	0.333655	2.32661	5.26598	0.000704309	0.0384536	-0.0221685
chr15	10422432	10424017	1586	*	0.556128	1.21017	5.48826	0.000575205	0.0368761	0.189444
chr15	10871042	10874059	3018	*	0.359596	1.84355	4.74427	0.00139623	0.0477246	-0.692455
chr15	10974075	10976539	2465	*	0.769005	1.7863	7.84842	4.92027e-05	0.0208275	2.52046
chr15	12107951	12112986	5036	*	0.420637	3.59026	4.35173	0.00242072	0.060903	-1.2316
chr15	12283730	12287006	3277	*	-0.414622	2.67301	-4.29557	0.00261159	0.0626134	-1.30724
chr15	13366080	13369186	3107	*	0.391282	2.29669	5.02547	0.000983769	0.0424395	-0.343877
chr15	22337854	22340534	2681	*	-0.603748	1.37868	-5.34243	0.000684637	0.0383656	0.0187725
chr15	27316708	27329826	13119	*	0.385994	4.96952	4.04836	0.0036675	0.0701278	-1.64599
chr15	27514051	27542926	28876	*	0.335523	5.96875	4.91135	0.00110057	0.0441063	-0.462074
chr15	27580633	27582214	1582	*	-0.539055	1.3137	-3.85364	0.00482234	0.078587	-1.91932
chr15	27633506	27635314	1809	*	-0.378491	1.43429	-4.03309	0.00374635	0.0710843	-1.66723
chr15	28018180	28021079	2900	*	0.481334	2.4802	7.24698	7.86293e-05	0.0245202	2.08105
chr15	31084879	31098345	13467	*	0.369938	4.91452	5.08397	0.000891114	0.0416429	-0.251859
chr15	32320909	32325103	4195	*	0.365575	2.98802	4.06704	0.00357347	0.0693478	-1.62006
chr15	32332402	32334736	2335	*	0.621282	1.32708	3.57857	0.00716447	0.093444	-2.31449
chr15	38072864	38074802	1939	*	0.344886	1.3921	3.60191	0.00692502	0.092545	-2.28058
chr15	38600183	38604374	4192	*	0.455603	3.55786	6.79608	0.000124315	0.0259865	1.65166
chr15	38643532	38645454	1923	*	0.585365	1.54218	5.32503	0.000699143	0.0384536	-0.0018101
chr15	38693802	38696511	2710	*	0.414557	2.13824	6.48185	0.00017337	0.0278652	1.3361
chr15	38730862	38734089	3228	*	0.382648	1.92704	5.23569	0.000738411	0.0388749	-0.0666036
chr15	39820330	39822790	2461	*	0.390966	1.36733	5.86781	0.000343605	0.0328616	0.678389
chr15	50608331	50611530	3200	*	0.522481	1.41381	4.17678	0.00307096	0.0658715	-1.46883
chr15	50857115	50860351	3237	*	0.557004	1.49692	3.53704	0.00761269	0.0959777	-2.37502
chr15	51355132	51358649	3518	*	0.343946	1.68032	3.87665	0.00466749	0.0776325	-1.88673
chr15	51458608	51483958	25351	*	0.338431	5.34737	4.46923	0.00200715	0.0566098	-1.05297
chr15	51546121	51555322	9202	*	0.365181	3.49352	4.33648	0.00247102	0.0614845	-1.25209
chr15	51641763	51644110	2348	*	0.513387	1.3482	7.01416	0.000100869	0.0247417	1.84993
chr15	51666673	51670483	3811	*	0.527631	1.91657	5.38378	0.000651454	0.038263	0.0675127
chr15	51701328	51703468	2141	*	-0.442452	1.2488	-4.93145	0.0011364	0.0444906	-0.480583
chr15	52845425	52850133	4709	*	0.346021	3.14067	4.38347	0.00228112	0.0593743	-1.17695
chr15	52946401	52950411	4011	*	0.540399	2.24307	4.10241	0.00340247	0.0681031	-1.57112
chr15	54067511	54079349	11839	*	0.339963	4.31071	5.29701	0.000677905	0.0383656	0.0153541
chr15	54088161	54098256	10096	*	0.358879	4.10102	4.76865	0.00134831	0.0471478	-0.658621
chr15	54119541	54122184	2644	*	0.533585	1.85168	6.13963	0.000273472	0.031144	0.911304
chr15	54161298	54169750	8453	*	0.44536	4.09868	6.60206	0.000152452	0.0267494	1.45844
chr15	54174397	54180682	6286	*	0.317463	4.098	4.11371	0.00328349	0.066742	-1.54147
chr15	54188345	54194629	6285	*	0.464476	3.08646	4.40211	0.00226233	0.0592313	-1.16419
chr15	54222866	54230226	7361	*	0.65415	3.16084	5.69715	0.000450463	0.0346059	0.428047
chr15	54251854	54254330	2477	*	0.369841	1.61422	5.05969	0.000919684	0.0420867	-0.282756
chr15	54266144	54268352	2209	*	0.388487	1.33361	3.5223	0.00777876	0.0967564	-2.39654
chr15	54271748	54280202	8455	*	0.4122	4.39856	5.7643	0.000388151	0.0339431	0.560415
chr15	54287480	54289939	2460	*	0.457164	1.38789	4.917	0.00115733	0.0449965	-0.498638
chr15	54329231	54338422	9192	*	0.47816	4.40464	6.1703	0.000254785	0.0306934	0.973828
chr15	54338639	54341243	2605	*	0.676794	1.6123	3.96417	0.00412555	0.0736465	-1.76349
chr15	54352947	54355599	2653	*	0.428939	1.89815	5.98779	0.000300429	0.0315519	0.808835
chr15	54361212	54364621	3410	*	0.447202	2.09273	3.71574	0.00587325	0.0854345	-2.11617
chr15	54377638	54394967	17330	*	0.431027	5.35955	7.14305	8.72169e-05	0.024726	1.98444
chr15	54409770	54416603	6834	*	0.303855	3.67411	5.07969	0.000888442	0.0416429	-0.250715
chr15	55471482	55473593	2112	*	0.517411	1.48916	3.67067	0.00626774	0.0884948	-2.18106
chr15	55776935	55780818	3884	*	0.320738	1.79156	3.78732	0.00530014	0.0816207	-2.01366
chr15	56040789	56045039	4251	*	0.363832	2.51232	4.93614	0.0010781	0.0438948	-0.439157
chr15	56294147	56297430	3284	*	0.608148	2.1898	4.06223	0.00359744	0.0695739	-1.62674
chr15	56348198	56352220	4023	*	0.67411	1.69262	4.27849	0.0026728	0.0632064	-1.33033
chr15	56418498	56422721	4224	*	0.49459	2.58345	4.15819	0.00315043	0.0664298	-1.49432
chr15	56719185	56725403	6219	*	0.435397	3.62451	6.24965	0.000223328	0.0296531	1.09393
chr15	56731637	56735071	3435	*	0.350027	1.80954	3.50863	0.00793626	0.097978	-2.41653
chr15	56819036	56823174	4139	*	-0.378251	2.83208	-4.27439	0.00268772	0.0632334	-1.33588
chr15	57352747	57357955	5209	*	0.450669	2.56279	4.31669	0.00253796	0.0621482	-1.27873
chr15	58411624	58413564	1941	*	0.533293	1.3714	3.85483	0.00481418	0.078587	-1.91763
chr15	58871328	58873816	2489	*	0.328452	3.08583	3.93025	0.00432715	0.0751845	-1.81113
chr15	61124743	61129263	4521	*	-0.410925	2.96349	-4.12961	0.00327697	0.0667116	-1.53361
chr15	62175616	62178729	3114	*	-0.335959	1.69137	-3.50407	0.00798963	0.0983142	-2.42321
chr15	62194351	62197191	2841	*	0.450204	1.51856	4.76341	0.00140777	0.0480087	-0.692661
chr15	62244324	62247442	3119	*	0.3142	1.80364	3.6202	0.00674335	0.0914892	-2.25406
chr15	62628099	62630699	2601	*	0.632064	1.46328	4.60942	0.00171918	0.0528027	-0.891043
chr15	62884609	62898165	13557	*	0.392629	4.50713	4.28302	0.00265641	0.0630391	-1.3242
chr15	63161199	63168452	7254	*	0.392294	3.49424	4.06316	0.00359279	0.0695236	-1.62545
chr15	63275584	63278196	2613	*	0.686964	1.15645	7.17987	9.27661e-05	0.0247417	1.93628
chr15	63317961	63321072	3112	*	0.378768	1.55479	5.05305	0.000936254	0.0422954	-0.298292
chr15	63599758	63603476	3719	*	0.401807	2.16629	5.18894	0.000801424	0.0401001	-0.142116
chr15	64208060	64212467	4408	*	0.352429	2.21656	4.13412	0.00325664	0.0667116	-1.5274
chr15	64349848	64359637	9790	*	0.323401	3.73581	4.0595	0.00357098	0.0693394	-1.62271
chr15	64391090	64394389	3300	*	0.371751	2.66215	3.97063	0.00408828	0.0733292	-1.75443
chr15	64500161	64506571	6411	*	0.368567	3.36386	6.03531	0.00028379	0.0312421	0.863367
chr15	64561577	64563700	2124	*	0.750997	1.83833	9.12695	1.62296e-05	0.017376	3.50501
chr15	64629050	64634250	5201	*	0.854832	2.74776	5.38018	0.000654273	0.0382665	0.0632778
chr15	64683595	64687671	4077	*	0.714538	2.11551	9.3174	1.31007e-05	0.017376	3.68979
chr15	64984230	64986866	2637	*	0.745481	1.27118	7.39711	7.5127e-05	0.0245202	2.13211
chr15	65042763	65045144	2382	*	0.527996	1.5226	3.77759	0.00537441	0.0825768	-2.02756
chr15	66665387	66667228	1842	*	-0.354065	1.12765	-4.92475	0.00108562	0.043966	-0.447753
chr15	66788965	66791290	2326	*	0.371166	1.52203	4.76727	0.00136752	0.0472066	-0.669681
chr15	66997773	66999772	2000	*	0.624736	1.29546	6.33494	0.000221116	0.029541	1.11531
chr15	67261630	67265724	4095	*	0.366111	2.11788	4.58446	0.00175419	0.0532786	-0.914274
chr15	71818477	71822375	3899	*	0.421884	1.98287	4.4858	0.00202343	0.056817	-1.05308
chr15	71948569	71949978	1410	*	0.523351	1.39441	6.66036	0.000151479	0.0267494	1.47132
chr15	72239438	72243652	4215	*	0.388834	2.73466	3.80695	0.00515364	0.0807229	-1.98567
chr15	73451352	73453388	2037	*	0.321936	1.38796	4.98355	0.00100351	0.0424395	-0.370861
chr15	73729877	73731274	1398	*	0.516189	1.0782	3.67155	0.00625982	0.0884948	-2.1798
chr15	75054679	75056913	2235	*	0.668447	1.22413	8.84851	1.90091e-05	0.017376	3.3671
chr15	76293984	76295141	1158	*	0.468862	1.51483	6.87017	0.000115127	0.0251527	1.72407
chr15	76769055	76773086	4032	*	0.596452	2.90156	5.61341	0.000496492	0.0353218	0.333222
chr15	77223884	77228691	4808	*	0.477842	2.62558	7.30247	7.44305e-05	0.0245202	2.13206
chr15	77276910	77279066	2157	*	0.437469	1.02594	6.89209	0.000112554	0.0251527	1.74535
chr15	77279940	77282455	2516	*	0.418915	1.27755	3.62171	0.00672857	0.0913984	-2.25186
chr15	77342512	77344902	2391	*	0.540189	1.66675	7.23351	8.18846e-05	0.0245202	2.04578
chr15	78068404	78072837	4434	*	0.356245	2.18836	4.29897	0.00259554	0.0626036	-1.30152
chr15	78437060	78438347	1288	*	-0.585569	1.90966	-3.72123	0.00582706	0.0851252	-2.10829
chr15	78547834	78550119	2286	*	0.376808	1.62903	3.72742	0.00577536	0.0848754	-2.09939
chr15	78851041	78852654	1614	*	-0.307844	1.48679	-4.07311	0.00345298	0.0682403	-1.59352
chr15	78915925	78918522	2598	*	0.357416	2.04101	4.55401	0.0018123	0.0540427	-0.948609
chr15	80097396	80099714	2319	*	0.589561	1.96563	4.51382	0.00194968	0.0557163	-1.01614
chr15	80448269	80450192	1924	*	0.300563	1.29605	4.78651	0.00129338	0.0465451	-0.621791
chr15	80470222	80472831	2610	*	0.564345	1.88508	5.71042	0.000443606	0.0346059	0.44298
chr15	80703008	80704308	1301	*	-0.453182	1.24136	-5.7218	0.000427495	0.0345273	0.474765
chr15	81122535	81125919	3385	*	0.403752	1.75125	3.84265	0.00489823	0.0792138	-1.93492
chr15	81206714	81208185	1472	*	0.348487	1.1357	3.79146	0.00526892	0.0812941	-2.00776
chr15	81350075	81355799	5725	*	0.354111	2.97486	5.05838	0.000912653	0.0420651	-0.277222
chr15	81527934	81530787	2854	*	-0.365548	2.27044	-3.54814	0.00749001	0.0954452	-2.35882
chr15	81964183	81966274	2092	*	0.388168	2.10995	4.54884	0.00186156	0.0547298	-0.97014
chr15	82139879	82141506	1628	*	-0.373811	1.10058	-3.62192	0.00672646	0.0913984	-2.25155
chr15	83401861	83404969	3109	*	0.358609	2.62188	5.68223	0.000426506	0.0345273	0.468432
chr15	83570673	83572938	2266	*	-0.308786	1.61132	-4.16144	0.00303349	0.0654722	-1.46623
chr15	84230826	84236978	6153	*	0.362034	4.44687	6.30292	0.000210603	0.028874	1.15018
chr15	84412246	84414464	2219	*	0.451398	2.21575	6.51212	0.000167819	0.0274542	1.36711
chr15	84974754	84977514	2761	*	0.429356	1.86336	4.33772	0.00246687	0.0614845	-1.25042
chr15	86144254	86146463	2210	*	-0.365732	1.59151	-6.65615	0.000143961	0.0266458	1.51283
chr15	87595567	87600074	4508	*	0.331408	3.12046	3.63848	0.00656677	0.090461	-2.22758
chr15	90253757	90256698	2942	*	0.539664	1.94166	3.54018	0.00757772	0.0956793	-2.37043
chr15	90376186	90378611	2426	*	-0.374717	1.93757	-3.96615	0.00411411	0.0735199	-1.76072
chr15	90846241	90849122	2882	*	0.979148	1.43372	8.16047	3.7131e-05	0.019647	2.7751
chr15	91037624	91040634	3011	*	0.357568	1.88911	4.14962	0.00318782	0.0667116	-1.50609
chr15	91613446	91617727	4282	*	0.508296	3.41588	4.44655	0.00213187	0.0582208	-1.10504
chr15	93653289	93660235	6947	*	0.402643	4.14975	5.37349	0.000630136	0.037835	0.0910973
chr15	98055471	98059247	3777	*	0.404532	2.68135	5.09819	0.000905389	0.0418854	-0.260236
chr15	99874797	99876642	1846	*	0.555485	2.35621	9.00616	1.58919e-05	0.017376	3.52303
chr15	100443751	100445058	1308	*	-0.460494	1.43237	-4.2491	0.00278179	0.064006	-1.37018
chr15	100763747	100765754	2008	*	0.442083	1.40487	4.41796	0.00221482	0.0588549	-1.14305
chr15	101473102	101474217	1116	*	-0.659944	1.57462	-3.94443	0.00424161	0.0745877	-1.79119
chr15	102079215	102082259	3045	*	0.466149	1.5915	4.19324	0.00300244	0.065176	-1.44632
chr15	102166301	102169394	3094	*	0.516286	2.50577	3.6088	0.00685594	0.0921674	-2.27058
chr15	102295532	102297258	1727	*	0.330063	2.64888	3.76684	0.00545775	0.0831588	-2.04292
chr15	102399297	102412275	12979	*	0.330282	4.44069	4.32766	0.0024368	0.061171	-1.2453
chr15	102557578	102559736	2159	*	0.491821	1.15039	3.82353	0.00503331	0.0800602	-1.96208
chr15	102590096	102594115	4020	*	0.318934	2.11932	4.44829	0.00203054	0.0568751	-1.06885
chr15	102853266	102856045	2780	*	0.331977	1.77059	4.98454	0.00100224	0.0424395	-0.369617
chr15	103494846	103498305	3460	*	0.388423	3.24499	3.84349	0.0048924	0.0791951	-1.93373
chr15	103517590	103520329	2740	*	0.493782	2.55841	5.09079	0.000931059	0.0422954	-0.283732
chr16	3722200	3724553	2354	*	-0.554381	1.19454	-3.79487	0.00524329	0.0812503	-2.00289
chr16	3932490	3935697	3208	*	-0.321275	1.62775	-3.58536	0.00709398	0.0932833	-2.30463
chr16	4446701	4450034	3334	*	-0.352208	2.26706	-4.41741	0.0021884	0.0585752	-1.13451
chr16	5083714	5086329	2616	*	-0.449339	1.79337	-4.13478	0.0032537	0.0667116	-1.5265
chr16	8835224	8838743	3520	*	0.467685	1.53759	5.54127	0.000540309	0.0363758	0.250641
chr16	11048997	11051166	2170	*	-0.475693	1.57592	-3.59846	0.00695985	0.0926853	-2.28558
chr16	11510785	11512998	2214	*	-0.653171	1.0269	-7.30471	8.21296e-05	0.0245202	2.04954
chr16	13322821	13325097	2277	*	0.359382	1.56568	6.04561	0.000280502	0.031144	0.874611
chr16	13364342	13368458	4117	*	0.490791	2.28464	6.32653	0.000214756	0.0292069	1.13786
chr16	13503422	13507788	4367	*	0.41177	3.87319	5.09442	0.000917566	0.0420867	-0.27153
chr16	13519748	13522850	3103	*	0.647001	2.32653	7.14921	9.56058e-05	0.0247417	1.90816
chr16	15112558	15116108	3551	*	0.333297	1.62701	4.03187	0.00374691	0.0710843	-1.66784
chr16	16010210	16014153	3944	*	0.561332	1.93715	5.53914	0.000541668	0.0363848	0.248186
chr16	17775287	17782961	7675	*	0.413206	3.2461	6.10793	0.000261495	0.0307082	0.942254
chr16	20457058	20458815	1758	*	-0.446959	1.51244	-3.67249	0.00625127	0.0884635	-2.17844
chr16	20476125	20479897	3773	*	-0.42108	2.0652	-5.56033	0.000506241	0.0354138	0.306298
chr16	21975173	21977919	2747	*	0.35568	2.18072	4.51271	0.00191825	0.0552177	-1.00458
chr16	22089652	22093977	4326	*	0.601177	2.14746	4.43091	0.00217683	0.0585451	-1.12582
chr16	22143410	22149324	5915	*	0.448559	2.51952	7.60937	5.52559e-05	0.021813	2.40722
chr16	23233383	23235792	2410	*	0.595951	1.45569	5.67552	0.000461882	0.0346059	0.403666
chr16	23238591	23243769	5179	*	0.412036	3.45302	3.63877	0.00656406	0.090461	-2.22716
chr16	23421539	23425043	3505	*	0.320322	2.53858	4.98606	0.0010003	0.0424395	-0.367704
chr16	23500942	23506643	5702	*	0.402967	2.51517	3.58279	0.00712056	0.0932833	-2.30836
chr16	23897417	23898996	1580	*	0.464406	1.49746	5.10441	0.000915485	0.0420651	-0.267096
chr16	24204503	24207991	3489	*	-0.413499	2.26353	-5.9808	0.000301895	0.0315519	0.803639
chr16	26003577	26005452	1876	*	-0.323967	1.01674	-4.16485	0.00306249	0.0658495	-1.47161
chr16	26143992	26153895	9904	*	0.303967	4.13379	4.87734	0.0011498	0.0448582	-0.505339
chr16	26267329	26269399	2071	*	-0.545204	1.04786	-6.21264	0.00025245	0.0306934	0.98822
chr16	29754213	29756233	2021	*	0.671711	1.64516	5.06834	0.000957361	0.0422954	-0.311214
chr16	30868111	30871316	3206	*	0.303386	1.74614	4.95026	0.00104706	0.0431883	-0.412818
chr16	31522464	31524437	1974	*	0.644028	1.39737	4.03087	0.00375794	0.0712536	-1.67031
chr16	31630284	31633825	3542	*	0.388672	2.42457	5.19834	0.000779769	0.0395893	-0.118468
chr16	32057545	32060182	2638	*	0.339781	1.53707	4.91186	0.00109986	0.0441063	-0.461429
[truncated: 1,244 more rows]

## Sheet: H3K27ac - Fe2O3@Co NP vs ctrl
chr	start	end	width	strand	logFC	AveExpr	t	P.Value	adj.P.Val	B
[truncated: 6,456 more rows]

[truncated: 12 more sheets: H3K4me1 - FeSO4 vs ctrl, H3K4me1 - CoCl2 vs ctrl, H3K4me1 - Fe2O3 NP vs ctrl, H3K4me1 - Fe2O3@Co NP vs ctrl, H3K27me3 - FeSO4 vs ctrl, H3K27me3 - CoCl2 vs ctrl, H3K27me3 - Fe2O3 NP vs ctrl, H3K27me3 - Fe2O3@Co NP vs ctrl, H3K9me2 - FeSO4 vs ctrl, H3K9me2 - CoCl2 vs ctrl, H3K9me2 - Fe2O3 NP vs ctrl, H3K9me2 - Fe2O3@Co NP vs ctrl]
