# Supplementary material for: Iron Oxide Nanoparticles with and without Cobalt Functionalization Provoke Changes in the Transcription Profile via Epigenetic Modulation of Enhancer Activity
Source: Nano Lett. 2023 Jul 26;23(19):9151–9. doi: 10.1021/acs.nanolett.3c01967 (PMC10571150; doi:10.1021/acs.nanolett.3c01967)
Supplement: Supplementary file 2 — nl3c01967_si_002.xlsx [file nl3c01967_si_002.xlsx]

## Sheet: FeSO4 vs ctrl
Ensembl ID	GeneName	logFC	AveExpr	t	P.Value	adj.P.Val	B	Description
ENSMUSG00000026389	Steap3	0.604979	8.18964	7.37721	1.25263e-06	0.0149552	5.62575	STEAP family member 3
ENSMUSG00000032220	Myo1e	0.691067	6.71116	6.54325	5.65562e-06	0.0289861	4.20295	myosin IE
ENSMUSG00000020435	Osbp2	1.36879	4.62984	6.64774	7.28355e-06	0.0289861	3.58088	oxysterol binding protein 2
ENSMUSG00000029185	Fam114a1	-0.664407	7.74825	-6.14474	1.20184e-05	0.0358721	3.50797	family with sequence similarity 114, member A1
ENSMUSG00000062421	Arf2	-0.638718	5.74342	-5.82468	2.23618e-05	0.0414995	2.8948	ADP-ribosylation factor 2
ENSMUSG00000036057	Ptpn23	0.525969	6.83073	5.75964	2.54115e-05	0.0414995	2.79987	protein tyrosine phosphatase, non-receptor type 23
ENSMUSG00000030275	Etnk1	0.597453	6.70113	5.73582	2.66334e-05	0.0414995	2.75578	ethanolamine kinase 1
ENSMUSG00000004267	Eno2	0.632372	5.19618	5.69437	2.89059e-05	0.0414995	2.58043	enolase 2, gamma neuronal
ENSMUSG00000028108	Ecm1	0.628709	7.94505	5.65446	3.12837e-05	0.0414995	2.60319	extracellular matrix protein 1
ENSMUSG00000020329	Polrmt	0.586565	5.64892	5.54243	3.90992e-05	0.042108	2.38281	polymerase (RNA) mitochondrial (DNA directed)
ENSMUSG00000045374	Wdr81	0.607913	5.72048	5.52869	4.01875e-05	0.042108	2.35324	WD repeat domain 81
ENSMUSG00000029714	Gigyf1	0.668472	5.55797	5.50282	4.23231e-05	0.042108	2.29672	GRB10 interacting GYF protein 1
ENSMUSG00000023913	Pla2g7	0.5987	6.13585	5.40413	5.16033e-05	0.0452359	2.13342	phospholipase A2, group VII (platelet-activating factor acetylhydrolase, plasma)
ENSMUSG00000001288	Rarg	0.49067	7.85587	5.35729	5.67188e-05	0.0452359	2.03801	retinoic acid receptor, gamma
ENSMUSG00000020888	Dvl2	0.525221	6.44901	5.34576	5.80553e-05	0.0452359	2.02282	dishevelled segment polarity protein 2
ENSMUSG00000050390	C77080	0.706795	5.22539	5.31796	6.14157e-05	0.0452359	1.94599	expressed sequence C77080
ENSMUSG00000032911	Cspg4	0.980893	6.29096	5.78575	6.44117e-05	0.0452359	2.0281	chondroitin sulfate proteoglycan 4
ENSMUSG00000025140	Pycr1	-0.74348	4.98014	-5.14979	8.64842e-05	0.0487171	1.58508	pyrroline-5-carboxylate reductase 1
ENSMUSG00000042289	Hsd3b7	0.987102	3.72989	5.1335	8.94155e-05	0.0487171	1.17132	hydroxy-delta-5-steroid dehydrogenase, 3 beta- and steroid delta-isomerase 7
ENSMUSG00000022754	Tmem45a	-0.869472	4.83242	-5.13033	8.99975e-05	0.0487171	1.51252	transmembrane protein 45a
ENSMUSG00000029480	Dhx37	0.482183	5.77882	5.11733	9.24251e-05	0.0487171	1.58842	DEAH (Asp-Glu-Ala-His) box polypeptide 37
ENSMUSG00000034163	Zfc3h1	0.605881	5.5483	5.11422	9.30157e-05	0.0487171	1.57794	zinc finger, C3H1-type containing
ENSMUSG00000013275	Slc41a1	0.483685	6.23205	5.10986	9.38516e-05	0.0487171	1.57151	solute carrier family 41, member 1
ENSMUSG00000032786	Alas1	0.662064	4.62952	5.041	0.000108108	0.0514121	1.39199	aminolevulinic acid synthase 1
ENSMUSG00000020899	Pfas	0.516533	5.90624	4.9963	0.000118534	0.0514121	1.35464	phosphoribosylformylglycinamidine synthase (FGAR amidotransferase)
ENSMUSG00000005413	Hmox1	0.580121	6.82216	4.98868	0.000120412	0.0514121	1.33187	heme oxygenase 1
ENSMUSG00000044702	Palb2	1.17821	2.20396	4.9752	0.00012381	0.0514121	0.354263	partner and localizer of BRCA2
ENSMUSG00000055024	Ep300	0.53042	6.79585	4.93505	0.000134523	0.0514121	1.22661	E1A binding protein p300
ENSMUSG00000019772	Vip	-1.31561	3.19797	-4.93442	0.000134697	0.0514121	0.542604	vasoactive intestinal polypeptide
ENSMUSG00000035168	Tanc1	0.529934	5.84656	4.8955	0.000146004	0.0514121	1.16319	tetratricopeptide repeat, ankyrin repeat and coiled-coil containing 1
ENSMUSG00000025409	Mbd6	0.570359	5.88714	4.86587	0.000155261	0.0514121	1.10602	methyl-CpG binding domain protein 6
ENSMUSG00000042035	Igsf3	0.808201	3.94522	4.84676	0.000161549	0.0514121	0.988488	immunoglobulin superfamily, member 3
ENSMUSG00000002603	Tgfb1	0.643637	5.74286	4.84597	0.00016196	0.0514121	1.067	transforming growth factor, beta 1
ENSMUSG00000021819	Zswim8	0.435911	7.17822	4.83342	0.000166091	0.0514121	1.02109	zinc finger SWIM-type containing 8
ENSMUSG00000035049	Rrp12	0.514193	5.75847	4.81749	0.000171688	0.0514121	1.00977	ribosomal RNA processing 12 homolog (S. cerevisiae)
ENSMUSG00000037679	Inf2	0.459185	7.67636	4.81128	0.000173922	0.0514121	0.971265	inverted formin, FH2 and WH2 domain containing
ENSMUSG00000020473	Aebp1	0.524722	10.2317	4.81133	0.000174714	0.0514121	0.954288	AE binding protein 1
ENSMUSG00000018849	Wwc1	-0.506476	5.89204	-4.80437	0.000176443	0.0514121	0.986222	WW, C2 and coiled-coil domain containing 1
ENSMUSG00000008305	Tle1	0.465588	5.65025	4.77304	0.000188348	0.0514121	0.926878	transducin-like enhancer of split 1
ENSMUSG00000022144	Gdnf	1.2845	2.85095	4.76357	0.000192105	0.0514121	0.399571	glial cell line derived neurotrophic factor
ENSMUSG00000024843	Chka	0.570396	4.94798	4.75222	0.000196709	0.0514121	0.880033	choline kinase alpha
ENSMUSG00000019558	Slc6a8	0.667083	7.08504	4.88483	0.000198346	0.0514121	0.898727	solute carrier family 6 (neurotransmitter transporter, creatine), member 8
ENSMUSG00000034993	Vat1	0.524583	8.59928	4.73645	0.000203295	0.0514121	0.816719	vesicle amine transport 1
ENSMUSG00000036636	Clcn7	0.504704	5.69745	4.72413	0.000208596	0.0514121	0.832334	chloride channel, voltage-sensitive 7
ENSMUSG00000052102	Gnpda1	0.916632	3.84356	4.70692	0.000216239	0.0514121	0.605499	glucosamine-6-phosphate deaminase 1
ENSMUSG00000002831	Plin4	0.9713	4.32614	4.73271	0.000217569	0.0514121	0.683391	perilipin 4
ENSMUSG00000044646	Zbtb7c	-1.46102	2.71015	-4.69119	0.000223476	0.0514121	-0.373276	zinc finger and BTB domain containing 7C
ENSMUSG00000031762	Mt2	0.842167	6.44738	5.00602	0.000228301	0.0514121	0.833717	metallothionein 2
ENSMUSG00000027936	Crtc2	0.405487	5.755	4.6795	0.000229016	0.0514121	0.743702	CREB regulated transcription coactivator 2
ENSMUSG00000036545	Adamts2	-0.645021	6.8716	-4.76931	0.000233286	0.0514121	0.743229	a disintegrin-like and metallopeptidase (reprolysin type) with thrombospondin type 1 motif, 2
ENSMUSG00000042302	Ehbp1	-0.638418	5.44712	-4.6669	0.000235142	0.0514121	0.723016	EH domain binding protein 1
ENSMUSG00000030894	Tpp1	0.486483	6.70114	4.65848	0.000239328	0.0514121	0.686464	tripeptidyl peptidase I
ENSMUSG00000015837	Sqstm1	0.339867	9.03401	4.65766	0.00023974	0.0514121	0.65596	sequestosome 1
ENSMUSG00000022265	Ank	0.489455	8.94517	4.65358	0.0002418	0.0514121	0.647406	progressive ankylosis
ENSMUSG00000022443	Myh9	0.382188	10.57	4.64508	0.000246149	0.0514121	0.623035	myosin, heavy polypeptide 9, non-muscle
ENSMUSG00000043822	Adamtsl5	0.74417	4.76555	4.64036	0.000248596	0.0514121	0.645748	ADAMTS-like 5
ENSMUSG00000000567	Sox9	0.563862	8.05404	4.68541	0.000252854	0.0514121	0.629841	SRY (sex determining region Y)-box 9
ENSMUSG00000020605	Hs1bp3	0.497461	5.23899	4.63214	0.00025292	0.0514121	0.6531	HCLS1 binding protein 3
ENSMUSG00000022565	Plec	0.579256	9.82032	4.72735	0.000254495	0.0514121	0.629873	plectin
ENSMUSG00000021939	Ctsb	0.403855	8.91923	4.61179	0.000263965	0.0514121	0.564678	cathepsin B
ENSMUSG00000020474	Polm	0.589898	6.1605	4.60548	0.000274585	0.0514121	0.570335	polymerase (DNA directed), mu
ENSMUSG00000049553	Polr1a	0.480337	6.96632	4.58691	0.000278133	0.0514121	0.532781	polymerase (RNA) I polypeptide A
ENSMUSG00000070436	Serpinh1	-0.443257	9.67043	-4.58112	0.000281539	0.0514121	0.499431	serine (or cysteine) peptidase inhibitor, clade H, member 1
ENSMUSG00000021759	Plpp1	-0.660966	6.55962	-4.67289	0.000297631	0.0514121	0.524858	phospholipid phosphatase 1
ENSMUSG00000028433	Ubap2	0.440638	6.94452	4.54533	0.000303572	0.0514121	0.451118	ubiquitin-associated protein 2
ENSMUSG00000025280	Polr3a	0.557525	4.59263	4.54116	0.000306251	0.0514121	0.462946	polymerase (RNA) III (DNA directed) polypeptide A
ENSMUSG00000021760	Gpx8	-0.420523	6.4018	-4.53739	0.000308688	0.0514121	0.45442	glutathione peroxidase 8 (putative)
ENSMUSG00000056215	Lrguk	1.0114	3.11754	4.5346	0.000310511	0.0514121	0.166375	leucine-rich repeats and guanylate kinase domain containing
ENSMUSG00000027510	Rbm38	1.07469	2.43444	4.53268	0.000311771	0.0514121	-0.272186	RNA binding motif protein 38
ENSMUSG00000029767	Calu	-0.339153	9.63493	-4.53065	0.000313105	0.0514121	0.397604	calumenin
ENSMUSG00000042700	Sipa1l1	0.372952	6.99132	4.51863	0.000321143	0.0514121	0.395532	signal-induced proliferation-associated 1 like 1
ENSMUSG00000024403	Atp6v1g2	1.03697	1.85402	4.51074	0.00032653	0.0514121	-0.397688	ATPase, H+ transporting, lysosomal V1 subunit G2
ENSMUSG00000052488	Cherp	0.39769	7.08338	4.50911	0.000327652	0.0514121	0.374543	calcium homeostasis endoplasmic reticulum protein
ENSMUSG00000025153	Fasn	0.514843	9.07519	4.52944	0.000330533	0.0514121	0.35725	fatty acid synthase
ENSMUSG00000039405	Prss23	-0.640206	6.94281	-4.62083	0.000330829	0.0514121	0.416688	protease, serine 23
ENSMUSG00000052085	Dock8	0.813538	3.37057	4.49349	0.000338636	0.0514121	0.318646	dedicator of cytokinesis 8
ENSMUSG00000039623	Ap5z1	0.553628	4.37564	4.49205	0.000339666	0.0514121	0.350866	adaptor-related protein complex 5, zeta 1 subunit
ENSMUSG00000007827	Ankrd26	0.662313	4.20326	4.47878	0.000349316	0.0514121	0.341297	ankyrin repeat domain 26
ENSMUSG00000034247	Plekhm1	0.527296	5.67188	4.47758	0.000350202	0.0514121	0.352357	pleckstrin homology domain containing, family M (with RUN domain) member 1
ENSMUSG00000035493	Tgfbi	0.598766	6.18813	4.50144	0.000352022	0.0514121	0.34613	transforming growth factor, beta induced
ENSMUSG00000026958	Dpp7	0.594864	5.23593	4.47361	0.000353153	0.0514121	0.351883	dipeptidylpeptidase 7
ENSMUSG00000030583	Sipa1l3	0.488648	6.36371	4.46698	0.000358129	0.0514121	0.307028	signal-induced proliferation-associated 1 like 3
ENSMUSG00000049323	Smcr8	0.519518	5.82069	4.4624	0.000361615	0.0514121	0.318066	Smith-Magenis syndrome chromosome region, candidate 8 homolog (human)
ENSMUSG00000054863	Tafa5	0.755424	4.87554	4.5703	0.000365759	0.0514121	0.35231	TAFA chemokine like family member 5
ENSMUSG00000004207	Psap	0.404758	10.121	4.45666	0.00036603	0.0514121	0.245767	prosaposin
ENSMUSG00000068917	Clk2	0.623236	5.57535	4.44743	0.000378847	0.0525937	0.284966	CDC-like kinase 2
ENSMUSG00000033039	Micall1	0.402896	6.98691	4.40701	0.000406565	0.0557928	0.170686	microtubule associated monooxygenase, calponin and LIM domain containing -like 1
ENSMUSG00000038372	Gmds	-0.484961	5.55892	-4.36995	0.000439776	0.0593426	0.147098	GDP-mannose 4, 6-dehydratase
ENSMUSG00000022637	Cblb	0.54076	5.30714	4.36717	0.000442373	0.0593426	0.144132	Casitas B-lineage lymphoma b
ENSMUSG00000017760	Ctsa	0.418303	7.69389	4.35192	0.000456922	0.0605047	0.0533736	cathepsin A
ENSMUSG00000024301	Kifc5b	0.574748	4.72448	4.34549	0.000463196	0.0605047	0.104636	kinesin family member C5B
ENSMUSG00000091243	Vgll3	-0.501172	6.15696	-4.34179	0.000466847	0.0605047	0.0710678	vestigial like family member 3
ENSMUSG00000030536	Iqgap1	0.532115	8.41263	4.39422	0.000471307	0.0605047	0.0357633	IQ motif containing GTPase activating protein 1
ENSMUSG00000029802	Abcg2	-0.516769	5.5077	-4.32633	0.000482423	0.0611069	0.0634933	ATP binding cassette subfamily G member 2 (Junior blood group)
ENSMUSG00000024589	Nedd4l	0.429065	6.22759	4.32262	0.000486235	0.0611069	0.0238869	neural precursor cell expressed, developmentally down-regulated gene 4-like
ENSMUSG00000022564	Grina	0.345441	7.44257	4.31188	0.000497447	0.0614332	-0.0220143	glutamate receptor, ionotropic, N-methyl D-aspartate-associated protein 1 (glutamate binding)
ENSMUSG00000037784	Dzip1l	0.609064	4.81884	4.30732	0.00050229	0.0614332	0.0317136	DAZ interacting protein 1-like
ENSMUSG00000025793	Hgs	0.333464	7.00812	4.30203	0.000507975	0.0614332	-0.0408437	HGF-regulated tyrosine kinase substrate
ENSMUSG00000031595	Pdgfrl	-1.10098	4.20065	-4.40775	0.000509413	0.0614332	-0.0606584	platelet-derived growth factor receptor-like
ENSMUSG00000042363	Lgalsl	-0.41921	6.80985	-4.28735	0.000524066	0.0625683	-0.0593566	lectin, galactoside binding-like
ENSMUSG00000036990	Otud4	0.491646	6.49596	4.27228	0.000541131	0.0639659	-0.0873452	OTU domain containing 4
ENSMUSG00000056121	Fez2	-0.372614	6.00135	-4.25412	0.000562454	0.0652907	-0.0991968	fasciculation and elongation protein zeta 2 (zygin II)
ENSMUSG00000058301	Upf1	0.420143	6.79619	4.25343	0.000563275	0.0652907	-0.130179	UPF1 regulator of nonsense transcripts homolog (yeast)
ENSMUSG00000037553	Zdhhc18	0.456556	4.90066	4.24833	0.000569426	0.065369	-0.0821533	zinc finger, DHHC domain containing 18
ENSMUSG00000027868	Tbx15	-0.536931	7.0866	-4.27987	0.000580044	0.0659538	-0.145971	T-box 15
ENSMUSG00000023830	Igf2r	0.481376	7.65719	4.22523	0.000601553	0.0674321	-0.210994	insulin-like growth factor 2 receptor
ENSMUSG00000034216	Vps18	0.45454	5.25778	4.21812	0.000607252	0.0674321	-0.143036	VPS18 CORVET/HOPS core subunit
ENSMUSG00000048537	Phldb1	0.331644	6.98891	4.21601	0.000609989	0.0674321	-0.213973	pleckstrin homology like domain, family B, member 1
ENSMUSG00000042644	Itpr3	0.644872	7.08251	4.39396	0.000625871	0.068553	-0.164375	inositol 1,4,5-triphosphate receptor 3
ENSMUSG00000052151	Plpp2	0.56082	5.41127	4.19769	0.000634267	0.068841	-0.197783	phospholipid phosphatase 2
ENSMUSG00000018921	Pelp1	0.409234	6.15722	4.19088	0.000643552	0.0688822	-0.237171	proline, glutamic acid and leucine rich protein 1
ENSMUSG00000035835	Plppr3	0.860114	3.11783	4.1785	0.000660761	0.0688822	-0.453166	phospholipid phosphatase related 3
ENSMUSG00000018707	Dync1h1	0.586107	8.68061	4.31753	0.000665381	0.0688822	-0.258434	dynein cytoplasmic 1 heavy chain 1
ENSMUSG00000020181	Nav3	0.669038	5.01976	4.22455	0.000676328	0.0688822	-0.22526	neuron navigator 3
ENSMUSG00000043243	Fam129c	0.899103	2.86969	4.16021	0.00068705	0.0688822	-0.532615	family with sequence similarity 129, member C
ENSMUSG00000002129	Sf3a1	0.357039	7.65927	4.1566	0.000692363	0.0688822	-0.347365	splicing factor 3a, subunit 1
ENSMUSG00000005718	Tfap4	0.560147	5.28946	4.14933	0.000703189	0.0688822	-0.286593	transcription factor AP4
ENSMUSG00000027605	Acss2	-0.76949	4.85334	-4.16778	0.000714015	0.0688822	-0.284091	acyl-CoA synthetase short-chain family member 2
ENSMUSG00000031862	Atp13a1	0.429528	6.35406	4.13597	0.000723529	0.0688822	-0.357901	ATPase type 13A1
ENSMUSG00000021091	Serpina3n	0.436376	5.80203	4.13576	0.000723843	0.0688822	-0.322225	serine (or cysteine) peptidase inhibitor, clade A, member 3N
ENSMUSG00000041084	Ostc	-0.359432	6.76498	-4.13573	0.000723892	0.0688822	-0.364569	oligosaccharyltransferase complex subunit (non-catalytic)
ENSMUSG00000028060	Khdc4	0.408996	5.95551	4.1346	0.00072564	0.0688822	-0.338855	KH domain containing 4, pre-mRNA splicing factor
ENSMUSG00000025583	Rptor	0.364491	6.74225	4.13361	0.000727169	0.0688822	-0.372292	regulatory associated protein of MTOR, complex 1
ENSMUSG00000006307	Kmt2b	0.514952	6.11936	4.13075	0.000731633	0.0688822	-0.353377	lysine (K)-specific methyltransferase 2B
ENSMUSG00000040565	Btaf1	0.430242	6.18867	4.12878	0.00073472	0.0688822	-0.363646	B-TFIID TATA-box binding protein associated factor 1
ENSMUSG00000025278	Flnb	0.493333	8.15907	4.15526	0.000745015	0.0688822	-0.408944	filamin, beta
ENSMUSG00000026042	Col5a2	-0.656173	8.72536	-4.36062	0.000746423	0.0688822	-0.325965	collagen, type V, alpha 2
ENSMUSG00000020312	Shc2	0.633914	4.9948	4.11698	0.000753465	0.0688822	-0.335822	SHC (Src homology 2 domain containing) transforming protein 2
ENSMUSG00000020137	Thap2	0.522443	4.36856	4.11594	0.000755133	0.0688822	-0.341015	THAP domain containing, apoptosis associated protein 2
ENSMUSG00000021944	Gata4	0.493417	4.44424	4.11288	0.000760095	0.0688822	-0.344816	GATA binding protein 4
ENSMUSG00000038296	Galnt18	-0.400053	5.92932	-4.1048	0.000773324	0.0688822	-0.386939	polypeptide N-acetylgalactosaminyltransferase 18
ENSMUSG00000033732	Sf3b3	0.34594	7.94347	4.10476	0.000773386	0.0688822	-0.456365	splicing factor 3b, subunit 3
ENSMUSG00000026202	Tuba4a	0.53497	5.66784	4.10927	0.000775543	0.0688822	-0.399149	tubulin, alpha 4A
ENSMUSG00000058589	Anks1b	0.847424	3.34966	4.10037	0.000780676	0.0688822	-0.421964	ankyrin repeat and sterile alpha motif domain containing 1B
ENSMUSG00000017009	Sdc4	-0.342592	8.30748	-4.09536	0.000789084	0.0688822	-0.477532	syndecan 4
ENSMUSG00000034708	Grn	0.354233	8.03427	4.09044	0.000797419	0.0688822	-0.482784	granulin
ENSMUSG00000021892	Sh3bp5	-0.686617	4.6625	-4.09021	0.00079781	0.0688822	-0.394971	SH3-domain binding protein 5 (BTK-associated)
ENSMUSG00000022150	Dab2	0.425484	7.3223	4.08857	0.000800613	0.0688822	-0.476166	disabled 2, mitogen-responsive phosphoprotein
ENSMUSG00000038112	AW551984	-0.590947	6.19425	-4.15937	0.000802989	0.0688822	-0.410583	expressed sequence AW551984
ENSMUSG00000074649	BC029722	-0.456887	5.50035	-4.08443	0.000807731	0.0688822	-0.410312	cDNA sequence BC029722
ENSMUSG00000029547	Ints1	0.373272	7.00502	4.07798	0.000818931	0.0692895	-0.494233	integrator complex subunit 1
ENSMUSG00000021103	Mnat1	-0.420306	5.63959	-4.074	0.000825934	0.0692895	-0.439487	menage a trois 1
ENSMUSG00000024483	Ankhd1	0.437113	5.74307	4.06875	0.000835261	0.0692895	-0.461157	ankyrin repeat and KH domain containing 1
ENSMUSG00000024423	Impact	0.375903	7.67244	4.06778	0.000836995	0.0692895	-0.527611	impact, RWD domain protein
ENSMUSG00000027071	P2rx3	-0.483194	7.34857	-4.06754	0.000841525	0.0692895	-0.511454	purinergic receptor P2X, ligand-gated ion channel, 3
ENSMUSG00000020289	Nprl3	0.470079	5.08935	4.05799	0.00085469	0.0696788	-0.453582	nitrogen permease regulator-like 3
ENSMUSG00000073436	Eme2	0.541991	5.11623	4.05614	0.000858088	0.0696788	-0.456346	essential meiotic structure-specific endonuclease subunit 2
ENSMUSG00000044367	Slc16a13	0.73707	4.45105	4.09883	0.000863762	0.0696788	-0.441523	solute carrier family 16 (monocarboxylic acid transporters), member 13
ENSMUSG00000090077	Lime1	0.717163	3.4626	4.03165	0.000904233	0.0724539	-0.579739	Lck interacting transmembrane adaptor 1
ENSMUSG00000034220	Gpc1	0.4768	8.36515	4.0512	0.000920034	0.0732285	-0.613082	glypican 1
ENSMUSG00000005142	Man2b1	0.456485	5.13891	4.01641	0.000934205	0.0737022	-0.536289	mannosidase 2, alpha B1
ENSMUSG00000007655	Cav1	-0.468507	9.33597	-4.03916	0.000938332	0.0737022	-0.638682	caveolin 1, caveolae protein
ENSMUSG00000022665	Ccdc80	-0.448864	7.34448	-4.01126	0.00094456	0.0737066	-0.631372	coiled-coil domain containing 80
ENSMUSG00000037266	Rsrp1	0.756282	7.07589	4.32532	0.000953819	0.0739457	-0.500692	arginine/serine rich protein 1
ENSMUSG00000020844	Nxn	-0.61429	6.46577	-4.10169	0.000977062	0.075259	-0.585213	nucleoredoxin
ENSMUSG00000051048	P4ha3	-0.350538	6.49828	-3.98787	0.00099307	0.075586	-0.655092	procollagen-proline, 2-oxoglutarate 4-dioxygenase (proline 4-hydroxylase), alpha polypeptide III
ENSMUSG00000035545	Leng8	0.628181	6.93002	4.16051	0.000996596	0.075586	-0.598495	leukocyte receptor cluster (LRC) member 8
ENSMUSG00000040618	Pck2	-0.384826	7.48916	-3.98204	0.00100555	0.075586	-0.693852	phosphoenolpyruvate carboxykinase 2 (mitochondrial)
ENSMUSG00000046714	Foxc2	0.540734	5.16902	3.9799	0.00101017	0.075586	-0.612962	forkhead box C2
ENSMUSG00000021374	Nup153	0.387564	6.417	3.97861	0.00101296	0.075586	-0.678018	nucleoporin 153
ENSMUSG00000029851	Tcaf2	-0.440793	4.87277	-3.96965	0.00103258	0.0765713	-0.617628	TRPM8 channel-associated factor 2
ENSMUSG00000037362	Ccn3	1.09436	2.39865	3.95215	0.00107204	0.0785603	-1.16922	cellular communication network factor 3
ENSMUSG00000049871	Nlrc3	0.965972	2.88528	3.94658	0.00108492	0.0785603	-0.899008	NLR family, CARD domain containing 3
ENSMUSG00000036197	Gxylt1	0.425917	5.32252	3.94592	0.00108644	0.0785603	-0.687284	glucoside xylosyltransferase 1
ENSMUSG00000053646	Plxnb1	0.765424	3.14884	3.93843	0.00110403	0.0785603	-0.76584	plexin B1
ENSMUSG00000047881	Rell1	-0.586381	4.66762	-3.93769	0.00110579	0.0785603	-0.680981	RELT-like 1
ENSMUSG00000072082	Ccnf	0.596518	5.83127	4.01393	0.00110697	0.0785603	-0.697213	cyclin F
ENSMUSG00000039831	Arhgap29	-0.47302	6.41497	-3.9368	0.00110788	0.0785603	-0.748627	Rho GTPase activating protein 29
ENSMUSG00000028412	Slc44a1	-0.449059	6.63072	-3.93505	0.00111204	0.0785603	-0.757189	solute carrier family 44, member 1
ENSMUSG00000031386	Hcfc1	0.376644	7.91895	3.92267	0.00114197	0.0801978	-0.826687	host cell factor C1
ENSMUSG00000032249	Anp32a	-0.351836	6.38048	-3.91786	0.00115379	0.0801978	-0.788503	acidic (leucine-rich) nuclear phosphoprotein 32 family, member A
ENSMUSG00000054808	Actn4	0.437254	9.4022	3.92565	0.00115537	0.0801978	-0.847563	actinin alpha 4
ENSMUSG00000053877	Srcap	0.37502	7.51291	3.91329	0.00116514	0.0804082	-0.838513	Snf2-related CREBBP activator protein
ENSMUSG00000058569	Tmed9	-0.340219	6.80788	-3.90237	0.00119275	0.0818401	-0.836398	transmembrane p24 trafficking protein 9
ENSMUSG00000031980	Agt	1.66266	3.39847	4.1555	0.00120521	0.0819532	-0.975874	angiotensinogen (serpin peptidase inhibitor, clade A, member 8)
ENSMUSG00000022912	Pros1	-0.345089	6.10323	-3.8964	0.00120812	0.0819532	-0.816951	protein S (alpha)
ENSMUSG00000066036	Ubr4	0.433264	7.74282	3.89322	0.00121639	0.0820478	-0.88356	ubiquitin protein ligase E3 component n-recognin 4
ENSMUSG00000029512	Ulk1	0.415045	6.12265	3.87901	0.00125403	0.0838316	-0.852987	unc-51 like kinase 1
ENSMUSG00000001750	Tcirg1	0.47056	5.84304	3.87539	0.00126381	0.0838316	-0.854449	T cell, immune regulator 1, ATPase, H+ transporting, lysosomal V0 protein A3
ENSMUSG00000045917	Tmem268	0.439558	5.24749	3.87356	0.00126878	0.0838316	-0.823792	transmembrane protein 268
ENSMUSG00000038717	Atp5l	-0.540606	4.46628	-3.87067	0.00127667	0.0838316	-0.805043	ATP synthase, H+ transporting, mitochondrial F0 complex, subunit G
ENSMUSG00000025035	Arl3	-0.373377	5.80998	-3.8702	0.00127794	0.0838316	-0.859982	ADP-ribosylation factor-like 3
ENSMUSG00000006471	Ndor1	0.719527	2.97293	3.85596	0.00131759	0.0859601	-0.968667	NADPH dependent diflavin oxidoreductase 1
ENSMUSG00000004947	Dtx2	0.466119	4.82478	3.84739	0.00134205	0.0870799	-0.853342	deltex 2, E3 ubiquitin ligase
ENSMUSG00000063450	Syne2	0.485655	5.62187	3.84182	0.00135817	0.0876498	-0.912095	spectrin repeat containing, nuclear envelope 2
ENSMUSG00000033257	Ttll4	0.417246	5.51528	3.83702	0.00137224	0.0880813	-0.920168	tubulin tyrosine ligase-like family, member 4
ENSMUSG00000031765	Mt1	0.658944	7.34378	4.05466	0.00138249	0.0881024	-0.883896	metallothionein 1
ENSMUSG00000024066	Xdh	0.625225	7.91766	4.03593	0.00138732	0.0881024	-0.908606	xanthine dehydrogenase
ENSMUSG00000039485	Tspyl4	-0.508617	5.18743	-3.82873	0.00139687	0.0882391	-0.88973	TSPY-like 4
ENSMUSG00000031808	Slc27a1	0.767588	3.66438	3.82143	0.00141892	0.0885843	-0.998265	solute carrier family 27 (fatty acid transporter), member 1
ENSMUSG00000022231	Sema5a	1.24497	3.86872	4.13372	0.00142267	0.0885843	-0.831556	sema domain, seven thrombospondin repeats (type 1 and type 1-like), transmembrane domain (TM) and short cytoplasmic domain, (semaphorin) 5A
ENSMUSG00000014498	Ankrd52	0.426592	6.54777	3.81957	0.00142459	0.0885843	-1.00124	ankyrin repeat domain 52
ENSMUSG00000055491	Pprc1	0.441772	6.9588	3.81507	0.00143843	0.0889115	-1.02708	peroxisome proliferative activated receptor, gamma, coactivator-related 1
ENSMUSG00000034160	Ogt	0.414738	7.04607	3.81303	0.00144475	0.0889115	-1.02868	O-linked N-acetylglucosamine (GlcNAc) transferase (UDP-N-acetylglucosamine:polypeptide-N-acetylglucosaminyl transferase)
ENSMUSG00000002731	Prkra	-0.444904	5.28358	-3.80624	0.00146594	0.0894236	-0.948511	protein kinase, interferon inducible double stranded RNA dependent activator
ENSMUSG00000021913	Ogdhl	0.343333	6.09294	3.80557	0.00146805	0.0894236	-1.00143	oxoglutarate dehydrogenase-like
ENSMUSG00000025743	Sdc3	0.400609	6.57647	3.79187	0.00151188	0.0916262	-1.05919	syndecan 3
ENSMUSG00000031207	Msn	0.365337	8.79239	3.78785	0.00152498	0.0919535	-1.11083	moesin
ENSMUSG00000039474	Wfs1	0.631778	5.26727	3.82782	0.00156299	0.0937718	-0.984313	wolframin ER transmembrane glycoprotein
ENSMUSG00000052512	Nav2	0.885426	6.14686	4.16686	0.00159745	0.0952854	-0.92421	neuron navigator 2
ENSMUSG00000006494	Pdk1	-0.582847	5.30265	-3.76426	0.00160418	0.0952854	-1.02028	pyruvate dehydrogenase kinase, isoenzyme 1
ENSMUSG00000013629	Cad	0.320483	7.18311	3.74622	0.00166755	0.0982632	-1.17421	carbamoyl-phosphate synthetase 2, aspartate transcarbamylase, and dihydroorotase
ENSMUSG00000050705	2310061I04Rik	0.453631	4.80656	3.74532	0.00167078	0.0982632	-1.05221	RIKEN cDNA 2310061I04 gene
ENSMUSG00000037907	Ankrd13b	0.426274	6.22638	3.74015	0.00168942	0.0983107	-1.14652	ankyrin repeat domain 13b
ENSMUSG00000052105	Mtcl1	0.453989	5.60884	3.73802	0.00169719	0.0983107	-1.09848	microtubule crosslinking factor 1
ENSMUSG00000071657	Bscl2	0.706179	3.08334	3.73667	0.00170211	0.0983107	-1.1974	Berardinelli-Seip congenital lipodystrophy 2 (seipin)
ENSMUSG00000026135	Zfp142	0.541217	5.56347	3.75284	0.00170452	0.0983107	-1.10258	zinc finger protein 142
ENSMUSG00000034773	Hrob	0.595564	4.23439	3.73124	0.00172207	0.0988454	-1.06967	homologous recombination factor with OB-fold
ENSMUSG00000031389	Arhgap4	1.62828	0.0520058	3.72496	0.00174543	0.0989367	-2.214	Rho GTPase activating protein 4
ENSMUSG00000037750	Fam222b	0.465903	4.75794	3.72013	0.00176363	0.0989367	-1.10083	family with sequence similarity 222, member B
ENSMUSG00000031176	Dynlt3	-0.383054	6.19574	-3.71967	0.00176537	0.0989367	-1.17399	dynein light chain Tctex-type 3
ENSMUSG00000020211	Sf3a2	0.330227	6.87137	3.7187	0.00176906	0.0989367	-1.21888	splicing factor 3a, subunit 2
ENSMUSG00000054364	Rhob	-0.429646	6.66095	-3.71766	0.00177304	0.0989367	-1.20526	ras homolog family member B
ENSMUSG00000015501	Hivep2	0.649809	3.33979	3.71541	0.00178163	0.0989367	-1.18719	human immunodeficiency virus type I enhancer binding protein 2
ENSMUSG00000019975	Ikbip	-0.338136	6.63272	-3.71539	0.00178167	0.0989367	-1.20856	IKBKB interacting protein
ENSMUSG00000000058	Cav2	-0.460875	6.06448	-3.71019	0.00180168	0.0995843	-1.1917	caveolin 2

## Sheet:  CoCl2 vs ctrl
Ensembl ID	GeneName	logFC	AveExpr	t	P.Value	adj.P.Val	B	Description
ENSMUSG00000006494	Pdk1	1.20441	5.30265	11.0015	4.87323e-09	5.81815e-05	10.9414	pyruvate dehydrogenase kinase, isoenzyme 1
ENSMUSG00000053470	Kdm3a	0.715615	6.27846	9.15249	6.84692e-08	0.000357826	8.49918	lysine (K)-specific demethylase 3A
ENSMUSG00000021091	Serpina3n	0.768315	5.80203	8.97548	8.99135e-08	0.000357826	8.21338	serine (or cysteine) peptidase inhibitor, clade A, member 3N
ENSMUSG00000004267	Eno2	0.75648	5.19618	8.15473	3.34031e-07	0.000969847	6.89628	enolase 2, gamma neuronal
ENSMUSG00000028527	Ak4	1.53413	3.42866	8.25466	4.06168e-07	0.000969847	6.46072	adenylate kinase 4
ENSMUSG00000030695	Aldoa	0.626795	9.33618	7.23215	1.61715e-06	0.00321787	5.37212	aldolase A, fructose-bisphosphate
ENSMUSG00000041120	Nbl1	0.754093	5.23358	7.01794	2.37038e-06	0.00404285	5.06078	NBL1, DAN family BMP antagonist
ENSMUSG00000063524	Eno1	0.595219	9.42506	6.84702	3.23047e-06	0.0043288	4.68034	enolase 1, alpha non-neuron
ENSMUSG00000020277	Pfkl	1.08893	7.02152	8.03493	3.26319e-06	0.0043288	4.918	phosphofructokinase, liver, B-type
ENSMUSG00000031762	Mt2	1.02479	6.44738	7.42739	4.51352e-06	0.00538869	4.56087	metallothionein 2
ENSMUSG00000019916	P4ha1	0.705743	7.17501	6.67299	7.34604e-06	0.00797313	3.95096	procollagen-proline, 2-oxoglutarate 4-dioxygenase (proline 4-hydroxylase), alpha 1 polypeptide
ENSMUSG00000078566	Bnip3	1.20061	5.14496	6.99309	1.33731e-05	0.0133051	3.56529	BCL2/adenovirus E1B interacting protein 3
ENSMUSG00000049878	Rlf	0.444731	5.91774	5.93442	1.80462e-05	0.0160929	3.05666	rearranged L-myc fusion sequence
ENSMUSG00000026389	Steap3	0.388733	8.18964	5.91148	1.8871e-05	0.0160929	2.93238	STEAP family member 3
ENSMUSG00000018906	P4ha2	0.532867	5.80551	5.77723	2.45465e-05	0.0195374	2.73966	procollagen-proline, 2-oxoglutarate 4-dioxygenase (proline 4-hydroxylase), alpha II polypeptide
ENSMUSG00000005413	Hmox1	0.541877	6.82216	5.73586	2.66312e-05	0.0198718	2.62892	heme oxygenase 1
ENSMUSG00000024135	Srbd1	-0.492006	5.21929	-5.64454	3.19056e-05	0.0214932	2.54831	S1 RNA binding domain 1
ENSMUSG00000042289	Hsd3b7	0.939036	3.72989	5.63672	3.24045e-05	0.0214932	2.45736	hydroxy-delta-5-steroid dehydrogenase, 3 beta- and steroid delta-isomerase 7
ENSMUSG00000027954	Efna1	0.663502	5.29083	5.59113	3.54798e-05	0.0222944	2.44686	ephrin A1
ENSMUSG00000024201	Kdm4b	0.526142	5.58217	5.5546	3.81601e-05	0.0227797	2.34211	lysine (K)-specific demethylase 4B
ENSMUSG00000064246	Chil1	0.651319	4.71791	5.4313	4.88561e-05	0.0273348	2.15829	chitinase-like 1
ENSMUSG00000031987	Egln1	0.513322	5.9285	5.38878	5.32247e-05	0.0273348	1.97203	egl-9 family hypoxia-inducible factor 1
ENSMUSG00000040128	Pnrc1	0.572367	5.37859	5.37309	5.49369e-05	0.0273348	2.01362	proline-rich nuclear receptor coactivator 1
ENSMUSG00000020435	Osbp2	1.00523	4.62984	5.52831	5.52757e-05	0.0273348	2.10301	oxysterol binding protein 2
ENSMUSG00000018849	Wwc1	-0.448076	5.89204	-5.35277	5.72385e-05	0.0273348	1.91149	WW, C2 and coiled-coil domain containing 1
ENSMUSG00000036427	Gpi1	0.372783	8.98461	5.31203	6.21574e-05	0.0285422	1.72831	glucose-6-phosphate isomerase 1
ENSMUSG00000029512	Ulk1	0.455702	6.12265	5.26141	6.88812e-05	0.0290869	1.72846	unc-51 like kinase 1
ENSMUSG00000023456	Tpi1	0.562091	9.19939	5.43089	7.05146e-05	0.0290869	1.66483	triosephosphate isomerase 1
ENSMUSG00000003865	Gys1	0.510616	6.41201	5.24893	7.06525e-05	0.0290869	1.66973	glycogen synthase 1, muscle
ENSMUSG00000035673	Sbno2	0.382513	6.55623	5.18127	8.10951e-05	0.0322731	1.53227	strawberry notch 2
ENSMUSG00000053113	Socs3	0.493895	6.08919	5.13309	8.94901e-05	0.0344652	1.4689	suppressor of cytokine signaling 3
ENSMUSG00000037474	Dtl	-0.465348	5.75103	-5.10609	9.45788e-05	0.0352868	1.43159	denticleless E3 ubiquitin protein ligase
ENSMUSG00000031765	Mt1	0.72972	7.34378	5.53949	9.79137e-05	0.035424	1.48577	metallothionein 1
ENSMUSG00000015837	Sqstm1	0.292717	9.03401	5.02157	0.000112518	0.0386453	1.13748	sequestosome 1
ENSMUSG00000027597	Ahcy	-0.372879	5.70608	-5.01825	0.000113291	0.0386453	1.25088	S-adenosylhomocysteine hydrolase
ENSMUSG00000021699	Pde4d	0.47931	5.10463	4.98205	0.000122071	0.0404836	1.25475	phosphodiesterase 4D, cAMP specific
ENSMUSG00000021589	Rhobtb3	-0.354937	6.61124	-4.95643	0.000128706	0.0406876	1.06848	Rho-related BTB domain containing 3
ENSMUSG00000059040	Eno1b	0.623635	7.90853	5.29815	0.000130242	0.0406876	1.13346	enolase 1B, retrotransposed
ENSMUSG00000022051	Bnip3l	0.368513	6.40969	4.94088	0.00013291	0.0406876	1.04168	BCL2/adenovirus E1B interacting protein 3-like
ENSMUSG00000035678	Tnfsf9	1.05766	2.45367	4.90779	0.000142332	0.0424825	0.998993	tumor necrosis factor (ligand) superfamily, member 9
ENSMUSG00000029714	Gigyf1	0.489739	5.55797	4.85441	0.000159002	0.0462684	0.96746	GRB10 interacting GYF protein 1
ENSMUSG00000002043	Trappc6a	0.702868	3.81317	4.84315	0.000162767	0.0462684	1.06322	trafficking protein particle complex 6A
ENSMUSG00000037266	Rsrp1	0.753518	7.07589	5.33365	0.000169414	0.0470381	0.97424	arginine/serine rich protein 1
ENSMUSG00000025791	Pgm1	0.712724	3.39304	4.8042	0.000176505	0.0472199	0.984695	phosphoglucomutase 1
ENSMUSG00000035455	Fignl1	-0.491703	4.91251	-4.8002	0.000177979	0.0472199	0.900738	fidgetin-like 1
ENSMUSG00000045328	Cenpe	-0.420847	6.80945	-4.78399	0.000184095	0.0477806	0.6994	centromere protein E
ENSMUSG00000026434	Nucks1	-0.287244	7.8561	-4.75951	0.000193737	0.0481717	0.609914	nuclear casein kinase and cyclin-dependent kinase substrate 1
ENSMUSG00000000568	Hnrnpd	-0.304977	8.02411	-4.75738	0.000194602	0.0481717	0.603427	heterogeneous nuclear ribonucleoprotein D
ENSMUSG00000058966	Fam57b	0.979748	2.8868	4.7498	0.000197706	0.0481717	0.826027	family with sequence similarity 57, member B
ENSMUSG00000031812	Map1lc3b	0.326505	7.16396	4.72156	0.000209721	0.0492731	0.56256	microtubule-associated protein 1 light chain 3 beta
ENSMUSG00000045374	Wdr81	0.432455	5.72048	4.71983	0.000210481	0.0492731	0.676809	WD repeat domain 81
ENSMUSG00000005125	Ndrg1	0.428123	6.90967	4.68245	0.000227602	0.0522567	0.486423	N-myc downstream regulated gene 1
ENSMUSG00000003955	Fam162a	1.00097	5.60267	5.3878	0.000240173	0.0530171	0.769256	family with sequence similarity 162, member A
ENSMUSG00000035105	Egln3	0.931571	2.44628	4.64954	0.000243856	0.0530171	0.636654	egl-9 family hypoxia-inducible factor 3
ENSMUSG00000039840	Epg5	1.53343	2.38402	4.6488	0.000244237	0.0530171	0.233021	ectopic P-granules autophagy protein 5 homolog (C. elegans)
ENSMUSG00000056501	Cebpb	0.431437	8.17617	4.65751	0.000254628	0.0542002	0.345161	CCAAT/enhancer binding protein (C/EBP), beta
ENSMUSG00000048327	Ckap2l	-0.431753	6.10495	-4.62126	0.000258766	0.0542002	0.409044	cytoskeleton associated protein 2-like
ENSMUSG00000033031	Cip2a	-0.49681	5.51421	-4.60929	0.000265355	0.0546219	0.444132	cell proliferation regulating inhibitor of protein phosphatase 2A
ENSMUSG00000031834	Pik3r2	4.76505	-0.513787	4.86442	0.00027784	0.0562226	-1.86968	phosphoinositide-3-kinase regulatory subunit 2
ENSMUSG00000035011	Zbtb7a	0.315939	6.95128	4.52633	0.000315969	0.0628725	0.157561	zinc finger and BTB domain containing 7a
ENSMUSG00000028211	Trp53inp1	0.54923	4.75369	4.49528	0.000337356	0.0650523	0.331915	transformation related protein 53 inducible nuclear protein 1
ENSMUSG00000073436	Eme2	0.497869	5.11623	4.49463	0.000337821	0.0650523	0.273531	essential meiotic structure-specific endonuclease subunit 2
ENSMUSG00000026709	Dars2	-0.655722	4.14019	-4.47	0.000355853	0.0666172	0.32133	aspartyl-tRNA synthetase 2 (mitochondrial)
ENSMUSG00000004891	Nes	-0.637308	3.56223	-4.46834	0.000357107	0.0666172	0.341756	nestin
ENSMUSG00000022564	Grina	0.286556	7.44257	4.43412	0.000383894	0.0696312	-0.0408719	glutamate receptor, ionotropic, N-methyl D-aspartate-associated protein 1 (glutamate binding)
ENSMUSG00000059981	Taok2	0.391603	6.30788	4.43049	0.000386851	0.0696312	0.000139387	TAO kinase 2
ENSMUSG00000041840	Haus1	-1.04093	2.50105	-4.42574	0.000390761	0.0696312	0.11856	HAUS augmin-like complex, subunit 1
ENSMUSG00000030246	Ldhb	0.352756	6.99687	4.38979	0.000421667	0.0736325	-0.134272	lactate dehydrogenase B
ENSMUSG00000022314	Rad21	-0.288146	8.41108	-4.38546	0.00042555	0.0736325	-0.179989	RAD21 cohesin complex component
ENSMUSG00000027966	Col11a1	-1.03213	2.74634	-4.36641	0.000443093	0.0753317	0.0645154	collagen, type XI, alpha 1
ENSMUSG00000017493	Igfbp4	0.752467	4.07715	4.36122	0.00044799	0.0753317	0.131022	insulin-like growth factor binding protein 4
ENSMUSG00000020108	Ddit4	0.369087	5.41328	4.32928	0.000479409	0.0794571	-0.125248	DNA-damage-inducible transcript 4
ENSMUSG00000038402	Foxf2	0.379532	6.80124	4.32156	0.000487334	0.0794571	-0.255609	forkhead box F2
ENSMUSG00000001288	Rarg	0.316833	7.85587	4.3166	0.000492489	0.0794571	-0.311707	retinoic acid receptor, gamma
ENSMUSG00000052751	Repin1	0.433302	4.89703	4.30426	0.000505566	0.0796516	-0.0872908	replication initiator 1
ENSMUSG00000041147	Brca2	-0.431591	4.79854	-4.30053	0.000509598	0.0796516	-0.102196	breast cancer 2, early onset
ENSMUSG00000024163	Mapk8ip3	0.409217	6.70478	4.29675	0.000513709	0.0796516	-0.301577	mitogen-activated protein kinase 8 interacting protein 3
ENSMUSG00000038264	Sema7a	1.95306	0.521805	4.27791	0.000534693	0.080876	-1.17538	sema domain, immunoglobulin domain (Ig), and GPI membrane anchor, (semaphorin) 7A
ENSMUSG00000062070	Pgk1	0.738669	7.9335	4.82916	0.000535154	0.080876	-0.157963	phosphoglycerate kinase 1
ENSMUSG00000038412	Higd1a	0.608236	4.4321	4.30586	0.000552839	0.0825044	-0.159159	HIG1 domain family, member 1A
ENSMUSG00000048878	Hexim1	0.356974	6.35765	4.24574	0.000572573	0.0843945	-0.39146	hexamethylene bis-acetamide inducible 1
ENSMUSG00000021306	Gpr137b	0.385296	6.5606	4.2245	0.000599057	0.0853991	-0.457717	G protein-coupled receptor 137B
ENSMUSG00000021939	Ctsb	0.295702	8.91923	4.22375	0.000600012	0.0853991	-0.524573	cathepsin B
ENSMUSG00000091387	Gcnt4	-0.432614	6.01029	-4.2231	0.000600848	0.0853991	-0.410658	glucosaminyl (N-acetyl) transferase 4, core 2 (beta-1,6-N-acetylglucosaminyltransferase)
ENSMUSG00000048546	Tob2	0.408434	6.60688	4.21664	0.000609167	0.0855629	-0.465338	transducer of ERBB2, 2
ENSMUSG00000037822	Smim14	0.355284	5.54451	4.18656	0.000649503	0.089001	-0.417279	small integral membrane protein 14
ENSMUSG00000036989	Trim3	0.358863	5.61958	4.18621	0.000649984	0.089001	-0.42896	tripartite motif-containing 3
ENSMUSG00000020818	Mfsd11	0.462259	5.29887	4.18188	0.000656009	0.089001	-0.371603	major facilitator superfamily domain containing 11
ENSMUSG00000046056	Sbsn	0.407587	5.93679	4.17124	0.000671068	0.0900212	-0.534658	suprabasin
ENSMUSG00000072066	6720489N17Rik	-0.932718	2.46347	-4.16324	0.000682623	0.0905537	-0.341512	RIKEN cDNA 6720489N17 gene
ENSMUSG00000022364	Tbc1d31	-0.392939	4.95255	-4.12083	0.000747295	0.0980435	-0.490172	TBC1 domain family, member 31
ENSMUSG00000020593	Lpin1	0.400585	5.6738	4.11358	0.000758949	0.0984902	-0.543671	lipin 1
ENSMUSG00000031245	Hmgn5	-0.650558	3.89388	-4.09383	0.000791665	0.0996655	-0.408491	high-mobility group nucleosome binding domain 5
ENSMUSG00000071691	Gm960	2.37785	-1.4872	4.08715	0.000803047	0.0996655	-2.29349	predicted gene 960
ENSMUSG00000027893	Ahcyl1	-0.236495	7.90073	-4.08529	0.00080625	0.0996655	-0.803307	S-adenosylhomocysteine hydrolase-like 1
ENSMUSG00000004936	Map2k1	0.389221	5.69339	4.08351	0.000809318	0.0996655	-0.679905	mitogen-activated protein kinase kinase 1
ENSMUSG00000029516	Cit	-0.509748	4.93775	-4.08326	0.000809745	0.0996655	-0.559922	citron

## Sheet: Fe2O3 NP vs ctrl
Ensembl ID	GeneName	logFC	AveExpr	t	P.Value	adj.P.Val	B	Description
ENSMUSG00000056215	Lrguk	1.31914	3.11754	7.16047	1.83664e-06	0.0219276	3.71116	leucine-rich repeats and guanylate kinase domain containing
ENSMUSG00000038402	Foxf2	0.527932	6.80124	6.19684	1.08771e-05	0.0269351	3.59849	forkhead box F2
ENSMUSG00000018849	Wwc1	-0.503661	5.89204	-6.18312	1.11664e-05	0.0269351	3.55299	WW, C2 and coiled-coil domain containing 1
ENSMUSG00000073436	Eme2	0.656572	5.11623	6.15024	1.18923e-05	0.0269351	3.39503	essential meiotic structure-specific endonuclease subunit 2
ENSMUSG00000035493	Tgfbi	0.644973	6.18813	6.10799	1.43124e-05	0.0269351	3.32989	transforming growth factor, beta induced
ENSMUSG00000091243	Vgll3	-0.543103	6.15696	-6.03472	1.4855e-05	0.0269351	3.29401	vestigial like family member 3
ENSMUSG00000027954	Efna1	0.69682	5.29083	6.0031	1.57924e-05	0.0269351	3.16062	ephrin A1
ENSMUSG00000002603	Tgfb1	0.614158	5.74286	5.76417	2.52182e-05	0.0376351	2.78741	transforming growth factor, beta 1
ENSMUSG00000020818	Mfsd11	0.597898	5.29887	5.56508	3.73709e-05	0.0454454	2.37699	major facilitator superfamily domain containing 11
ENSMUSG00000038400	Pmepa1	0.594821	4.61113	5.55586	3.80647e-05	0.0454454	2.32925	prostate transmembrane protein, androgen induced 1
ENSMUSG00000038539	Atf5	-0.55704	7.99162	-5.37613	7.719e-05	0.0683249	1.78718	activating transcription factor 5
ENSMUSG00000020435	Osbp2	0.962967	4.62984	5.3166	8.26534e-05	0.0683249	1.48599	oxysterol binding protein 2
ENSMUSG00000031765	Mt1	0.72572	7.34378	5.62587	8.46954e-05	0.0683249	1.7753	metallothionein 1
ENSMUSG00000022037	Clu	0.874955	3.94447	5.12751	9.81973e-05	0.0683249	1.32552	clusterin
ENSMUSG00000032633	Flcn	0.647443	5.72456	5.19781	0.000100384	0.0683249	1.53392	folliculin
ENSMUSG00000052102	Gnpda1	0.840464	3.84356	5.0411	0.000108085	0.0683249	1.07648	glucosamine-6-phosphate deaminase 1
ENSMUSG00000000058	Cav2	-0.483901	6.06448	-5.00964	0.000115319	0.0683249	1.37944	caveolin 2
ENSMUSG00000026389	Steap3	0.32088	8.18964	5.00529	0.000116358	0.0683249	1.34471	STEAP family member 3
ENSMUSG00000019558	Slc6a8	0.557764	7.08504	5.1576	0.000117019	0.0683249	1.39806	solute carrier family 6 (neurotransmitter transporter, creatine), member 8
ENSMUSG00000035310	Lin54	0.629144	4.75478	5.01843	0.000120801	0.0683249	1.33002	lin-54 homolog (C. elegans)
ENSMUSG00000027797	Dclk1	-0.392199	7.08613	-4.8888	0.000148049	0.0683249	1.12436	doublecortin-like kinase 1
ENSMUSG00000038039	Gcc2	2.22192	2.23469	4.89514	0.000154973	0.0683249	-1.35051	GRIP and coiled-coil domain containing 2
ENSMUSG00000025171	Ubtd1	0.446528	5.51284	4.8636	0.000155995	0.0683249	1.10186	ubiquitin domain containing 1
ENSMUSG00000042302	Ehbp1	-0.512319	5.44712	-4.86054	0.000156988	0.0683249	1.09524	EH domain binding protein 1
ENSMUSG00000037712	Fermt2	-0.363867	6.65688	-4.84881	0.000160862	0.0683249	1.05237	fermitin family member 2
ENSMUSG00000039405	Prss23	-0.53137	6.94281	-4.98039	0.000163278	0.0683249	1.07808	protease, serine 23
ENSMUSG00000062421	Arf2	-0.400698	5.74342	-4.83888	0.000164218	0.0683249	1.04896	ADP-ribosylation factor 2
ENSMUSG00000032085	Tagln	-0.42668	6.68292	-4.83592	0.000165231	0.0683249	1.02309	transgelin
ENSMUSG00000031875	Cmtm3	0.376873	6.56669	4.82836	0.000167848	0.0683249	1.02367	CKLF-like MARVEL transmembrane domain containing 3
ENSMUSG00000029185	Fam114a1	-0.401267	7.74825	-4.8175	0.000171685	0.0683249	0.971955	family with sequence similarity 114, member A1
ENSMUSG00000011256	Adam19	-0.431739	6.64055	-4.77218	0.000188684	0.0715249	0.90241	a disintegrin and metallopeptidase domain 19 (meltrin beta)
ENSMUSG00000040618	Pck2	-0.357701	7.48916	-4.76202	0.000192725	0.0715249	0.868398	phosphoenolpyruvate carboxykinase 2 (mitochondrial)
ENSMUSG00000028540	Dph2	0.500407	4.48888	4.74968	0.000197753	0.0715249	0.860491	DPH2 homolog
ENSMUSG00000072082	Ccnf	0.562898	5.83127	4.83582	0.000212225	0.0715249	0.846247	cyclin F
ENSMUSG00000031176	Dynlt3	-0.37948	6.19574	-4.69979	0.000219491	0.0715249	0.775482	dynein light chain Tctex-type 3
ENSMUSG00000034993	Vat1	0.403848	8.59928	4.67422	0.000231562	0.0715249	0.682101	vesicle amine transport 1
ENSMUSG00000024376	Epb41l4a	-0.424529	5.43769	-4.6661	0.000235534	0.0715249	0.72257	erythrocyte membrane protein band 4.1 like 4a
ENSMUSG00000010936	Vac14	0.422565	5.48555	4.65254	0.000242325	0.0715249	0.695087	Vac14 homolog (S. cerevisiae)
ENSMUSG00000023915	Tnfrsf21	0.737565	2.95761	4.64665	0.000245337	0.0715249	0.372604	tumor necrosis factor receptor superfamily, member 21
ENSMUSG00000048706	Lurap1l	-0.701231	5.04345	-4.89887	0.000246936	0.0715249	0.74658	leucine rich adaptor protein 1-like
ENSMUSG00000020474	Polm	0.477295	6.1605	4.65299	0.000248674	0.0715249	0.663223	polymerase (DNA directed), mu
ENSMUSG00000054863	Tafa5	0.640264	4.87554	4.75932	0.000251616	0.0715249	0.694928	TAFA chemokine like family member 5
ENSMUSG00000028048	Gba	0.352339	5.88539	4.61427	0.00026259	0.071587	0.6176	glucosidase, beta, acid
ENSMUSG00000045665	Mfsd5	0.424465	6.28882	4.60849	0.000265797	0.071587	0.589138	major facilitator superfamily domain containing 5
ENSMUSG00000020605	Hs1bp3	0.408759	5.23899	4.60019	0.000270474	0.071587	0.588035	HCLS1 binding protein 3
ENSMUSG00000039831	Arhgap29	-0.425485	6.41497	-4.59088	0.000275819	0.071587	0.549844	Rho GTPase activating protein 29
ENSMUSG00000025133	Ints4	0.327276	5.67823	4.57994	0.000282243	0.0716956	0.550936	integrator complex subunit 4
ENSMUSG00000044217	Aqp5	0.748278	3.4176	4.56326	0.000292325	0.0723946	0.275476	aquaporin 5
ENSMUSG00000031762	Mt2	0.669254	6.44738	4.85929	0.000297122	0.0723946	0.588397	metallothionein 2
ENSMUSG00000032812	Arap1	-0.564992	4.98493	-4.54513	0.000303696	0.0724663	0.478591	ArfGAP with RhoGAP domain, ankyrin repeat and PH domain 1
ENSMUSG00000001288	Rarg	0.324082	7.85587	4.53606	0.000309555	0.0724663	0.409247	retinoic acid receptor, gamma
ENSMUSG00000025934	Gsta3	-1.27801	2.17333	-4.52073	0.000319723	0.0734072	-0.778004	glutathione S-transferase, alpha 3
ENSMUSG00000022265	Ank	0.364667	8.94517	4.46494	0.000359677	0.0797025	0.253427	progressive ankylosis
ENSMUSG00000033379	Atp6v0b	0.345286	7.04915	4.4522	0.000369498	0.0797025	0.258483	ATPase, H+ transporting, lysosomal V0 subunit B
ENSMUSG00000035953	Pip4p1	0.415463	5.61659	4.44753	0.00037316	0.0797025	0.300277	phosphatidylinositol-4,5-bisphosphate 4-phosphatase 1
ENSMUSG00000019256	Ahr	-0.516736	5.20497	-4.44666	0.000373845	0.0797025	0.297906	aryl-hydrocarbon receptor
ENSMUSG00000028412	Slc44a1	-0.393695	6.63072	-4.43254	0.000385184	0.0805774	0.232781	solute carrier family 44, member 1
ENSMUSG00000020593	Lpin1	0.42357	5.6738	4.42491	0.000391447	0.0805774	0.257173	lipin 1
ENSMUSG00000022637	Cblb	0.442401	5.30714	4.41447	0.000400192	0.0809812	0.236828	Casitas B-lineage lymphoma b
ENSMUSG00000025579	Gaa	0.313685	8.03439	4.40448	0.000408749	0.0813343	0.140698	glucosidase, alpha, acid
ENSMUSG00000025035	Arl3	-0.330272	5.80998	-4.38112	0.000429483	0.0823489	0.15131	ADP-ribosylation factor-like 3
ENSMUSG00000078440	Dohh	0.376994	5.41219	4.37975	0.000430739	0.0823489	0.162061	deoxyhypusine hydroxylase/monooxygenase
ENSMUSG00000034341	Wbp2	0.300715	6.66158	4.37195	0.000437915	0.0823489	0.114192	WW domain binding protein 2
ENSMUSG00000040195	Nemp1	0.594068	3.9178	4.36535	0.00044409	0.0823489	0.0654308	nuclear envelope integral membrane protein 1
ENSMUSG00000036934	4921524J17Rik	-0.665441	3.93144	-4.35639	0.000452608	0.0823489	0.0170247	RIKEN cDNA 4921524J17 gene
ENSMUSG00000022636	Alcam	0.688689	3.99189	4.37826	0.000455233	0.0823489	0.0893235	activated leukocyte cell adhesion molecule
ENSMUSG00000048175	Asb8	0.398538	5.35364	4.334	0.000474632	0.083864	0.0738493	ankyrin repeat and SOCS box-containing 8
ENSMUSG00000055301	Adh7	-0.347488	6.57961	-4.331	0.000477657	0.083864	0.0244511	alcohol dehydrogenase 7 (class IV), mu or sigma polypeptide
ENSMUSG00000031785	Adgrg1	0.517865	5.24691	4.33034	0.000503288	0.0870835	0.0319731	adhesion G protein-coupled receptor G1
ENSMUSG00000045045	Lrfn4	0.360201	6.86092	4.29243	0.000518447	0.0884248	-0.062125	leucine rich repeat and fibronectin type III domain containing 4
ENSMUSG00000022564	Grina	0.270432	7.44257	4.28492	0.00052678	0.0885806	-0.0838733	glutamate receptor, ionotropic, N-methyl D-aspartate-associated protein 1 (glutamate binding)
ENSMUSG00000026135	Zfp142	0.49681	5.56347	4.29763	0.000539024	0.0893807	-0.0360112	zinc finger protein 142
ENSMUSG00000047250	Ptgs1	0.412216	7.23294	4.29924	0.000548409	0.0896912	-0.11315	prostaglandin-endoperoxide synthase 1
ENSMUSG00000030352	Tspan9	-0.358713	6.90307	-4.24559	0.000572748	0.0922699	-0.158454	tetraspanin 9
ENSMUSG00000035783	Acta2	-0.552132	8.94517	-4.54823	0.000586418	0.0922699	-0.0904369	actin, alpha 2, smooth muscle, aorta
ENSMUSG00000027332	Ivd	-0.380631	6.18587	-4.22341	0.000600455	0.0922699	-0.17412	isovaleryl coenzyme A dehydrogenase
ENSMUSG00000025140	Pycr1	-0.448457	4.98014	-4.22253	0.000601575	0.0922699	-0.13244	pyrroline-5-carboxylate reductase 1
ENSMUSG00000032315	Cyp1a1	1.15248	0.312267	4.21448	0.00061198	0.0922699	-1.09087	cytochrome P450, family 1, subfamily a, polypeptide 1
ENSMUSG00000093989	Rnasek	0.42129	6.73751	4.23995	0.00061887	0.0922699	-0.211263	ribonuclease, RNase K
ENSMUSG00000032220	Myo1e	0.35424	6.71116	4.2052	0.000624205	0.0922699	-0.229075	myosin IE
ENSMUSG00000021591	Glrx	-0.508825	5.1258	-4.1959	0.000636702	0.0922699	-0.183424	glutaredoxin
ENSMUSG00000038112	AW551984	-0.468682	6.19425	-4.2683	0.000642764	0.0922699	-0.213304	expressed sequence AW551984
ENSMUSG00000022300	Dcaf13	0.497122	5.32615	4.21723	0.000649278	0.0922699	-0.204221	DDB1 and CUL4 associated factor 13
ENSMUSG00000021091	Serpina3n	0.360956	5.80203	4.18294	0.00065454	0.0922699	-0.224058	serine (or cysteine) peptidase inhibitor, clade A, member 3N
ENSMUSG00000025651	Uqcrc1	4.89233	-1.04807	4.58545	0.000656918	0.0922699	-3.12716	ubiquinol-cytochrome c reductase core protein 1
ENSMUSG00000026042	Col5a2	-0.513853	8.72536	-4.41879	0.00066991	0.0930006	-0.23781	collagen, type V, alpha 2
ENSMUSG00000027796	Smad9	0.526861	4.50059	4.1644	0.000680929	0.0934439	-0.242909	SMAD family member 9
ENSMUSG00000000440	Pparg	-1.49266	1.31588	-4.14645	0.000707512	0.0959885	-2.13221	peroxisome proliferator activated receptor gamma
ENSMUSG00000045954	Cavin2	-0.328491	6.89825	-4.12503	0.000740627	0.098233	-0.409026	caveolae associated 2
ENSMUSG00000027010	Slc25a12	-0.317984	5.76867	-4.12169	0.000745927	0.098233	-0.357523	solute carrier family 25 (mitochondrial carrier, Aralar), member 12
ENSMUSG00000026502	Desi2	3.80452	-1.0703	4.11992	0.000748739	0.098233	-3.7794	desumoylating isopeptidase 2
ENSMUSG00000028744	Pqlc2	0.895609	2.74308	4.11023	0.000764405	0.0990512	-0.84788	PQ loop repeat containing 2
ENSMUSG00000005397	Nid1	-0.339217	9.87745	-4.10279	0.000776654	0.0990512	-0.490739	nidogen 1
ENSMUSG00000050705	2310061I04Rik	0.400765	4.80656	4.09326	0.000792625	0.0990512	-0.379518	RIKEN cDNA 2310061I04 gene
ENSMUSG00000007655	Cav1	-0.369474	9.33597	-4.11467	0.000800382	0.0990512	-0.504707	caveolin 1, caveolae protein
ENSMUSG00000027208	Fgf7	-0.433185	7.60011	-4.18129	0.000803328	0.0990512	-0.460306	fibroblast growth factor 7
ENSMUSG00000027868	Tbx15	-0.3987	7.0866	-4.11849	0.000812158	0.0990512	-0.483149	T-box 15
ENSMUSG00000024778	Fas	-0.764863	3.82519	-4.1491	0.000820056	0.0990512	-0.438476	Fas (TNF receptor superfamily member 6)
ENSMUSG00000052917	Senp7	-0.554855	4.47853	-4.07385	0.000826206	0.0990512	-0.428171	SUMO1/sentrin specific peptidase 7
ENSMUSG00000004267	Eno2	0.384798	5.19618	4.0719	0.000829644	0.0990512	-0.420405	enolase 2, gamma neuronal
ENSMUSG00000037643	Prkci	-0.301467	7.1327	-4.05022	0.000869016	0.0994691	-0.564058	protein kinase C, iota
ENSMUSG00000022558	Mroh1	0.532735	6.23803	4.17734	0.000877227	0.0994691	-0.461165	maestro heat-like repeat family member 1
ENSMUSG00000019866	Crybg1	-0.650679	4.03491	-4.03988	0.000888464	0.0994691	-0.514214	crystallin beta-gamma domain containing 1
ENSMUSG00000043243	Fam129c	0.730372	2.86969	4.03765	0.000892704	0.0994691	-0.77611	family with sequence similarity 129, member C
ENSMUSG00000031246	Sh3bgrl	-0.344864	6.90753	-4.03529	0.000897219	0.0994691	-0.588654	SH3-binding domain glutamic acid-rich protein like
ENSMUSG00000036854	Hspb6	0.403687	6.12933	4.03564	0.000899981	0.0994691	-0.554243	heat shock protein, alpha-crystallin-related, B6
ENSMUSG00000024816	Frmd8	0.295729	6.38508	4.03157	0.000904398	0.0994691	-0.573907	FERM domain containing 8
ENSMUSG00000026956	Uap1l1	0.877483	5.95522	4.48712	0.000904709	0.0994691	-0.363215	UDP-N-acteylglucosamine pyrophosphorylase 1-like 1
ENSMUSG00000004207	Psap	0.284517	10.121	4.0295	0.000908408	0.0994691	-0.64109	prosaposin
ENSMUSG00000042444	Mindy2	-0.549345	4.83181	-4.02083	0.000925425	0.0994691	-0.51933	MINDY lysine 48 deubiquitinase 2
ENSMUSG00000030847	Bag3	0.300635	7.29061	4.01858	0.000929876	0.0994691	-0.631494	BCL2-associated athanogene 3
ENSMUSG00000028995	Fam126a	-0.310901	5.80829	-4.01299	0.000941087	0.0994691	-0.577624	family with sequence similarity 126, member A
ENSMUSG00000051048	P4ha3	-0.270077	6.49828	-3.99328	0.00098163	0.0994691	-0.662674	procollagen-proline, 2-oxoglutarate 4-dioxygenase (proline 4-hydroxylase), alpha polypeptide III
ENSMUSG00000052085	Dock8	0.604557	3.37057	3.98499	0.00099922	0.0994691	-0.618416	dedicator of cytokinesis 8
ENSMUSG00000030894	Tpp1	0.331644	6.70114	3.98048	0.00100892	0.0994691	-0.675475	tripeptidyl peptidase I
ENSMUSG00000020453	Patz1	0.420562	5.33793	3.97258	0.00102614	0.0994691	-0.626614	POZ (BTB) and AT hook containing zinc finger 1
ENSMUSG00000070436	Serpinh1	-0.297218	9.67043	-3.96929	0.0010334	0.0994691	-0.76423	serine (or cysteine) peptidase inhibitor, clade H, member 1
ENSMUSG00000041809	Efhc1	-0.906838	2.3858	-3.96746	0.00103744	0.0994691	-1.3237	EF-hand domain (C-terminal) containing 1
ENSMUSG00000047215	Rpl9	-0.260081	9.35696	-3.96737	0.00103765	0.0994691	-0.765691	ribosomal protein L9
ENSMUSG00000071657	Bscl2	0.616562	3.08334	3.96355	0.00104617	0.0994691	-0.851568	Berardinelli-Seip congenital lipodystrophy 2 (seipin)
ENSMUSG00000058013	Septin11	-0.248072	8.72328	-3.96346	0.00104638	0.0994691	-0.768679	septin 11
ENSMUSG00000044702	Palb2	0.818603	2.20396	3.96314	0.00104709	0.0994691	-1.18217	partner and localizer of BRCA2
ENSMUSG00000004994	Ccdc130	0.508671	3.35998	3.96003	0.00105408	0.0994691	-0.751167	coiled-coil domain containing 130
ENSMUSG00000029587	Zfp12	0.40223	5.09816	3.9583	0.00105801	0.0994691	-0.648583	zinc finger protein 12
ENSMUSG00000021608	Lpcat1	0.319776	5.16376	3.95208	0.0010722	0.0994691	-0.672177	lysophosphatidylcholine acyltransferase 1
ENSMUSG00000024118	Tedc2	0.48566	4.351	3.95033	0.00107624	0.0994691	-0.652991	tubulin epsilon and delta complex 2
ENSMUSG00000050332	Amer1	-0.466662	4.22353	-3.94816	0.00108125	0.0994691	-0.672131	APC membrane recruitment 1
ENSMUSG00000040857	Erf	0.400088	6.47843	3.9743	0.00108178	0.0994691	-0.736821	Ets2 repressor factor
ENSMUSG00000025085	Ablim1	-0.704207	6.06633	-4.29562	0.00108402	0.0994691	-0.570732	actin-binding LIM protein 1
ENSMUSG00000003948	Mmd	0.337783	6.50638	3.94685	0.00108429	0.0994691	-0.752302	monocyte to macrophage differentiation-associated
ENSMUSG00000032911	Cspg4	0.569534	6.29096	4.17675	0.00109629	0.0994691	-0.644461	chondroitin sulfate proteoglycan 4
ENSMUSG00000052217	Hbb-bh1	4.35938	-3.17104	3.93944	0.00110163	0.0994691	-4.05885	hemoglobin Z, beta-like embryonic chain
ENSMUSG00000051236	Msrb3	-0.328048	7.22359	-3.934	0.00111455	0.0994691	-0.808148	methionine sulfoxide reductase B3
ENSMUSG00000005413	Hmox1	0.365464	6.82216	3.93041	0.00112316	0.0994691	-0.785029	heme oxygenase 1
ENSMUSG00000030768	Disp1	-0.413099	4.94473	-3.92976	0.00112474	0.0994691	-0.695584	dispatched RND transporter family member 1
ENSMUSG00000031906	Smpd3	-0.761456	4.50392	-4.11187	0.00114217	0.0995631	-0.649147	sphingomyelin phosphodiesterase 3, neutral
ENSMUSG00000033295	Ptprf	-0.353232	5.93463	-3.91998	0.00114856	0.0995631	-0.764668	protein tyrosine phosphatase, receptor type, F
ENSMUSG00000032849	Abcc4	-0.496493	3.74948	-3.91788	0.00115375	0.0995631	-0.749022	ATP-binding cassette, sub-family C (CFTR/MRP), member 4
ENSMUSG00000029406	Pitpnm2	0.325817	5.4161	3.91569	0.00115916	0.0995631	-0.751104	phosphatidylinositol transfer protein, membrane-associated 2
ENSMUSG00000025758	Plk4	2.02693	1.723	4.02605	0.00116988	0.0997185	-2.04086	polo like kinase 4
ENSMUSG00000039183	Nubp2	0.302175	5.44818	3.90309	0.00119091	0.0997185	-0.780691	nucleotide binding protein 2
ENSMUSG00000055013	Agap1	-0.288507	6.66746	-3.90305	0.00119101	0.0997185	-0.844291	ArfGAP with GTPase domain, ankyrin repeat and PH domain 1
ENSMUSG00000028480	Glipr2	-0.379074	5.7471	-3.90173	0.00119438	0.0997185	-0.796266	GLI pathogenesis-related 2

## Sheet: Fe2O3@Co NP vs ctrl
Ensembl ID	GeneName	logFC	AveExpr	t	P.Value	adj.P.Val	B	Description
ENSMUSG00000034341	Wbp2	0.518477	6.66158	7.20677	1.69156e-06	0.0114502	5.38	WW domain binding protein 2
ENSMUSG00000004267	Eno2	0.6639	5.19618	6.84225	3.25865e-06	0.0114502	4.73953	enolase 2, gamma neuronal
ENSMUSG00000035493	Tgfbi	0.75936	6.18813	6.87693	3.47912e-06	0.0114502	4.69837	transforming growth factor, beta induced
ENSMUSG00000056215	Lrguk	1.29033	3.11754	6.72313	4.05319e-06	0.0114502	4.1542	leucine-rich repeats and guanylate kinase domain containing
ENSMUSG00000022564	Grina	0.434279	7.44257	6.53886	5.70214e-06	0.0114502	4.16791	glutamate receptor, ionotropic, N-methyl D-aspartate-associated protein 1 (glutamate binding)
ENSMUSG00000032905	Atg12	0.628659	5.96336	6.53397	5.75436e-06	0.0114502	4.20336	autophagy related 12
ENSMUSG00000026389	Steap3	0.430152	8.18964	6.341	8.26895e-06	0.0124317	3.78448	STEAP family member 3
ENSMUSG00000031765	Mt1	0.960813	7.34378	7.10212	8.33015e-06	0.0124317	3.96816	metallothionein 1
ENSMUSG00000017760	Ctsa	0.498141	7.69389	6.26456	9.55934e-06	0.012681	3.64944	cathepsin A
ENSMUSG00000020605	Hs1bp3	0.570093	5.23899	6.19128	1.09933e-05	0.0131249	3.59603	HCLS1 binding protein 3
ENSMUSG00000018849	Wwc1	-0.522101	5.89204	-6.03739	1.47785e-05	0.0160401	3.27106	WW, C2 and coiled-coil domain containing 1
ENSMUSG00000033379	Atp6v0b	0.487243	7.04915	5.96822	1.68979e-05	0.016812	3.09749	ATPase, H+ transporting, lysosomal V0 subunit B
ENSMUSG00000020818	Mfsd11	0.661629	5.29887	5.89835	1.93603e-05	0.0174354	3.0511	major facilitator superfamily domain containing 11
ENSMUSG00000021091	Serpina3n	0.526229	5.80203	5.85849	2.09288e-05	0.0174354	2.95414	serine (or cysteine) peptidase inhibitor, clade A, member 3N
ENSMUSG00000031875	Cmtm3	0.477866	6.56669	5.82356	2.24113e-05	0.0174354	2.84586	CKLF-like MARVEL transmembrane domain containing 3
ENSMUSG00000031762	Mt2	0.911379	6.44738	6.35165	2.3366e-05	0.0174354	2.95969	metallothionein 2
ENSMUSG00000073436	Eme2	0.644302	5.11623	5.76025	2.53808e-05	0.0178248	2.79054	essential meiotic structure-specific endonuclease subunit 2
ENSMUSG00000052102	Gnpda1	0.98248	3.84356	5.70816	2.8128e-05	0.0186567	2.61765	glucosamine-6-phosphate deaminase 1
ENSMUSG00000028583	Pdpn	-5.29768	-0.665562	-5.45674	4.64204e-05	0.0291691	-2.64472	podoplanin
ENSMUSG00000038402	Foxf2	0.487249	6.80124	5.40644	5.13635e-05	0.0306614	2.00465	forkhead box F2
ENSMUSG00000039105	Atp6v1g1	0.507689	7.64609	5.33736	6.10752e-05	0.0347227	1.80896	ATPase, H+ transporting, lysosomal V1 subunit G1
ENSMUSG00000005949	Ctns	0.528966	4.71331	5.29668	6.41218e-05	0.0347978	1.92689	cystinosis, nephropathic
ENSMUSG00000025810	Nrp1	-0.444948	7.09187	-5.22626	7.3988e-05	0.0375568	1.62708	neuropilin 1
ENSMUSG00000019558	Slc6a8	0.612672	7.08504	5.37035	7.80374e-05	0.0375568	1.64383	solute carrier family 6 (neurotransmitter transporter, creatine), member 8
ENSMUSG00000045917	Tmem268	0.498784	5.24749	5.19632	7.8643e-05	0.0375568	1.68713	transmembrane protein 268
ENSMUSG00000007038	Neu1	0.534377	4.78826	5.15492	8.55812e-05	0.0392982	1.65707	neuraminidase 1
ENSMUSG00000032633	Flcn	0.679618	5.72456	5.20636	9.87321e-05	0.0436579	1.48877	folliculin
ENSMUSG00000034708	Grn	0.361354	8.03427	5.05144	0.000105812	0.0451174	1.25402	granulin
ENSMUSG00000002603	Tgfb1	0.565536	5.74286	5.0244	0.000111975	0.046099	1.30579	transforming growth factor, beta 1
ENSMUSG00000027954	Efna1	0.613738	5.29083	4.9916	0.000119689	0.047632	1.28975	ephrin A1
ENSMUSG00000034993	Vat1	0.451269	8.59928	4.93124	0.000135586	0.0522182	0.999242	vesicle amine transport 1
ENSMUSG00000026956	Uap1l1	1.13741	5.95522	5.64459	0.000146123	0.0540404	1.30501	UDP-N-acteylglucosamine pyrophosphorylase 1-like 1
ENSMUSG00000038039	Gcc2	2.24303	2.23469	4.89899	0.000153758	0.0540404	-0.043375	GRIP and coiled-coil domain containing 2
ENSMUSG00000001418	Glmp	0.425474	6.62153	4.86965	0.000154048	0.0540404	0.936928	glycosylated lysosomal membrane protein
ENSMUSG00000005413	Hmox1	0.473085	6.82216	4.83307	0.000166211	0.0540404	0.851275	heme oxygenase 1
ENSMUSG00000030894	Tpp1	0.423338	6.70114	4.83117	0.000166871	0.0540404	0.857788	tripeptidyl peptidase I
ENSMUSG00000022037	Clu	0.864221	3.94447	4.85676	0.000170138	0.0540404	1.03162	clusterin
ENSMUSG00000042870	Tom1	0.53769	4.40602	4.81661	0.000172002	0.0540404	1.00503	target of myb1 trafficking protein
ENSMUSG00000027597	Ahcy	-0.364698	5.70608	-4.79518	0.000179853	0.0548894	0.825173	S-adenosylhomocysteine hydrolase
ENSMUSG00000028194	Ddah1	-0.433112	5.62385	-4.76653	0.000190919	0.0548894	0.784757	dimethylarginine dimethylaminohydrolase 1
ENSMUSG00000071657	Bscl2	0.75402	3.08334	4.75329	0.000196271	0.0548894	0.830802	Berardinelli-Seip congenital lipodystrophy 2 (seipin)
ENSMUSG00000025579	Gaa	0.358349	8.03439	4.75217	0.000196728	0.0548894	0.635224	glucosidase, alpha, acid
ENSMUSG00000020593	Lpin1	0.476125	5.6738	4.74983	0.000197692	0.0548894	0.793432	lipin 1
ENSMUSG00000021939	Ctsb	0.338818	8.91923	4.69166	0.000223256	0.0605784	0.498576	cathepsin B
ENSMUSG00000056367	Actr3b	1.27068	2.25664	4.67743	0.000230012	0.0610246	0.382414	ARP3 actin-related protein 3B
ENSMUSG00000022558	Mroh1	0.639613	6.23803	4.79416	0.000263841	0.0671949	0.523612	maestro heat-like repeat family member 1
ENSMUSG00000004207	Psap	0.344966	10.121	4.61078	0.000264525	0.0671949	0.31917	prosaposin
ENSMUSG00000024962	Vegfb	0.533422	5.98269	4.61967	0.000277085	0.068919	0.419451	vascular endothelial growth factor B
ENSMUSG00000024066	Xdh	0.627805	7.91766	4.88852	0.000288011	0.0701748	0.404153	xanthine dehydrogenase
ENSMUSG00000030352	Tspan9	-0.408592	6.90307	-4.5524	0.000299082	0.0711754	0.2593	tetraspanin 9
ENSMUSG00000036820	Amdhd2	0.520576	4.97873	4.54459	0.000304041	0.0711754	0.419664	amidohydrolase domain containing 2
ENSMUSG00000091243	Vgll3	-0.427092	6.15696	-4.51127	0.000326163	0.0748858	0.216928	vestigial like family member 3
ENSMUSG00000093989	Rnasek	0.474822	6.73751	4.53102	0.000337614	0.0760524	0.164108	ribonuclease, RNase K
ENSMUSG00000026315	Serpinb8	0.629467	3.90727	4.46632	0.000358634	0.0773092	0.337589	serine (or cysteine) peptidase inhibitor, clade B, member 8
ENSMUSG00000058013	Septin11	-0.296288	8.72328	-4.46363	0.000360672	0.0773092	0.0228193	septin 11
ENSMUSG00000026958	Dpp7	0.515083	5.23593	4.45025	0.000371021	0.0773092	0.209616	dipeptidylpeptidase 7
ENSMUSG00000020474	Polm	0.482747	6.1605	4.46113	0.000371541	0.0773092	0.104879	polymerase (DNA directed), mu
ENSMUSG00000030103	Bhlhe40	0.641909	5.3191	4.50768	0.000388151	0.0773092	0.197235	basic helix-loop-helix family, member e40
ENSMUSG00000025069	Gsto2	1.97566	2.40787	4.55229	0.000397245	0.0773092	-0.238841	glutathione S-transferase omega 2
ENSMUSG00000039623	Ap5z1	0.470679	4.37564	4.41778	0.000397396	0.0773092	0.218023	adaptor-related protein complex 5, zeta 1 subunit
ENSMUSG00000051323	Pcdh19	-0.420668	6.71599	-4.41763	0.000397523	0.0773092	-0.0124825	protocadherin 19
ENSMUSG00000038400	Pmepa1	0.498817	4.61113	4.41296	0.000401472	0.0773092	0.156443	prostate transmembrane protein, androgen induced 1
ENSMUSG00000025171	Ubtd1	0.425491	5.51284	4.38847	0.000422852	0.079416	0.039937	ubiquitin domain containing 1
ENSMUSG00000039840	Epg5	1.44723	2.38402	4.37873	0.000431662	0.079416	-0.224872	ectopic P-granules autophagy protein 5 homolog (C. elegans)
ENSMUSG00000022637	Cblb	0.459898	5.30714	4.37347	0.000436511	0.079416	0.0259665	Casitas B-lineage lymphoma b
ENSMUSG00000005973	Rcn1	-0.296369	7.33046	-4.37076	0.00043902	0.079416	-0.146033	reticulocalbin 1
ENSMUSG00000032085	Tagln	-0.405585	6.68292	-4.3469	0.000461806	0.082291	-0.176217	transgelin
ENSMUSG00000025283	Sat1	0.656204	5.76295	4.54263	0.000472534	0.0829645	-0.00462056	spermidine/spermine N1-acetyl transferase 1
ENSMUSG00000054027	Nt5dc3	0.53435	4.81762	4.32712	0.000481615	0.0833334	-0.0195374	5'-nucleotidase domain containing 3
ENSMUSG00000028048	Gba	0.344555	5.88539	4.27831	0.000534243	0.0910246	-0.219565	glucosidase, beta, acid
ENSMUSG00000035783	Acta2	-0.590977	8.94517	-4.59135	0.000542849	0.0910246	-0.237631	actin, alpha 2, smooth muscle, aorta
ENSMUSG00000031930	Wwp2	0.378281	6.8772	4.26329	0.000551582	0.0910246	-0.353737	WW domain containing E3 ubiquitin protein ligase 2
ENSMUSG00000052459	Atp6v1a	0.361363	6.66627	4.25907	0.000556562	0.0910246	-0.327655	ATPase, H+ transporting, lysosomal V1 subunit A
ENSMUSG00000021483	Cdk20	0.594432	3.67374	4.25023	0.000567124	0.0914986	-0.080106	cyclin-dependent kinase 20
ENSMUSG00000022148	Fyb	2.5308	1.4213	4.42508	0.000580569	0.0924189	-0.92247	FYN binding protein
ENSMUSG00000020435	Osbp2	0.82712	4.62984	4.32134	0.000588688	0.0924783	-0.0979831	oxysterol binding protein 2
ENSMUSG00000039462	Col10a1	0.950232	3.2297	4.32103	0.000602311	0.0926024	-0.102008	collagen, type X, alpha 1
ENSMUSG00000075410	Prcd	3.04399	-1.10466	4.21714	0.000608523	0.0926024	-2.77873	photoreceptor disc component
ENSMUSG00000064105	Cnnm2	0.409889	4.88176	4.21106	0.000616457	0.0926024	-0.235454	cyclin M2
ENSMUSG00000006273	Atp6v1b2	0.440184	6.56366	4.21805	0.000620503	0.0926024	-0.422364	ATPase, H+ transporting, lysosomal V1 subunit B2
ENSMUSG00000024480	Ap3s1	0.342756	6.88832	4.19928	0.000632125	0.0931721	-0.481185	adaptor-related protein complex 3, sigma 1 subunit
